# Supplementary material for: A highly potent ruthenium(II)-sonosensitizer and sonocatalyst for in vivo sonotherapy
Source: Nat Commun. 2021 Aug 18;12:5001. doi: 10.1038/s41467-021-25303-1 (PMC8373944; doi:10.1038/s41467-021-25303-1)
Supplement: Supplementary file 4 — Source data [file 41467_2021_25303_MOESM4_ESM.zip]

Archive with 26 entries (24 files):
- Source Data file/
- Source Data file/1a.xlsx
- Source Data file/1b.xlsx
- Source Data file/1c.xlsx
- Source Data file/2a.xlsx
- Source Data file/2b.xlsx
- Source Data file/3a.xlsx
- Source Data file/3b.xlsx
- Source Data file/5b.xlsx
- Source Data file/5d.xlsx
- Source Data file/SI/
- Source Data file/SI/S10a.xlsx
- Source Data file/SI/S10b.xlsx
- Source Data file/SI/S11c.xlsx
- Source Data file/SI/S15c.xlsx
- Source Data file/SI/S15d.xlsx
- Source Data file/SI/S2.xlsx
- Source Data file/SI/S4a.xlsx
- Source Data file/SI/S4c.xlsx
- Source Data file/SI/S5.xlsx
- Source Data file/SI/S6.xlsx
- Source Data file/SI/S7a.xlsx
- Source Data file/SI/S7b.xlsx
- Source Data file/SI/S7c.xlsx
- Source Data file/SI/S8.xlsx
- Source Data file/SI/S9.xlsx
