# Supplementary material for: A highly potent ruthenium(II)-sonosensitizer and sonocatalyst for in vivo sonotherapy
Source: Nat Commun. 2021 Aug 18;12:5001. doi: 10.1038/s41467-021-25303-1 (PMC8373944; doi:10.1038/s41467-021-25303-1)
Supplement: Supplementary file 4 — Source data [file 41467_2021_25303_MOESM4_ESM.zip › Source Data file/1a.xlsx]

## Sheet: Sheet1
	Magnetic Field	TEMP+US	TEMP-US	DMPO+US	DMPO-US
	3450.03	351804	226409	139799	50878
	3450.33	351666	226545	139919	50837
	3450.62	351208	226750	139985	51204
	3450.91	350857	227266	140067	51660
	3451.21	350956	227612	140080	51784
	3451.5	350688	227329	140094	51900
	3451.79	350560	227314	140198	52189
	3452.09	350672	227478	140133	52423
	3452.38	350821	227409	140075	52215
	3452.67	351435	227583	140158	52069
	3452.97	351733	227676	140282	51792
	3453.26	351897	227433	140237	51552
	3453.55	352482	227247	140047	51685
	3453.85	352465	227241	140061	51505
	3454.14	352181	227118	140033	51397
	3454.43	351823	227076	140159	51306
	3454.72	351636	226758	140081	50895
	3455.02	351792	226506	139959	50372
	3455.31	351702	226917	139967	50260
	3455.6	351473	227008	139999	50163
	3455.9	351481	226915	139969	50103
	3456.19	351909	226945	140051	50450
	3456.48	351947	226528	140153	51062
	3456.78	351782	226223	139999	51328
	3457.07	352021	226807	139820	51454
	3457.36	351993	226934	139782	50934
	3457.66	351653	227247	139802	50440
	3457.95	351638	227373	139712	50520
	3458.24	351908	227552	139813	50849
	3458.54	352185	227963	140143	51265
	3458.83	352255	228243	140238	51564
	3459.12	352531	227952	140187	51477
	3459.42	352440	227496	140016	51288
	3459.71	352133	227060	139936	51034
	3460	352018	227112	140151	50636
	3460.3	351888	227228	140184	50573
	3460.59	351873	227312	140003	50826
	3460.88	351685	227266	139991	51050
	3461.18	351582	227054	140135	51012
	3461.47	351020	226710	140140	51047
	3461.76	350742	226275	140089	50803
	3462.06	351072	225874	140261	50628
	3462.35	351247	226037	140357	50808
	3462.64	351235	226195	140358	51026
	3462.94	351315	226194	140249	51153
	3463.23	351201	226323	140068	51121
	3463.52	351509	226440	140066	51564
	3463.82	352078	226630	139853	51744
	3464.11	351895	226269	139751	51548
	3464.4	351371	226079	139613	51303
	3464.7	351350	225962	139639	51327
	3464.99	351649	226336	139652	51522
	3465.28	351722	226655	139846	51743
	3465.58	351372	226930	139986	51488
	3465.87	351006	227251	140084	51408
	3466.16	351210	227883	140082	51296
	3466.46	351801	227937	140125	51310
	3466.75	352391	228183	140098	51085
	3467.04	352144	228463	140056	50965
	3467.33	351797	228123	140095	51063
	3467.63	351979	227308	140209	51142
	3467.92	352172	227324	140231	51356
	3468.21	352032	227728	140182	51052
	3468.51	351739	228103	140231	50881
	3468.8	351773	227950	140261	50604
	3469.09	351925	227567	140302	50672
	3469.39	351980	227227	140185	50839
	3469.68	351283	227093	140164	50879
	3469.97	350938	227362	139878	50945
	3470.27	351217	227605	139683	51442
	3470.56	351686	227488	139693	51339
	3470.85	351782	227321	139732	51009
	3471.15	351684	227220	139720	50940
	3471.44	351544	226929	139773	50709
	3471.73	351415	226967	139831	50906
	3472.03	351755	227181	139739	51006
	3472.32	351839	226887	139612	50774
	3472.61	352086	226566	139593	50741
	3472.91	352116	226671	139813	51000
	3473.2	352013	227197	139956	51303
	3473.49	351680	227365	140041	51345
	3473.79	351180	227430	140065	50904
	3474.08	351150	227823	140200	50527
	3474.37	351490	227641	140321	50480
	3474.67	351570	227197	140412	50680
	3474.96	351748	227286	140584	50723
	3475.25	351508	227698	140523	50790
	3475.55	351258	227745	140225	50663
	3475.84	351294	227616	140316	50403
	3476.13	351490	227550	140431	50469
	3476.43	351688	227326	140258	50781
	3476.72	351964	227043	140152	50467
	3477.01	351926	226911	140031	50116
	3477.31	352505	226654	140061	50605
	3477.6	352909	226244	140057	51137
	3477.89	353105	225896	139924	51609
	3478.19	352784	225641	139880	51427
	3478.48	352250	225396	139807	51101
	3478.77	352831	225509	139639	51167
	3479.07	353325	225423	139704	50880
	3479.36	353700	225584	139823	50988
	3479.65	353969	225839	139985	51028
	3479.94	354017	226202	140059	51194
	3480.24	353624	226482	140076	51076
	3480.53	353663	226759	140192	50917
	3480.82	353982	226957	140335	50908
	3481.12	354255	227153	140198	50919
	3481.41	354651	227536	140104	50839
	3481.7	354814	227482	140255	50907
	3482	354690	227131	140364	50928
	3482.29	354571	227214	140387	50816
	3482.58	355065	227854	140332	51101
	3482.88	355950	227985	140212	51708
	3483.17	356774	227703	140119	52060
	3483.46	357221	227574	140086	52056
	3483.76	357748	227649	140247	52023
	3484.05	358629	227628	140593	51970
	3484.34	359811	227845	140890	52232
	3484.64	361095	228011	141349	52581
	3484.93	362383	228244	141790	52510
	3485.22	364155	228294	142327	51894
	3485.52	366474	228078	142989	51509
	3485.81	369248	227790	143727	51517
	3486.1	372757	227858	144396	51562
	3486.4	376947	228532	144945	51864
	3486.69	382105	228838	145503	52196
	3486.98	388211	229089	145841	52045
	3487.28	395152	229563	145924	51572
	3487.57	403458	230027	145851	51616
	3487.86	412802	230430	145439	51447
	3488.16	422600	230649	144597	51119
	3488.45	432082	230866	143619	50919
	3488.74	439413	231254	142311	50724
	3489.04	443434	231418	140891	51087
	3489.33	443173	231126	139457	50946
	3489.62	437696	230225	138143	50961
	3489.92	428048	229296	136938	51149
	3490.21	414141	228777	136060	50942
	3490.5	396554	227793	135377	50691
	3490.8	376459	226533	134932	50742
	3491.09	355252	225454	134652	50677
	3491.38	334047	224452	134686	50950
	3491.68	313668	223424	135056	50922
	3491.97	295401	222865	135634	50682
	3492.26	280420	222555	136233	50226
	3492.55	270198	222429	136846	49824
	3492.85	264354	222567	137358	49644
	3493.14	262943	222636	137794	49181
	3493.43	265405	222647	138391	49243
	3493.73	271465	223199	139053	49523
	3494.02	279814	224124	139741	49434
	3494.31	289083	224903	140437	49403
	3494.61	297751	225219	140989	49824
	3494.9	305933	225444	141728	50011
	3495.19	313472	225919	142457	50185
	3495.49	319768	225953	143243	50561
	3495.78	324902	225849	143817	50685
	3496.07	329286	225793	144516	50992
	3496.37	332845	225595	145300	51375
	3496.66	336290	225750	145704	51949
	3496.95	339529	226038	145919	52130
	3497.25	341801	226285	145765	52035
	3497.54	343798	226188	145511	52111
	3497.83	345527	225588	144991	51934
	3498.13	346803	225355	144202	52003
	3498.42	347861	225402	143461	52195
	3498.71	349425	225780	142897	52236
	3499.01	350814	226223	142375	52254
	3499.3	352108	226486	141794	52254
	3499.59	353500	226691	141341	52103
	3499.89	354741	226978	140897	51808
	3500.18	356138	227267	140527	51371
	3500.47	358055	227700	140161	51202
	3500.77	360007	227892	139743	51081
	3501.06	361672	228362	139427	51309
	3501.35	363955	228801	139036	51579
	3501.65	366946	228779	138603	51391
	3501.94	371072	229226	138064	51319
	3502.23	375995	230128	137433	51488
	3502.53	381679	230733	136737	51271
	3502.82	387855	231269	136022	51364
	3503.11	394989	231422	135296	51735
	3503.41	403207	231089	134748	51891
	3503.7	412640	230966	134491	51847
	3503.99	422371	230698	134467	51776
	3504.28	431061	230511	134705	51779
	3504.58	437957	230652	135296	51937
	3504.87	441963	230449	136019	51782
	3505.16	441610	229944	136629	51202
	3505.46	436015	229030	137213	51163
	3505.75	425228	228114	137520	51214
	3506.04	410490	227513	137877	50782
	3506.34	392946	226709	138355	50654
	3506.63	373137	226004	138979	50985
	3506.92	351878	225098	139693	51153
	3507.22	330491	224401	140344	51034
	3507.51	309903	223668	140826	50659
	3507.8	292007	222622	141385	50442
	3508.1	277952	222303	141987	50416
	3508.39	268128	222660	142617	50663
	3508.68	262962	222702	143365	50641
	3508.98	262553	222862	144224	50552
	3509.27	265642	223066	144931	50369
	3509.56	271774	223169	145531	49966
	3509.86	280002	223302	145952	49924
	3510.15	289096	223661	146196	50109
	3510.44	297906	224485	145997	50373
	3510.74	306490	224527	145402	50869
	3511.03	313797	224632	144397	51196
	3511.32	319827	225100	143340	51343
	3511.62	324892	225216	142468	50936
	3511.91	329188	225364	141683	50462
	3512.2	332947	225457	141161	50163
	3512.5	336127	225631	140515	49995
	3512.79	338903	225637	139882	49983
	3513.08	341749	225452	139349	49856
	3513.38	344094	225667	138997	49800
	3513.67	345519	225559	138817	49824
	3513.96	346927	225718	138549	50198
	3514.26	348158	225931	138165	49938
	3514.55	349274	225900	137927	49550
	3514.84	350553	225919	137866	49558
	3515.14	351975	226607	137577	49527
	3515.43	353328	227259	137003	49453
	3515.72	354716	227585	136308	49249
	3516.02	356684	227464	135803	49176
	3516.31	358418	227580	135408	49049
	3516.6	360020	227755	135022	49269
	3516.9	361938	227948	134739	50088
	3517.19	364205	228344	134775	50891
	3517.48	367046	228434	134915	51340
	3517.77	370348	228568	135353	51113
	3518.07	374594	228729	135990	50427
	3518.36	379447	229062	136444	50191
	3518.65	385509	229383	136976	50109
	3518.95	392740	229369	137358	50093
	3519.24	401027	229378	137838	50329
	3519.53	410553	229560	138413	50333
	3519.83	419894	229556	139103	50543
	3520.12	428605	229279	139830	50643
	3520.41	435934	229328	140515	50464
	3520.71	439743	229763	141107	50363
	3521	439301	229578	141867	50858
	3521.29	434319	228950	142693	51175
	3521.59	424422	228505	143493	51006
	3521.88	410132	227979	144268	50468
	3522.17	392952	227308	144746	50042
	3522.47	373838	226737	145177	49655
	3522.76	353023	226388	145443	50074
	3523.05	331931	225587	145432	50647
	3523.35	311985	225081	144825	50817
	3523.64	293847	224709	143803	50899
	3523.93	279093	224149	142682	50960
	3524.23	268819	224096	141586	50513
	3524.52	263013	224207	140495	50187
	3524.81	261869	223824	139264	49844
	3525.11	264827	223254	137809	49313
	3525.4	270937	223507	136408	49424
	3525.69	278792	223484	135440	49835
	3525.99	287549	223517	134819	50376
	3526.28	296615	223587	134186	50384
	3526.57	304932	223436	133884	50537
	3526.87	312013	223353	133965	50310
	3527.16	318259	223810	134186	50097
	3527.45	323220	224007	134724	50064
	3527.75	327029	224012	135593	50041
	3528.04	330354	224472	136486	49753
	3528.33	333407	225342	137068	49451
	3528.63	336258	225867	137388	49524
	3528.92	338757	226116	137513	49706
	3529.21	340512	226182	138063	49868
	3529.5	342042	225638	138536	49832
	3529.8	343129	225119	138905	50011
	3530.09	343938	225446	139365	50194
	3530.38	344752	225677	139764	50307
	3530.68	345814	226203	139979	50471
	3530.97	346340	226581	140113	50344
	3531.26	346609	226604	139998	50010
	3531.56	347097	226594	139889	49866
	3531.85	347393	226658	139781	49661
	3532.14	347742	226479	139624	50137
	3532.44	347973	226401	139761	50494
	3532.73	348306	226259	139839	51095
	3533.02	348467	226580	139673	51727
	3533.32	348577	226707	139585	51731
	3533.61	348905	226377	139554	51578
	3533.9	349492	226259	139560	51325
	3534.2	349648	226236	139372	50659
	3534.49	349522	226168	139303	50342
	3534.78	349575	226209	139431	50449
	3535.08	349952	226378	139582	50503
	3535.37	350051	226608	139547	50408
	3535.66	349753	226680	139608	50863
	3535.96	349536	226952	139806	51770
	3536.25	349948	227100	139896	52002
	3536.54	349903	227262	139849	51579
	3536.84	349972	227430	139895	51505
	3537.13	349718	227387	140063	51103
	3537.42	349623	227386	140097	50805
	3537.72	349690	226926	139922	50793
	3538.01	349755	226387	139965	50296
	3538.3	349747	226040	139930	50400
	3538.6	349506	225971	139739	50518
	3538.89	349486	226154	139828	50473
	3539.18	349637	225982	139873	50721
	3539.48	349940	225787	139897	51284
	3539.77	350163	226091	139746	51306
	3540.06	350452	226449	139530	50762
	3540.36	350632	227021	139505	50229
	3540.65	350604	227228	139719	50269
	3540.94	351055	226841	139640	50656
	3541.24	351081	226588	139389	50931
	3541.53	350724	226343	139437	51225
	3541.82	350378	226511	139585	51426
	3542.11	350191	226528	139774	51493
	3542.41	350146	226318	139806	51601
	3542.7	350630	226190	139911	51475
	3542.99	350672	226323	139978	51008
	3543.29	350625	226441	140041	50490
	3543.58	350617	226884	140007	50421
	3543.87	350427	226940	140055	50558
	3544.17	350323	226779	140193	50562
	3544.46	350294	226845	140185	50516
	3544.75	350548	226647	140047	50553
	3545.05	350509	226332	139993	50561
	3545.34	350220	226173	139954	50418
	3545.63	350225	226255	139706	49965
	3545.93	350314	226503	139756	50328
	3546.22	350451	226682	139731	50580
	3546.51	350898	226558	139608	50841
	3546.81	351089	226815	139365	50598
	3547.1	351043	227037	139361	50519
	3547.39	351727	227226	139363	50699
	3547.69	352151	227154	139411	50816
	3547.98	351916	227299	139460	50561
	3548.27	351562	226973	139415	51159
	3548.57	351098	226837	139378	51284
	3548.86	350940	227057	139294	51422
	3549.15	350755	226853	139435	51406
	3549.45	350492	226407	139664	51092
	3549.74	350640	226223	139857	50681
	--	--	--	--	--
			--	--	--
			--	--	--
			--	--	--
			--	--	--
			--	--	--
			--	--	--
			--	--	--
			--	--	--
			--	--	--
			--	--	--
			--	--	--
			--	--	--
			--	--	--
			--	--	--
			--	--	--
			--	--	--
			--	--	--
			--	--	--
			--	--	--
			--	--	--
			--	--	--
			--	--	--
			--	--	--
			--	--	--
			--	--	--
			--	--	--
			--	--	--
			--	--	--
			--	--	--
