# Supplementary material for: A highly potent ruthenium(II)-sonosensitizer and sonocatalyst for in vivo sonotherapy
Source: Nat Commun. 2021 Aug 18;12:5001. doi: 10.1038/s41467-021-25303-1 (PMC8373944; doi:10.1038/s41467-021-25303-1)
Supplement: Supplementary file 4 — Source data [file 41467_2021_25303_MOESM4_ESM.zip › Source Data file/1b.xlsx]

## Sheet: Sheet1
Wavelength (nm)	0 min	10	20	30	40	50	60	70	80	90	100
320	0.258	0.275	0.276	0.277	0.269	0.259	0.247	0.233	0.216	0.2	0.181
320.5	0.254	0.27	0.272	0.272	0.265	0.255	0.243	0.229	0.212	0.197	0.178
321	0.25	0.266	0.267	0.267	0.26	0.25	0.239	0.225	0.208	0.193	0.175
321.5	0.246	0.261	0.263	0.263	0.256	0.246	0.235	0.221	0.204	0.19	0.172
322	0.243	0.257	0.259	0.259	0.251	0.242	0.231	0.217	0.201	0.186	0.168
322.5	0.239	0.253	0.255	0.254	0.247	0.237	0.227	0.213	0.198	0.183	0.165
323	0.236	0.249	0.251	0.25	0.243	0.233	0.223	0.21	0.194	0.179	0.162
323.5	0.233	0.246	0.247	0.246	0.239	0.23	0.22	0.207	0.19	0.176	0.159
324	0.229	0.242	0.243	0.242	0.235	0.226	0.216	0.203	0.187	0.173	0.156
324.5	0.226	0.239	0.239	0.239	0.231	0.222	0.213	0.2	0.184	0.17	0.153
325	0.223	0.236	0.236	0.235	0.228	0.218	0.209	0.196	0.181	0.167	0.151
325.5	0.22	0.232	0.232	0.231	0.224	0.214	0.206	0.193	0.178	0.164	0.148
326	0.217	0.228	0.228	0.228	0.22	0.21	0.202	0.189	0.175	0.161	0.145
326.5	0.213	0.225	0.225	0.224	0.217	0.207	0.199	0.186	0.172	0.158	0.142
327	0.21	0.222	0.221	0.22	0.213	0.204	0.196	0.183	0.169	0.155	0.14
327.5	0.207	0.218	0.218	0.217	0.21	0.2	0.192	0.18	0.166	0.153	0.138
328	0.205	0.215	0.215	0.213	0.207	0.197	0.189	0.177	0.163	0.15	0.135
328.5	0.201	0.211	0.211	0.21	0.203	0.194	0.186	0.175	0.16	0.148	0.133
329	0.199	0.208	0.208	0.207	0.2	0.191	0.183	0.172	0.158	0.146	0.131
329.5	0.196	0.205	0.205	0.204	0.197	0.188	0.18	0.169	0.155	0.143	0.129
330	0.193	0.202	0.201	0.2	0.193	0.185	0.177	0.166	0.152	0.141	0.127
330.5	0.19	0.198	0.198	0.197	0.19	0.181	0.174	0.162	0.149	0.138	0.124
331	0.186	0.196	0.195	0.193	0.187	0.178	0.171	0.159	0.147	0.135	0.121
331.5	0.184	0.193	0.192	0.19	0.184	0.175	0.168	0.157	0.144	0.132	0.119
332	0.181	0.19	0.189	0.187	0.181	0.172	0.165	0.154	0.141	0.13	0.117
332.5	0.179	0.188	0.186	0.185	0.178	0.17	0.163	0.152	0.139	0.128	0.115
333	0.177	0.185	0.184	0.182	0.175	0.167	0.16	0.149	0.136	0.125	0.113
333.5	0.175	0.183	0.181	0.18	0.172	0.165	0.158	0.147	0.134	0.123	0.111
334	0.173	0.18	0.179	0.177	0.17	0.162	0.155	0.144	0.132	0.121	0.109
334.5	0.172	0.178	0.177	0.175	0.168	0.16	0.153	0.142	0.13	0.12	0.107
335	0.17	0.177	0.175	0.173	0.166	0.158	0.151	0.14	0.128	0.118	0.105
335.5	0.169	0.175	0.173	0.171	0.164	0.156	0.149	0.138	0.126	0.116	0.104
336	0.168	0.174	0.172	0.17	0.162	0.154	0.147	0.136	0.125	0.114	0.102
336.5	0.167	0.173	0.171	0.169	0.161	0.152	0.146	0.135	0.124	0.113	0.101
337	0.167	0.172	0.17	0.168	0.16	0.151	0.145	0.134	0.123	0.112	0.1
337.5	0.167	0.172	0.169	0.167	0.159	0.15	0.144	0.133	0.122	0.111	0.098
338	0.167	0.171	0.169	0.166	0.158	0.149	0.143	0.132	0.121	0.11	0.098
338.5	0.167	0.171	0.168	0.166	0.158	0.148	0.142	0.131	0.12	0.109	0.097
339	0.167	0.171	0.168	0.165	0.157	0.148	0.142	0.131	0.119	0.108	0.096
339.5	0.167	0.17	0.168	0.164	0.157	0.147	0.141	0.13	0.118	0.107	0.096
340	0.167	0.17	0.167	0.164	0.156	0.146	0.14	0.129	0.117	0.106	0.095
340.5	0.167	0.17	0.166	0.163	0.155	0.145	0.139	0.128	0.116	0.105	0.094
341	0.167	0.169	0.166	0.162	0.154	0.144	0.138	0.127	0.115	0.105	0.093
341.5	0.166	0.169	0.165	0.161	0.153	0.143	0.138	0.126	0.115	0.104	0.092
342	0.166	0.168	0.164	0.161	0.152	0.143	0.137	0.125	0.114	0.103	0.092
342.5	0.165	0.167	0.163	0.16	0.151	0.142	0.136	0.125	0.113	0.103	0.091
343	0.164	0.166	0.162	0.158	0.15	0.141	0.135	0.124	0.112	0.102	0.09
343.5	0.163	0.164	0.161	0.157	0.149	0.139	0.133	0.122	0.111	0.101	0.089
344	0.161	0.163	0.159	0.155	0.147	0.137	0.131	0.121	0.109	0.099	0.088
344.5	0.159	0.161	0.157	0.153	0.145	0.136	0.13	0.119	0.107	0.098	0.087
345	0.157	0.158	0.154	0.151	0.143	0.134	0.128	0.117	0.105	0.096	0.086
345.5	0.155	0.156	0.152	0.148	0.141	0.131	0.126	0.115	0.104	0.095	0.084
346	0.153	0.154	0.15	0.146	0.138	0.129	0.124	0.113	0.102	0.093	0.082
346.5	0.151	0.151	0.147	0.143	0.136	0.127	0.121	0.111	0.1	0.091	0.081
347	0.149	0.149	0.145	0.141	0.134	0.125	0.119	0.109	0.099	0.089	0.079
347.5	0.147	0.147	0.143	0.139	0.132	0.122	0.117	0.107	0.097	0.088	0.078
348	0.145	0.145	0.141	0.137	0.13	0.121	0.116	0.106	0.096	0.086	0.076
348.5	0.144	0.144	0.14	0.136	0.128	0.119	0.114	0.105	0.094	0.085	0.075
349	0.143	0.142	0.138	0.134	0.127	0.118	0.112	0.103	0.093	0.084	0.074
349.5	0.142	0.141	0.137	0.133	0.125	0.116	0.111	0.102	0.092	0.082	0.073
350	0.142	0.14	0.136	0.132	0.124	0.115	0.109	0.1	0.09	0.081	0.071
350.5	0.141	0.14	0.136	0.131	0.123	0.114	0.108	0.099	0.089	0.08	0.07
351	0.142	0.14	0.136	0.13	0.122	0.113	0.108	0.098	0.088	0.079	0.069
351.5	0.142	0.141	0.136	0.13	0.123	0.113	0.108	0.098	0.087	0.078	0.068
352	0.144	0.142	0.136	0.131	0.123	0.113	0.108	0.098	0.086	0.078	0.068
352.5	0.146	0.143	0.137	0.132	0.123	0.113	0.108	0.097	0.086	0.078	0.067
353	0.148	0.145	0.139	0.133	0.125	0.114	0.108	0.097	0.087	0.078	0.067
353.5	0.151	0.148	0.141	0.135	0.126	0.115	0.109	0.098	0.087	0.078	0.068
354	0.155	0.151	0.144	0.137	0.128	0.116	0.11	0.099	0.088	0.079	0.068
354.5	0.159	0.154	0.147	0.14	0.13	0.118	0.112	0.101	0.089	0.079	0.069
355	0.163	0.157	0.15	0.143	0.133	0.121	0.115	0.103	0.091	0.081	0.07
355.5	0.167	0.161	0.153	0.147	0.136	0.123	0.117	0.105	0.093	0.082	0.071
356	0.172	0.165	0.157	0.15	0.139	0.126	0.119	0.107	0.095	0.084	0.072
356.5	0.176	0.169	0.161	0.153	0.142	0.129	0.122	0.109	0.097	0.086	0.073
357	0.18	0.173	0.164	0.156	0.146	0.131	0.124	0.111	0.099	0.087	0.075
357.5	0.184	0.177	0.167	0.159	0.148	0.134	0.127	0.114	0.101	0.089	0.076
358	0.187	0.18	0.17	0.162	0.151	0.136	0.129	0.116	0.103	0.091	0.078
358.5	0.19	0.182	0.173	0.165	0.153	0.139	0.131	0.118	0.104	0.092	0.079
359	0.193	0.184	0.175	0.167	0.155	0.141	0.133	0.12	0.106	0.093	0.08
359.5	0.195	0.186	0.177	0.168	0.157	0.142	0.134	0.121	0.107	0.095	0.081
360	0.196	0.186	0.178	0.169	0.158	0.143	0.135	0.122	0.108	0.095	0.082
360.5	0.197	0.187	0.178	0.17	0.159	0.144	0.136	0.122	0.108	0.096	0.082
361	0.197	0.187	0.178	0.17	0.159	0.144	0.137	0.123	0.109	0.096	0.083
361.5	0.197	0.186	0.177	0.169	0.159	0.144	0.137	0.123	0.108	0.096	0.083
362	0.195	0.185	0.177	0.168	0.158	0.143	0.136	0.122	0.108	0.096	0.083
362.5	0.193	0.184	0.175	0.166	0.156	0.142	0.135	0.122	0.108	0.096	0.083
363	0.191	0.181	0.173	0.165	0.155	0.141	0.134	0.12	0.107	0.095	0.082
363.5	0.188	0.179	0.171	0.163	0.153	0.139	0.132	0.119	0.106	0.094	0.081
364	0.185	0.176	0.168	0.16	0.151	0.137	0.13	0.117	0.105	0.093	0.081
364.5	0.174	0.164	0.156	0.149	0.14	0.127	0.119	0.108	0.096	0.084	0.073
365	0.165	0.153	0.147	0.139	0.131	0.118	0.11	0.1	0.089	0.077	0.067
365.5	0.156	0.143	0.137	0.13	0.122	0.11	0.102	0.092	0.081	0.071	0.062
366	0.147	0.133	0.128	0.12	0.113	0.102	0.094	0.085	0.074	0.064	0.056
366.5	0.145	0.133	0.128	0.12	0.113	0.102	0.094	0.085	0.075	0.065	0.056
367	0.143	0.131	0.125	0.118	0.11	0.101	0.092	0.083	0.073	0.063	0.055
367.5	0.141	0.129	0.123	0.116	0.108	0.098	0.09	0.081	0.071	0.061	0.053
368	0.139	0.128	0.122	0.114	0.106	0.097	0.088	0.08	0.069	0.06	0.052
368.5	0.139	0.127	0.121	0.113	0.105	0.095	0.087	0.078	0.068	0.058	0.051
369	0.139	0.127	0.12	0.113	0.104	0.094	0.086	0.077	0.067	0.058	0.049
369.5	0.139	0.127	0.121	0.112	0.104	0.094	0.085	0.077	0.066	0.057	0.049
370	0.14	0.127	0.121	0.113	0.104	0.094	0.085	0.076	0.066	0.056	0.048
370.5	0.142	0.129	0.122	0.113	0.105	0.094	0.085	0.076	0.066	0.056	0.048
371	0.145	0.131	0.124	0.115	0.106	0.095	0.086	0.077	0.066	0.056	0.048
371.5	0.148	0.133	0.126	0.117	0.108	0.097	0.087	0.077	0.067	0.056	0.048
372	0.152	0.137	0.129	0.12	0.11	0.099	0.089	0.079	0.068	0.057	0.049
372.5	0.156	0.141	0.132	0.123	0.113	0.101	0.091	0.081	0.069	0.059	0.049
373	0.162	0.145	0.136	0.126	0.117	0.104	0.093	0.083	0.071	0.06	0.051
373.5	0.167	0.15	0.141	0.13	0.12	0.107	0.096	0.086	0.074	0.062	0.052
374	0.173	0.156	0.146	0.135	0.124	0.111	0.1	0.089	0.076	0.065	0.054
374.5	0.18	0.161	0.151	0.139	0.129	0.115	0.104	0.092	0.079	0.067	0.056
375	0.186	0.166	0.156	0.144	0.134	0.119	0.107	0.095	0.083	0.07	0.058
375.5	0.192	0.171	0.161	0.149	0.138	0.123	0.111	0.099	0.086	0.072	0.06
376	0.199	0.176	0.166	0.154	0.143	0.127	0.115	0.102	0.089	0.075	0.062
376.5	0.205	0.182	0.171	0.159	0.147	0.131	0.119	0.106	0.092	0.077	0.065
377	0.21	0.187	0.176	0.163	0.152	0.135	0.123	0.11	0.095	0.08	0.068
377.5	0.216	0.191	0.18	0.168	0.156	0.139	0.127	0.113	0.098	0.083	0.07
378	0.22	0.195	0.184	0.171	0.16	0.142	0.13	0.117	0.101	0.086	0.072
378.5	0.224	0.199	0.188	0.175	0.163	0.146	0.133	0.119	0.104	0.088	0.075
379	0.227	0.201	0.19	0.177	0.166	0.148	0.136	0.122	0.107	0.09	0.077
379.5	0.23	0.203	0.193	0.18	0.169	0.15	0.138	0.124	0.109	0.092	0.079
380	0.231	0.205	0.194	0.181	0.171	0.152	0.14	0.126	0.111	0.094	0.08
380.5	0.232	0.206	0.195	0.183	0.172	0.154	0.142	0.127	0.112	0.096	0.082
381	0.232	0.207	0.196	0.184	0.173	0.155	0.143	0.129	0.113	0.097	0.083
381.5	0.232	0.206	0.196	0.184	0.174	0.156	0.144	0.129	0.114	0.098	0.084
382	0.231	0.205	0.195	0.183	0.174	0.156	0.144	0.13	0.114	0.098	0.084
382.5	0.229	0.203	0.194	0.182	0.173	0.155	0.144	0.13	0.114	0.098	0.085
383	0.226	0.201	0.192	0.181	0.173	0.155	0.143	0.129	0.114	0.098	0.085
383.5	0.223	0.199	0.19	0.179	0.171	0.153	0.142	0.128	0.114	0.098	0.084
384	0.219	0.196	0.187	0.177	0.169	0.152	0.14	0.127	0.113	0.097	0.084
384.5	0.215	0.193	0.184	0.174	0.166	0.15	0.139	0.126	0.111	0.096	0.083
385	0.211	0.189	0.181	0.171	0.163	0.147	0.137	0.124	0.11	0.095	0.083
385.5	0.206	0.185	0.178	0.167	0.16	0.145	0.134	0.122	0.108	0.093	0.082
386	0.201	0.181	0.174	0.164	0.157	0.142	0.131	0.12	0.106	0.092	0.08
386.5	0.196	0.176	0.17	0.16	0.153	0.139	0.129	0.117	0.104	0.09	0.078
387	0.191	0.172	0.166	0.157	0.15	0.135	0.126	0.114	0.101	0.088	0.076
387.5	0.186	0.168	0.162	0.153	0.146	0.132	0.123	0.112	0.099	0.086	0.074
388	0.182	0.164	0.158	0.149	0.142	0.129	0.12	0.109	0.096	0.083	0.073
388.5	0.178	0.16	0.154	0.146	0.139	0.126	0.117	0.106	0.094	0.081	0.071
389	0.174	0.157	0.151	0.142	0.136	0.123	0.114	0.103	0.092	0.079	0.069
389.5	0.17	0.154	0.147	0.139	0.133	0.121	0.111	0.101	0.089	0.077	0.067
390	0.167	0.151	0.145	0.137	0.13	0.118	0.109	0.099	0.087	0.075	0.066
390.5	0.165	0.149	0.143	0.135	0.128	0.116	0.107	0.097	0.085	0.074	0.064
391	0.164	0.147	0.142	0.133	0.126	0.115	0.105	0.095	0.084	0.072	0.063
391.5	0.163	0.147	0.141	0.132	0.125	0.113	0.104	0.094	0.083	0.071	0.062
392	0.163	0.147	0.14	0.132	0.125	0.112	0.103	0.093	0.082	0.07	0.061
392.5	0.164	0.148	0.141	0.132	0.125	0.112	0.103	0.093	0.081	0.069	0.06
393	0.166	0.149	0.142	0.133	0.125	0.113	0.103	0.093	0.081	0.069	0.06
393.5	0.169	0.152	0.144	0.135	0.127	0.114	0.104	0.094	0.082	0.07	0.06
394	0.172	0.155	0.147	0.137	0.129	0.116	0.106	0.095	0.083	0.07	0.06
394.5	0.176	0.158	0.15	0.14	0.132	0.118	0.107	0.097	0.084	0.072	0.061
395	0.18	0.162	0.154	0.143	0.135	0.121	0.11	0.099	0.086	0.073	0.062
395.5	0.185	0.166	0.158	0.147	0.138	0.124	0.113	0.101	0.088	0.075	0.064
396	0.191	0.171	0.163	0.151	0.142	0.127	0.116	0.104	0.091	0.077	0.065
396.5	0.197	0.176	0.167	0.155	0.146	0.13	0.119	0.107	0.093	0.079	0.067
397	0.203	0.181	0.172	0.16	0.151	0.134	0.123	0.11	0.096	0.081	0.069
397.5	0.209	0.186	0.177	0.164	0.155	0.138	0.126	0.114	0.099	0.084	0.072
398	0.214	0.191	0.182	0.169	0.16	0.142	0.13	0.117	0.102	0.087	0.074
398.5	0.22	0.196	0.186	0.173	0.164	0.146	0.134	0.12	0.106	0.09	0.077
399	0.224	0.2	0.19	0.177	0.168	0.15	0.138	0.124	0.109	0.092	0.079
399.5	0.228	0.203	0.193	0.181	0.172	0.153	0.141	0.126	0.111	0.095	0.081
400	0.232	0.206	0.196	0.184	0.175	0.156	0.144	0.129	0.114	0.097	0.083
400.5	0.235	0.209	0.199	0.187	0.178	0.159	0.146	0.132	0.116	0.099	0.085
401	0.237	0.211	0.201	0.189	0.18	0.161	0.149	0.134	0.119	0.101	0.087
401.5	0.239	0.212	0.203	0.191	0.182	0.163	0.151	0.137	0.121	0.103	0.089
402	0.24	0.213	0.204	0.193	0.184	0.165	0.153	0.139	0.122	0.105	0.09
402.5	0.24	0.214	0.205	0.194	0.185	0.167	0.154	0.14	0.124	0.107	0.092
403	0.24	0.214	0.205	0.194	0.186	0.167	0.156	0.141	0.125	0.107	0.093
403.5	0.239	0.213	0.205	0.194	0.187	0.168	0.157	0.142	0.127	0.109	0.094
404	0.237	0.212	0.205	0.194	0.187	0.168	0.157	0.143	0.127	0.11	0.095
404.5	0.235	0.211	0.204	0.193	0.187	0.168	0.157	0.143	0.128	0.11	0.096
405	0.233	0.209	0.203	0.192	0.186	0.168	0.157	0.143	0.128	0.111	0.096
405.5	0.23	0.207	0.201	0.191	0.185	0.167	0.156	0.143	0.128	0.111	0.097
406	0.227	0.204	0.199	0.19	0.184	0.166	0.156	0.143	0.128	0.111	0.097
406.5	0.223	0.202	0.196	0.187	0.182	0.165	0.155	0.142	0.127	0.111	0.097
407	0.219	0.198	0.194	0.185	0.18	0.164	0.153	0.141	0.127	0.11	0.096
407.5	0.215	0.195	0.19	0.183	0.178	0.162	0.152	0.14	0.126	0.11	0.096
408	0.21	0.191	0.187	0.18	0.175	0.16	0.15	0.138	0.125	0.109	0.096
408.5	0.205	0.187	0.184	0.176	0.172	0.157	0.148	0.137	0.123	0.108	0.095
409	0.2	0.183	0.18	0.173	0.169	0.155	0.146	0.135	0.121	0.106	0.094
409.5	0.194	0.178	0.175	0.169	0.166	0.152	0.143	0.133	0.119	0.105	0.093
410	0.188	0.173	0.171	0.165	0.162	0.149	0.14	0.13	0.117	0.103	0.091
410.5	0.182	0.168	0.166	0.161	0.158	0.145	0.138	0.127	0.115	0.101	0.09
411	0.176	0.163	0.161	0.156	0.154	0.142	0.135	0.125	0.113	0.099	0.088
411.5	0.17	0.157	0.156	0.152	0.149	0.138	0.132	0.122	0.111	0.098	0.087
412	0.164	0.152	0.151	0.147	0.145	0.135	0.128	0.119	0.109	0.096	0.085
412.5	0.158	0.147	0.147	0.143	0.141	0.131	0.125	0.116	0.106	0.093	0.083
413	0.152	0.142	0.142	0.138	0.137	0.128	0.122	0.113	0.104	0.091	0.082
413.5	0.146	0.137	0.137	0.134	0.133	0.124	0.118	0.11	0.101	0.088	0.08
414	0.141	0.132	0.132	0.129	0.129	0.12	0.114	0.107	0.098	0.086	0.078
414.5	0.135	0.127	0.127	0.124	0.124	0.116	0.111	0.103	0.095	0.083	0.076
415	0.13	0.122	0.122	0.12	0.12	0.112	0.108	0.1	0.092	0.081	0.074
415.5	0.124	0.117	0.118	0.116	0.116	0.109	0.104	0.097	0.089	0.079	0.072
416	0.12	0.113	0.114	0.113	0.112	0.106	0.101	0.095	0.087	0.077	0.07
416.5	0.116	0.11	0.111	0.109	0.109	0.103	0.099	0.093	0.085	0.076	0.069
417	0.112	0.106	0.108	0.106	0.106	0.1	0.096	0.091	0.083	0.074	0.067
417.5	0.108	0.103	0.105	0.103	0.103	0.097	0.094	0.088	0.081	0.072	0.066
418	0.104	0.099	0.101	0.099	0.1	0.094	0.091	0.085	0.079	0.07	0.064
418.5	0.1	0.095	0.097	0.096	0.096	0.091	0.088	0.083	0.076	0.068	0.063
419	0.096	0.092	0.093	0.092	0.093	0.088	0.085	0.08	0.074	0.066	0.061
419.5	0.092	0.088	0.09	0.089	0.09	0.085	0.082	0.078	0.072	0.064	0.059
420	0.088	0.085	0.087	0.086	0.086	0.082	0.079	0.075	0.069	0.062	0.058
420.5	0.084	0.082	0.083	0.083	0.083	0.079	0.077	0.073	0.067	0.06	0.056
421	0.081	0.078	0.08	0.08	0.08	0.076	0.074	0.07	0.065	0.058	0.054
421.5	0.078	0.075	0.077	0.077	0.078	0.074	0.071	0.068	0.063	0.057	0.053
422	0.075	0.073	0.074	0.074	0.075	0.071	0.069	0.065	0.06	0.055	0.051
422.5	0.072	0.07	0.072	0.071	0.072	0.069	0.067	0.063	0.059	0.053	0.049
423	0.07	0.068	0.069	0.069	0.07	0.066	0.065	0.061	0.057	0.051	0.048
423.5	0.067	0.065	0.067	0.067	0.067	0.064	0.063	0.059	0.055	0.05	0.046
424	0.064	0.063	0.065	0.064	0.065	0.062	0.061	0.057	0.054	0.048	0.045
424.5	0.062	0.061	0.062	0.062	0.063	0.06	0.059	0.055	0.052	0.047	0.044
425	0.06	0.058	0.06	0.06	0.061	0.058	0.056	0.054	0.05	0.045	0.043
425.5	0.057	0.056	0.058	0.058	0.059	0.056	0.054	0.052	0.048	0.044	0.041
426	0.055	0.054	0.056	0.056	0.057	0.054	0.052	0.05	0.046	0.042	0.04
426.5	0.053	0.052	0.054	0.054	0.055	0.052	0.051	0.048	0.045	0.041	0.039
427	0.051	0.05	0.052	0.052	0.053	0.051	0.049	0.047	0.044	0.04	0.038
427.5	0.05	0.049	0.051	0.051	0.051	0.05	0.048	0.046	0.043	0.038	0.037
428	0.048	0.047	0.049	0.049	0.049	0.048	0.047	0.044	0.041	0.037	0.036
428.5	0.046	0.046	0.048	0.047	0.048	0.047	0.045	0.042	0.04	0.036	0.035
429	0.045	0.044	0.046	0.046	0.046	0.045	0.044	0.041	0.039	0.035	0.033
429.5	0.043	0.042	0.044	0.044	0.045	0.043	0.042	0.04	0.037	0.034	0.032
430	0.042	0.041	0.043	0.043	0.043	0.042	0.041	0.039	0.036	0.033	0.031
430.5	0.04	0.04	0.042	0.041	0.042	0.04	0.039	0.038	0.035	0.032	0.03
431	0.039	0.038	0.04	0.04	0.04	0.039	0.038	0.036	0.033	0.031	0.029
431.5	0.037	0.037	0.039	0.038	0.039	0.038	0.036	0.035	0.032	0.029	0.028
432	0.036	0.036	0.037	0.037	0.038	0.036	0.035	0.034	0.031	0.029	0.028
432.5	0.035	0.034	0.036	0.036	0.036	0.035	0.034	0.033	0.03	0.028	0.027
433	0.033	0.033	0.035	0.034	0.035	0.034	0.033	0.031	0.029	0.027	0.026
433.5	0.032	0.032	0.034	0.033	0.034	0.033	0.032	0.03	0.028	0.026	0.025
434	0.031	0.031	0.032	0.032	0.032	0.031	0.03	0.029	0.027	0.025	0.024
434.5	0.03	0.03	0.031	0.031	0.031	0.03	0.029	0.028	0.026	0.024	0.023
435	0.029	0.029	0.03	0.029	0.03	0.029	0.028	0.027	0.025	0.023	0.022
435.5	0.027	0.027	0.029	0.028	0.029	0.028	0.027	0.026	0.024	0.022	0.021
436	0.026	0.026	0.027	0.027	0.028	0.027	0.026	0.024	0.023	0.021	0.021
436.5	0.025	0.025	0.026	0.026	0.026	0.026	0.025	0.023	0.022	0.02	0.02
437	0.024	0.024	0.025	0.025	0.025	0.025	0.023	0.022	0.021	0.019	0.019
437.5	0.023	0.022	0.024	0.023	0.024	0.023	0.022	0.021	0.02	0.018	0.018
438	0.022	0.021	0.022	0.022	0.023	0.022	0.021	0.02	0.019	0.017	0.017
438.5	0.02	0.02	0.021	0.021	0.021	0.021	0.02	0.019	0.018	0.017	0.016
439	0.019	0.019	0.02	0.021	0.021	0.02	0.019	0.018	0.017	0.016	0.015
439.5	0.018	0.019	0.019	0.02	0.02	0.019	0.018	0.018	0.016	0.015	0.015
440	0.017	0.018	0.019	0.019	0.019	0.018	0.017	0.017	0.015	0.015	0.014
440.5	0.017	0.016	0.018	0.018	0.018	0.017	0.016	0.016	0.015	0.014	0.013
441	0.016	0.015	0.017	0.016	0.017	0.016	0.015	0.015	0.014	0.013	0.012
441.5	0.015	0.014	0.016	0.015	0.016	0.015	0.014	0.014	0.013	0.012	0.012
442	0.014	0.013	0.015	0.014	0.015	0.014	0.013	0.013	0.012	0.011	0.011
442.5	0.013	0.013	0.014	0.013	0.014	0.013	0.012	0.012	0.011	0.011	0.01
443	0.012	0.012	0.013	0.012	0.012	0.012	0.011	0.011	0.01	0.01	0.01
443.5	0.011	0.011	0.012	0.011	0.011	0.012	0.011	0.01	0.009	0.009	0.009
444	0.01	0.01	0.011	0.01	0.01	0.011	0.01	0.009	0.008	0.008	0.008
444.5	0.009	0.009	0.01	0.01	0.009	0.01	0.009	0.008	0.008	0.007	0.007
445	0.008	0.008	0.009	0.009	0.009	0.008	0.008	0.007	0.007	0.006	0.007
445.5	0.007	0.007	0.008	0.008	0.008	0.007	0.007	0.006	0.006	0.006	0.006
446	0.006	0.006	0.007	0.007	0.007	0.007	0.006	0.006	0.005	0.005	0.006
446.5	0.006	0.005	0.006	0.006	0.006	0.006	0.005	0.005	0.004	0.004	0.005
447	0.005	0.004	0.005	0.005	0.005	0.005	0.005	0.004	0.004	0.004	0.004
447.5	0.004	0.004	0.004	0.004	0.004	0.004	0.004	0.003	0.003	0.003	0.003
448	0.003	0.003	0.003	0.003	0.003	0.003	0.003	0.003	0.002	0.002	0.003
448.5	0.002	0.002	0.003	0.003	0.003	0.003	0.002	0.002	0.002	0.002	0.002
449	0.002	0.001	0.002	0.002	0.002	0.002	0.001	0.001	0.001	0.001	0.002
449.5	0.001	0	0.001	0.001	0.001	0.001	0.001	0.001	0.001	0.001	0.001
450	0	0	0	0	0	0	0	0	0	0	0
