# Supplementary material for: A highly potent ruthenium(II)-sonosensitizer and sonocatalyst for in vivo sonotherapy
Source: Nat Commun. 2021 Aug 18;12:5001. doi: 10.1038/s41467-021-25303-1 (PMC8373944; doi:10.1038/s41467-021-25303-1)
Supplement: Supplementary file 4 — Source data [file 41467_2021_25303_MOESM4_ESM.zip › Source Data file/1c.xlsx]

## Sheet: Sheet1
wavelength	0 min	10	20	30	40	50	60	70	80	90	100
510	0.45149	0.58264	0.69675	0.79573	0.87035	0.92946	1.00882	1.06757	1.16254	1.23655	1.31772
511	0.50262	0.62933	0.75981	0.87333	0.95898	1.03586	1.11241	1.17813	1.29048	1.36179	1.46981
512	0.54156	0.69834	0.83437	0.95982	1.04896	1.13157	1.22892	1.30188	1.43163	1.50663	1.62802
513	0.59598	0.76361	0.91626	1.05724	1.15624	1.25033	1.35873	1.42991	1.54785	1.65088	1.77471
514	0.64946	0.82853	0.9889	1.147	1.25156	1.3577	1.47293	1.55346	1.68545	1.79598	1.93755
515	0.70046	0.89262	1.0643	1.23471	1.34508	1.449	1.57964	1.66463	1.80118	1.91921	2.1138
516	0.74553	0.95458	1.13812	1.3241	1.43499	1.55272	1.69407	1.79242	1.93917	2.06312	2.25765
517	0.80164	1.01305	1.20319	1.39928	1.52814	1.63846	1.80037	1.90453	2.04244	2.18668	2.386
518	0.84546	1.07248	1.27234	1.47672	1.61026	1.73455	1.89892	1.99463	2.16135	2.29846	2.50355
519	0.88365	1.10775	1.32773	1.55165	1.68841	1.81181	1.96126	2.08962	2.24602	2.40967	2.60848
520	0.93142	1.16703	1.38536	1.60858	1.75754	1.89874	2.06058	2.17627	2.35473	2.50744	2.72167
521	0.96097	1.21188	1.41783	1.67714	1.83175	1.96422	2.12371	2.25536	2.43861	2.57549	2.81728
522	1.00113	1.23532	1.46833	1.71125	1.87085	2.01042	2.16446	2.31212	2.49814	2.65844	2.89172
523	1.03035	1.26828	1.49624	1.74938	1.90423	2.04983	2.23525	2.35685	2.5454	2.71684	2.95858
524	1.04446	1.28346	1.52158	1.77004	1.94364	2.06673	2.26711	2.38309	2.59896	2.73851	2.9932
525	1.06311	1.29539	1.53416	1.7956	1.95958	2.09353	2.27392	2.41999	2.6334	2.76898	3.01677
526	1.0705	1.29746	1.53513	1.79837	1.97673	2.10275	2.29563	2.42809	2.61849	2.77833	3.03356
527	1.07104	1.30935	1.53731	1.80516	1.96921	2.1065	2.31228	2.42931	2.62485	2.77058	3.03327
528	1.07588	1.30005	1.53059	1.79363	1.96033	2.08888	2.29595	2.41845	2.62237	2.76284	3.00056
529	1.07458	1.28118	1.51449	1.77146	1.94047	2.07262	2.26726	2.39003	2.58555	2.73123	2.98038
530	1.062	1.26393	1.50683	1.75684	1.92533	2.04626	2.25163	2.365	2.55079	2.69912	2.93348
531	1.04504	1.26093	1.47023	1.73256	1.87476	2.02616	2.21985	2.32042	2.50794	2.65633	2.90277
532	1.03318	1.22141	1.45382	1.70521	1.85234	1.99275	2.18071	2.28036	2.46782	2.60919	2.84738
533	1.0192	1.20346	1.42553	1.66228	1.80134	1.95225	2.14949	2.22715	2.42291	2.53768	2.78134
534	0.99464	1.18405	1.39269	1.62612	1.76646	1.90282	2.09061	2.17599	2.35652	2.48859	2.69538
535	0.96681	1.15355	1.36238	1.58397	1.7136	1.85345	2.03596	2.12173	2.29668	2.42889	2.6373
536	0.948	1.11985	1.3246	1.54644	1.6584	1.79861	1.99954	2.06243	2.21226	2.365	2.56346
537	0.92186	1.09441	1.2862	1.49634	1.61136	1.75989	1.93955	2.00513	2.15657	2.28499	2.48854
538	0.89224	1.06428	1.25296	1.45981	1.56259	1.71152	1.88447	1.94422	2.10192	2.2176	2.40143
539	0.87073	1.03228	1.21796	1.4088	1.523	1.66213	1.82961	1.88164	2.03232	2.14824	2.32814
540	0.8629	1.00638	1.18524	1.36674	1.46246	1.60588	1.7626	1.82284	1.9612	2.08826	2.2532
541	0.82508	0.97005	1.14663	1.3184	1.42083	1.55251	1.71145	1.76092	1.89316	2.01474	2.1745
542	0.80922	0.93989	1.11406	1.27945	1.37846	1.51336	1.65989	1.7026	1.82134	1.93891	2.10263
543	0.76959	0.92949	1.08473	1.23338	1.32846	1.45822	1.58964	1.64766	1.75362	1.87024	2.03585
544	0.75781	0.89233	1.05349	1.19822	1.28296	1.40497	1.54362	1.58839	1.72331	1.81532	1.96345
545	0.74402	0.87471	1.02245	1.159	1.23112	1.37213	1.48607	1.53598	1.65659	1.74767	1.90261
546	0.72186	0.84695	0.99564	1.12366	1.19638	1.33586	1.43261	1.4901	1.60411	1.70534	1.83863
547	0.70335	0.81752	0.97494	1.09075	1.16775	1.28659	1.39399	1.44101	1.55214	1.64353	1.77232
548	0.69041	0.79998	0.94266	1.0562	1.12855	1.24073	1.35215	1.39749	1.50557	1.58583	1.73255
549	0.68224	0.78633	0.92859	1.0281	1.09769	1.21588	1.30407	1.34934	1.46033	1.54619	1.66215
550	0.66607	0.77024	0.90656	1.00503	1.07115	1.18613	1.26678	1.32133	1.42093	1.49599	1.60901
551	0.64651	0.74542	0.88898	0.98369	1.02335	1.15075	1.22182	1.27499	1.38723	1.45131	1.56711
552	0.63978	0.74176	0.88066	0.9534	1.01314	1.12206	1.19303	1.24766	1.34487	1.40485	1.51677
553	0.62787	0.73032	0.86129	0.93562	0.98149	1.08805	1.16466	1.2176	1.31231	1.38327	1.47932
554	0.62263	0.72102	0.85368	0.922	0.98194	1.07173	1.15517	1.19258	1.28423	1.35413	1.43947
555	0.61641	0.71028	0.83624	0.90184	0.95198	1.05038	1.12271	1.17145	1.25742	1.32114	1.41374
556	0.61206	0.71505	0.82737	0.89814	0.94931	1.03139	1.10007	1.14798	1.23369	1.28892	1.38505
557	0.61315	0.69934	0.8229	0.88236	0.93796	1.01514	1.07117	1.1291	1.22044	1.27441	1.34818
558	0.61364	0.7059	0.81482	0.88547	0.92559	1.00291	1.05716	1.11507	1.19758	1.25611	1.33791
559	0.61705	0.70554	0.80911	0.87585	0.91959	0.98514	1.05256	1.10289	1.1809	1.23797	1.31606
560	0.6147	0.70295	0.80619	0.86687	0.91179	0.97977	1.04612	1.08898	1.18144	1.22231	1.29393
561	0.61868	0.70598	0.8043	0.86483	0.9154	0.9652	1.03038	1.07642	1.17178	1.20659	1.28995
562	0.62432	0.70623	0.80481	0.86512	0.90236	0.95833	1.01871	1.06704	1.15769	1.20119	1.26624
563	0.63356	0.71871	0.81046	0.86434	0.90807	0.96235	1.01366	1.06999	1.14997	1.18313	1.25225
564	0.64265	0.72106	0.81142	0.86163	0.91378	0.94957	1.0048	1.06185	1.14418	1.1764	1.24747
565	0.6388	0.72337	0.81202	0.86919	0.90992	0.9477	1.01196	1.05638	1.13155	1.16708	1.23725
566	0.65143	0.73754	0.82035	0.87023	0.91718	0.94474	1.0066	1.05096	1.14126	1.17061	1.22327
567	0.6684	0.73776	0.82513	0.87578	0.91352	0.94525	1.00554	1.04679	1.11993	1.15656	1.23246
568	0.66275	0.75867	0.82655	0.8768	0.9155	0.95253	1.00474	1.04783	1.11286	1.15202	1.21778
569	0.68176	0.75214	0.8401	0.88442	0.92021	0.95004	0.99931	1.0425	1.11558	1.14448	1.22075
570	0.69376	0.76894	0.83447	0.88574	0.92543	0.95159	1.00428	1.04162	1.11419	1.13939	1.21045
--			--	--				--
--			--	--				--
