# Supplementary material for: A highly potent ruthenium(II)-sonosensitizer and sonocatalyst for in vivo sonotherapy
Source: Nat Commun. 2021 Aug 18;12:5001. doi: 10.1038/s41467-021-25303-1 (PMC8373944; doi:10.1038/s41467-021-25303-1)
Supplement: Supplementary file 4 — Source data [file 41467_2021_25303_MOESM4_ESM.zip › Source Data file/2a.xlsx]

## Sheet: Sheet1
Wavelength(nm)	0	20	40	60	80	100	200			Time	Ln(A/A0)
230	1.007	1	1.008	1.02	1.026	1.032	1.116			0	0
231	0.984	0.987	1	1.011	1.017	1.029	1.102			20	-0.0823654
232	0.971	0.974	0.993	1.003	1.016	1.023	1.1			40	-0.174778
233	0.964	0.975	0.992	1.004	1.012	1.023	1.108			60	-0.232092
234	0.959	0.975	0.998	1.007	1.023	1.03	1.114			80	-0.279549
235	0.958	0.986	1.008	1.018	1.032	1.047	1.13			100	-0.338702
236	0.972	0.996	1.025	1.039	1.054	1.074	1.152			200	-0.583564
237	0.989	1.019	1.05	1.063	1.08	1.095	1.175
238	1.016	1.045	1.078	1.09	1.109	1.128	1.212
239	1.046	1.078	1.117	1.132	1.155	1.168	1.252
240	1.087	1.117	1.159	1.173	1.191	1.215	1.303
241	1.131	1.169	1.203	1.227	1.244	1.267	1.362
242	1.181	1.215	1.265	1.277	1.304	1.33	1.419
243	1.235	1.277	1.326	1.346	1.374	1.395	1.489
244	1.299	1.341	1.394	1.414	1.441	1.468	1.553
245	1.361	1.409	1.46	1.48	1.512	1.532	1.63
246	1.436	1.478	1.532	1.557	1.59	1.616	1.703
247	1.499	1.552	1.604	1.631	1.659	1.687	1.781
248	1.581	1.623	1.686	1.712	1.743	1.764	1.851
249	1.673	1.721	1.784	1.809	1.835	1.866	1.939
250	1.754	1.807	1.874	1.897	1.933	1.953	2.031
251	1.835	1.88	1.939	1.977	2.004	2.037	2.103
252	1.886	1.939	2.007	2.035	2.068	2.1	2.163
253	1.958	2.009	2.079	2.101	2.125	2.161	2.248
254	2.013	2.063	2.128	2.159	2.202	2.226	2.301
255	2.066	2.12	2.199	2.213	2.254	2.3	2.371
256	2.117	2.163	2.238	2.27	2.312	2.357	2.403
257	2.145	2.222	2.287	2.309	2.357	2.38	2.47
258	2.187	2.237	2.3	2.321	2.384	2.418	2.489
259	2.186	2.251	2.314	2.357	2.396	2.434	2.517
260	2.197	2.244	2.325	2.359	2.405	2.451	2.517
261	2.172	2.23	2.325	2.363	2.4	2.434	2.524
262	2.16	2.228	2.312	2.336	2.38	2.422	2.521
263	2.124	2.188	2.264	2.308	2.366	2.385	2.481
264	2.084	2.143	2.249	2.271	2.307	2.351	2.468
265	2.025	2.096	2.184	2.22	2.264	2.311	2.412
266	1.957	2.027	2.119	2.146	2.187	2.232	2.353
267	1.873	1.956	2.036	2.087	2.121	2.163	2.265
268	1.778	1.854	1.939	1.973	2.03	2.062	2.152
269	1.665	1.742	1.824	1.854	1.903	1.948	2.049
270	1.557	1.627	1.716	1.75	1.796	1.836	1.929
271	1.435	1.513	1.593	1.629	1.674	1.71	1.81
272	1.315	1.399	1.478	1.51	1.547	1.592	1.679
273	1.204	1.288	1.363	1.395	1.441	1.472	1.568
274	1.09	1.169	1.243	1.281	1.317	1.36	1.442
275	0.989	1.065	1.14	1.17	1.209	1.245	1.324
276	0.901	0.971	1.048	1.074	1.111	1.146	1.215
277	0.806	0.879	0.944	0.971	1.012	1.042	1.108
278	0.722	0.795	0.859	0.881	0.919	0.946	1.004
279	0.642	0.714	0.768	0.792	0.827	0.854	0.898
280	0.57	0.63	0.689	0.709	0.746	0.766	0.81
281	0.5	0.567	0.619	0.635	0.666	0.693	0.722
282	0.442	0.503	0.555	0.573	0.605	0.627	0.648
283	0.398	0.454	0.503	0.518	0.545	0.567	0.587
284	0.352	0.415	0.456	0.468	0.5	0.519	0.532
285	0.32	0.38	0.424	0.431	0.462	0.475	0.486
286	0.298	0.351	0.393	0.399	0.427	0.445	0.451
287	0.28	0.332	0.37	0.375	0.401	0.419	0.419
288	0.272	0.318	0.351	0.355	0.38	0.395	0.394
289	0.258	0.304	0.338	0.341	0.368	0.373	0.372
290	0.257	0.299	0.324	0.333	0.351	0.361	0.357
291	0.257	0.293	0.315	0.32	0.342	0.347	0.338
292	0.256	0.291	0.315	0.315	0.331	0.34	0.327
293	0.257	0.287	0.308	0.308	0.324	0.33	0.317
294	0.263	0.29	0.305	0.307	0.319	0.322	0.305
295	0.268	0.29	0.303	0.304	0.312	0.316	0.296
296	0.278	0.294	0.301	0.301	0.308	0.313	0.291
297	0.284	0.299	0.303	0.302	0.305	0.307	0.28
298	0.291	0.301	0.303	0.302	0.301	0.304	0.274
299	0.302	0.309	0.308	0.305	0.305	0.302	0.269
300	0.312	0.314	0.313	0.306	0.307	0.3	0.266
301	0.324	0.323	0.316	0.308	0.306	0.301	0.263
302	0.338	0.332	0.322	0.314	0.309	0.303	0.262
303	0.349	0.342	0.33	0.319	0.314	0.306	0.261
304	0.367	0.352	0.338	0.325	0.32	0.311	0.261
305	0.381	0.367	0.349	0.336	0.326	0.316	0.262
306	0.399	0.378	0.358	0.344	0.332	0.319	0.266
307	0.418	0.392	0.37	0.355	0.344	0.327	0.269
308	0.434	0.409	0.383	0.369	0.352	0.341	0.273
309	0.453	0.427	0.397	0.38	0.366	0.348	0.278
310	0.474	0.443	0.412	0.391	0.379	0.362	0.288
311	0.494	0.461	0.426	0.408	0.388	0.371	0.299
312	0.515	0.479	0.44	0.422	0.402	0.383	0.304
313	0.535	0.497	0.458	0.435	0.414	0.396	0.311
314	0.556	0.512	0.472	0.448	0.426	0.411	0.321
315	0.574	0.527	0.488	0.462	0.444	0.421	0.33
316	0.592	0.55	0.506	0.482	0.457	0.431	0.343
317	0.611	0.567	0.524	0.493	0.472	0.446	0.351
318	0.632	0.584	0.541	0.51	0.489	0.463	0.364
319	0.654	0.604	0.56	0.525	0.502	0.477	0.37
320	0.675	0.618	0.571	0.539	0.513	0.489	0.384
321	0.688	0.635	0.588	0.555	0.526	0.498	0.391
322	0.707	0.651	0.603	0.569	0.539	0.513	0.4
323	0.73	0.674	0.619	0.583	0.557	0.525	0.41
324	0.744	0.688	0.631	0.598	0.568	0.54	0.42
325	0.761	0.702	0.648	0.611	0.58	0.547	0.429
326	0.782	0.718	0.661	0.623	0.594	0.559	0.438
327	0.794	0.735	0.67	0.634	0.602	0.57	0.447
328	0.808	0.745	0.685	0.647	0.615	0.581	0.456
329	0.822	0.759	0.695	0.658	0.624	0.589	0.463
330	0.839	0.769	0.707	0.666	0.633	0.598	0.468
331	0.848	0.781	0.718	0.676	0.647	0.608	0.476
332	0.86	0.792	0.724	0.683	0.649	0.612	0.482
333	0.867	0.802	0.734	0.69	0.655	0.619	0.484
334	0.873	0.805	0.739	0.693	0.663	0.625	0.487
335	0.881	0.812	0.744	0.707	0.664	0.629	0.495
336	0.888	0.815	0.752	0.706	0.668	0.632	0.498
337	0.89	0.82	0.756	0.711	0.669	0.635	0.501
338	0.89	0.818	0.752	0.712	0.673	0.638	0.5
339	0.898	0.827	0.754	0.712	0.679	0.64	0.501	A/A0	1	0.920935	0.839644	0.792873	0.756125	0.712695	0.557906
340	0.896	0.826	0.757	0.713	0.675	0.635	0.5	Ln	0	-0.0823654	-0.174778	-0.232092	-0.279549	-0.338702	-0.583564
341	0.891	0.823	0.757	0.712	0.679	0.637	0.498
342	0.89	0.819	0.75	0.713	0.675	0.64	0.501
343	0.886	0.814	0.75	0.707	0.677	0.636	0.495
344	0.88	0.819	0.751	0.705	0.665	0.633	0.494
345	0.875	0.807	0.744	0.699	0.66	0.626	0.486
346	0.861	0.797	0.733	0.687	0.654	0.617	0.486
347	0.852	0.79	0.724	0.68	0.65	0.612	0.477
348	0.843	0.779	0.71	0.675	0.639	0.603	0.474
349	0.831	0.769	0.703	0.669	0.632	0.596	0.465
350	0.817	0.757	0.693	0.652	0.62	0.585	0.455
351	0.805	0.744	0.679	0.641	0.608	0.572	0.449
352	0.785	0.723	0.664	0.628	0.597	0.562	0.439
353	0.769	0.709	0.654	0.62	0.584	0.549	0.429
354	0.751	0.695	0.637	0.602	0.571	0.538	0.418
355	0.73	0.678	0.622	0.586	0.559	0.526	0.404
356	0.712	0.661	0.602	0.57	0.543	0.511	0.393
357	0.683	0.638	0.588	0.555	0.525	0.497	0.386
358	0.666	0.621	0.572	0.536	0.51	0.481	0.373
359	0.644	0.597	0.55	0.52	0.49	0.464	0.358
360	0.62	0.577	0.53	0.502	0.472	0.447	0.343
361	0.599	0.557	0.512	0.484	0.456	0.429	0.334
362	0.573	0.532	0.491	0.464	0.442	0.41	0.325
363	0.557	0.512	0.474	0.449	0.423	0.397	0.312
364	0.529	0.491	0.452	0.429	0.401	0.379	0.298
365	0.505	0.474	0.434	0.411	0.389	0.363	0.284
366	0.485	0.451	0.416	0.392	0.371	0.349	0.272
367	0.46	0.43	0.394	0.372	0.35	0.331	0.259
368	0.435	0.406	0.374	0.354	0.334	0.314	0.246
369	0.412	0.386	0.356	0.336	0.316	0.299	0.233
370	0.391	0.367	0.336	0.321	0.301	0.283	0.221
371	0.369	0.344	0.318	0.301	0.285	0.269	0.207
372	0.346	0.326	0.298	0.284	0.267	0.252	0.195
373	0.325	0.306	0.279	0.266	0.252	0.236	0.184
374	0.303	0.287	0.263	0.25	0.238	0.223	0.17
375	0.283	0.268	0.246	0.233	0.22	0.206	0.16
376	0.264	0.248	0.229	0.217	0.205	0.19	0.147
377	0.244	0.231	0.213	0.201	0.191	0.178	0.136
378	0.226	0.213	0.197	0.186	0.176	0.165	0.127
379	0.208	0.197	0.181	0.171	0.161	0.151	0.117
380	0.19	0.181	0.166	0.158	0.149	0.14	0.106
381	0.174	0.166	0.152	0.146	0.137	0.128	0.096
382	0.158	0.151	0.138	0.13	0.123	0.115	0.09
383	0.145	0.137	0.126	0.12	0.113	0.105	0.081
384	0.13	0.124	0.114	0.11	0.103	0.097	0.075
385	0.117	0.113	0.104	0.098	0.094	0.087	0.066
386	0.106	0.102	0.095	0.089	0.085	0.078	0.06
387	0.095	0.093	0.086	0.082	0.077	0.072	0.053
388	0.086	0.083	0.077	0.073	0.071	0.065	0.047
389	0.077	0.074	0.07	0.066	0.061	0.057	0.043
390	0.068	0.065	0.061	0.058	0.055	0.052	0.037
391	0.061	0.059	0.055	0.051	0.049	0.046	0.032
392	0.053	0.053	0.048	0.047	0.044	0.042	0.028
393	0.048	0.047	0.043	0.042	0.039	0.037	0.024
394	0.04	0.04	0.037	0.036	0.033	0.031	0.022
395	0.036	0.035	0.032	0.031	0.03	0.028	0.019
396	0.032	0.031	0.028	0.028	0.026	0.024	0.016
397	0.028	0.027	0.026	0.024	0.022	0.021	0.014
398	0.024	0.024	0.023	0.022	0.02	0.02	0.013
399	0.021	0.021	0.02	0.019	0.018	0.016	0.011
400	0.018	0.018	0.018	0.017	0.016	0.015	0.009
401	0.015	0.017	0.015	0.015	0.014	0.013	0.008
402	0.013	0.014	0.014	0.013	0.012	0.01	0.005
403	0.012	0.011	0.011	0.012	0.011	0.01	0.005
404	0.009	0.01	0.01	0.009	0.009	0.009	0.003
405	0.009	0.008	0.01	0.009	0.008	0.008	0.001
406	0.006	0.007	0.008	0.006	0.007	0.006	0.001
407	0.005	0.006	0.006	0.005	0.006	0.005	0
408	0.005	0.006	0.006	0.005	0.005	0.005	0
409	0.003	0.004	0.003	0.004	0.005	0.003	0
410	0.002	0.003	0.003	0.002	0.004	0.003	-0.002
411	0.002	0.002	0.002	0.002	0.003	0.002	-0.003
412	0.001	0.002	0.003	0.002	0.003	0.002	-0.003
413	0	0	0.002	0.001	0.002	0.003	-0.004
414	0.001	0.001	0.002	0.001	0.001	0.002	-0.004
415	-0.001	0.001	0.002	0	0.001	0.002	-0.005
416	-0.001	0.001	0	0.001	0	0	-0.005
417	-0.001	-0.001	0.001	0	0.002	0.002	-0.007
418	-0.002	0	0	0.001	0.001	0.001	-0.006
419	-0.002	0	-0.001	0	0.001	0.002	-0.006
420	-0.001	0	0	-0.001	0.001	0.001	-0.007
421	-0.002	0	0	0.001	0.001	0.002	-0.007
422	-0.002	0	0.001	0	0.002	0.002	-0.006
423	-0.001	0	0.001	0	0.003	0.002	-0.006
424	-0.001	0.001	0.001	0.001	0.002	0.002	-0.007
425	-0.001	0	0.001	0.001	0.002	0.002	-0.006
426	-0.001	0.001	0	0	0.002	0.002	-0.006
427	0	0.001	0.002	0.001	0.003	0.003	-0.006
428	0	0	0.002	0.001	0.002	0.003	-0.006
429	0	0.002	0.001	0.002	0.003	0.003	-0.005
430	0	0.002	0.002	0.002	0.003	0.003	-0.005
431	0	0.002	0.002	0.002	0.003	0.004	-0.006
432	0.001	0.002	0.002	0.003	0.003	0.004	-0.005
433	0.002	0.003	0.003	0.004	0.004	0.004	-0.005
434	0.001	0.003	0.004	0.004	0.005	0.005	-0.004
435	0.001	0.003	0.003	0.004	0.005	0.004	-0.004
436	0.002	0.004	0.004	0.005	0.004	0.005	-0.003
437	0.003	0.004	0.004	0.003	0.005	0.006	-0.003
438	0.003	0.005	0.004	0.004	0.005	0.005	-0.004
439	0.003	0.004	0.005	0.005	0.005	0.006	-0.003
440	0.004	0.005	0.005	0.005	0.006	0.006	-0.002
441	0.003	0.005	0.005	0.005	0.006	0.006	-0.002
442	0.004	0.005	0.006	0.005	0.006	0.006	-0.002
443	0.003	0.005	0.005	0.005	0.005	0.005	-0.002
444	0.003	0.005	0.005	0.004	0.005	0.006	-0.002
445	0.003	0.005	0.006	0.005	0.005	0.005	-0.001
446	0.004	0.005	0.006	0.005	0.006	0.005	-0.001
447	0.005	0.006	0.006	0.006	0.007	0.006	-0.001
448	0.004	0.006	0.006	0.005	0.007	0.007	-0.001
449	0.004	0.006	0.006	0.005	0.007	0.006	0
450	0.005	0.005	0.006	0.006	0.007	0.006	-0.001
