# Supplementary material for: A highly potent ruthenium(II)-sonosensitizer and sonocatalyst for in vivo sonotherapy
Source: Nat Commun. 2021 Aug 18;12:5001. doi: 10.1038/s41467-021-25303-1 (PMC8373944; doi:10.1038/s41467-021-25303-1)
Supplement: Supplementary file 4 — Source data [file 41467_2021_25303_MOESM4_ESM.zip › Source Data file/2b.xlsx]

## Sheet: Sheet1
Magnetic field (G)	CYPMPO-US		Magnetic field (G)	CYPMPO+US
3400.18	42209		3400.59	144045
3400.47	42953		3400.79	144409
3400.77	42920		3400.98	145114
3401.06	43469		3401.18	146116
3401.35	43223		3401.37	147361
3401.65	42548		3401.57	148784
3401.94	42815		3401.76	150311
3402.23	44240		3401.96	151853
3402.53	44291		3402.15	153300
3402.82	44603		3402.35	154530
3403.11	45185		3402.54	155435
3403.41	44846		3402.74	155961
3403.7	43994		3402.94	156128
3403.99	43532		3403.13	156024
3404.28	44249		3403.33	155768
3404.58	42899		3403.52	155460
3404.87	41093		3403.72	155139
3405.16	41036		3403.91	154788
3405.46	40943		3404.11	154358
3405.75	39743		3404.3	153824
3406.04	39035		3404.5	153217
3406.34	39461		3404.7	152632
3406.63	40517		3404.89	152198
3406.92	41615		3405.09	152030
3407.22	42812		3405.28	152187
3407.51	44063		3405.48	152650
3407.8	44003		3405.67	153330
3408.1	44519		3405.87	154086
3408.39	43739		3406.06	154750
3408.68	43835		3406.26	155159
3408.98	44888		3406.46	155205
3409.27	44720		3406.65	154885
3409.56	43382		3406.85	154315
3409.86	42167		3407.04	153711
3410.15	41324		3407.24	153308
3410.44	43022		3407.43	153267
3410.74	44162		3407.63	153617
3411.03	45044		3407.82	154249
3411.32	44693		3408.02	154971
3411.62	43484		3408.21	155580
3411.91	43202		3408.41	155926
3412.2	43598		3408.61	155939
3412.5	43802		3408.8	155627
3412.79	43292		3409	155056
3413.08	41648		3409.19	154315
3413.38	40208		3409.39	153490
3413.67	39221		3409.58	152637
3413.96	39644		3409.78	151776
3414.26	41402		3409.97	150890
3414.55	41867		3410.17	149956
3414.84	42776		3410.37	148974
3415.14	43208		3410.56	147992
3415.43	42467		3410.76	147101
3415.72	41126		3410.95	146412
3416.02	41219		3411.15	146013
3416.31	41057		3411.34	145936
3416.6	41504		3411.54	146161
3416.9	41960		3411.73	146643
3417.19	41072		3411.93	147337
3417.48	41495		3412.12	148219
3417.77	41618		3412.32	149267
3418.07	41426		3412.52	150433
3418.36	41042		3412.71	151625
3418.65	40523		3412.91	152715
3418.95	40556		3413.1	153577
3419.24	40241		3413.3	154124
3419.53	41141		3413.49	154319
3419.83	40958		3413.69	154175
3420.12	40952		3413.88	153733
3420.41	40706		3414.08	153038
3420.71	39446		3414.28	152136
3421	38822		3414.47	151069
3421.29	40208		3414.67	149903
3421.59	41471		3414.86	148746
3421.88	42338		3415.06	147761
3422.17	42179		3415.25	147138
3422.47	41630		3415.45	147039
3422.76	41888		3415.64	147524
3423.05	42413		3415.84	148510
3423.35	43574		3416.03	149781
3423.64	43613		3416.23	151062
3423.93	41747		3416.43	152112
3424.23	40787		3416.62	152804
3424.52	40709		3416.82	153143
3424.81	40562		3417.01	153242
3425.11	41222		3417.21	153245
3425.4	40508		3417.4	153269
3425.69	40580		3417.6	153365
3425.99	39986		3417.79	153519
3426.28	39938		3417.99	153680
3426.57	41087		3418.19	153792
3426.87	42779		3418.38	153823
3427.16	44093		3418.58	153766
3427.45	44243		3418.77	153629
3427.75	43547		3418.97	153430
3428.04	43808		3419.16	153189
3428.33	42830		3419.36	152935
3428.63	42461		3419.55	152709
3428.92	44045		3419.75	152554
3429.21	44537		3419.94	152499
3429.5	43826		3420.14	152529
3429.8	42281		3420.34	152587
3430.09	40946		3420.53	152594
3430.38	41837		3420.73	152492
3430.68	42332		3420.92	152290
3430.97	41027		3421.12	152080
3431.26	40043		3421.31	152001
3431.56	39029		3421.51	152178
3431.85	38711		3421.7	152636
3432.14	39749		3421.9	153272
3432.44	40478		3422.1	153867
3432.73	39281		3422.29	154165
3433.02	38735		3422.49	153975
3433.32	38426		3422.68	153256
3433.61	38840		3422.88	152149
3433.9	39290		3423.07	150938
3434.2	39941		3423.27	149956
3434.49	39506		3423.46	149462
3434.78	39389		3423.66	149556
3435.08	40586		3423.85	150151
3435.37	40751		3424.05	151023
3435.66	40505		3424.25	151909
3435.96	40838		3424.44	152613
3436.25	41552		3424.64	153064
3436.54	41069		3424.83	153320
3436.84	40697		3425.03	153509
3437.13	41747		3425.22	153742
3437.42	42878		3425.42	154048
3437.72	43079		3425.61	154347
3438.01	43451		3425.81	154485
3438.3	41165		3426.01	154314
3438.6	39050		3426.2	153776
3438.89	39134		3426.4	152948
3439.18	39476		3426.59	152028
3439.48	40121		3426.79	151263
3439.77	40886		3426.98	150838
3440.06	40097		3427.18	150806
3440.36	39059		3427.37	151067
3440.65	37661		3427.57	151413
3440.94	38744		3427.76	151618
3441.24	39896		3427.96	151528
3441.53	41066		3428.16	151106
3441.82	41609		3428.35	150424
3442.11	41723		3428.55	149609
3442.41	40886		3428.74	148782
3442.7	40106		3428.94	148015
3442.99	40799		3429.13	147330
3443.29	41846		3429.33	146737
3443.58	41699		3429.52	146271
3443.87	40715		3429.72	146013
3444.17	39875		3429.92	146064
3444.46	40046		3430.11	146488
3444.75	41069		3430.31	147260
3445.05	42374		3430.5	148242
3445.34	41135		3430.7	149224
3445.63	41267		3430.89	150002
3445.93	40481		3431.09	150468
3446.22	39944		3431.28	150647
3446.51	40802		3431.48	150682
3446.81	40358		3431.68	150754
3447.1	40640		3431.87	150987
3447.39	40472		3432.07	151400
3447.69	39731		3432.26	151899
3447.98	38744		3432.46	152344
3448.27	39686		3432.65	152611
3448.57	40892		3432.85	152644
3448.86	40535		3433.04	152461
3449.15	39848		3433.24	152136
3449.45	39914		3433.43	151764
3449.74	39884		3433.63	151436
3450.03	39836		3433.83	151224
3450.33	40007		3434.02	151171
3450.62	39809		3434.22	151296
3450.91	40172		3434.41	151591
3451.21	40430		3434.61	152029
3451.5	39446		3434.8	152551
3451.79	39227		3435	153069
3452.09	40013		3435.19	153459
3452.38	41444		3435.39	153593
3452.67	42182		3435.59	153371
3452.97	41480		3435.78	152767
3453.26	42257		3435.98	151842
3453.55	41693		3436.17	150724
3453.85	40985		3436.37	149563
3454.14	41120		3436.56	148478
3454.43	41087		3436.76	147537
3454.72	39902		3436.95	146777
3455.02	39560		3437.15	146238
3455.31	40259		3437.34	145991
3455.6	40319		3437.54	146114
3455.9	39131		3437.74	146639
3456.19	39257		3437.93	147503
3456.48	40337		3438.13	148536
3456.78	40721		3438.32	149497
3457.07	40682		3438.52	150150
3457.36	40247		3438.71	150337
3457.66	40277		3438.91	150007
3457.95	40205		3439.1	149212
3458.24	40223		3439.3	148068
3458.54	39722		3439.5	146704
3458.83	39563		3439.69	145242
3459.12	39788		3439.89	143787
3459.42	40193		3440.08	142436
3459.71	41069		3440.28	141284
3460	40589		3440.47	140403
3460.3	39674		3440.67	139823
3460.59	38792		3440.86	139512
3460.88	38819		3441.06	139390
3461.18	38630		3441.25	139360
3461.47	38864		3441.45	139353
3461.76	40358		3441.65	139341
3462.06	42314		3441.84	139325
3462.35	44099		3442.04	139305
3462.64	43370		3442.23	139254
3462.94	42527		3442.43	139121
3463.23	41492		3442.62	138858
3463.52	39917		3442.82	138458
3463.82	38819		3443.01	137967
3464.11	39239		3443.21	137477
3464.4	39152		3443.41	137094
3464.7	39386		3443.6	136898
3464.99	39122		3443.8	136938
3465.28	39746		3443.99	137228
3465.58	38864		3444.19	137766
3465.87	38723		3444.38	138548
3466.16	38792		3444.58	139563
3466.46	38093		3444.77	140773
3466.75	37118		3444.97	142093
3467.04	36722		3445.16	143379
3467.33	37853		3445.36	144455
3467.63	38618		3445.56	145168
3467.92	38363		3445.75	145449
3468.21	38477		3445.95	145354
3468.51	39068		3446.14	145037
3468.8	39401		3446.34	144696
3469.09	39611		3446.53	144491
3469.39	39833		3446.73	144496
3469.68	41408		3446.92	144683
3469.97	41378		3447.12	144954
3470.27	40757		3447.32	145199
3470.56	39359		3447.51	145354
3470.85	38390		3447.71	145446
3471.15	38456		3447.9	145582
3471.44	37991		3448.1	145894
3471.73	38837		3448.29	146462
3472.03	40184		3448.49	147263
3472.32	40799		3448.68	148180
3472.61	40418		3448.88	149055
3472.91	40283		3449.07	149758
3473.2	40820		3449.27	150226
3473.49	40856		3449.47	150462
3473.79	41042		3449.66	150507
3474.08	40616		3449.86	150414
3474.37	39923		3450.05	150219
3474.67	39560		3450.25	149941
3474.96	39914		3450.44	149576
3475.25	40223		3450.64	149117
3475.55	40844		3450.83	148566
3475.84	40280		3451.03	147954
3476.13	39617		3451.23	147342
3476.43	38717		3451.42	146812
3476.72	37790		3451.62	146432
3477.01	37163		3451.81	146233
3477.31	37448		3452.01	146190
3477.6	38330		3452.2	146229
3477.89	39110		3452.4	146261
3478.19	39731		3452.59	146210
3478.48	39518		3452.79	146048
3478.77	38642		3452.98	145795
3479.07	38345		3453.18	145517
3479.36	38000		3453.38	145303
3479.65	38249		3453.57	145250
3479.94	39704		3453.77	145441
3480.24	40694		3453.96	145918
3480.53	40196		3454.16	146657
3480.82	39566		3454.35	147567
3481.12	38816		3454.55	148510
3481.41	38777		3454.74	149348
3481.7	40103		3454.94	149994
3482	41159		3455.14	150426
3482.29	42329		3455.33	150677
3482.58	41573		3455.53	150798
3482.88	39506		3455.72	150820
3483.17	38876		3455.92	150738
3483.46	38369		3456.11	150514
3483.76	37802		3456.31	150092
3484.05	37715		3456.5	149428
3484.34	38813		3456.7	148527
3484.64	39140		3456.9	147473
3484.93	38570		3457.09	146441
3485.22	39185		3457.29	145676
3485.52	38387		3457.48	145436
3485.81	37310		3457.68	145923
3486.1	38075		3457.87	147227
3486.4	39722		3458.07	149321
3486.69	40352		3458.26	152083
3486.98	39272		3458.46	155339
3487.28	39539		3458.65	158900
3487.57	39548		3458.85	163192
3487.86	39899		3459.05	167442
3488.16	40061		3459.24	170551
3488.45	40202		3459.44	173977
3488.74	41219		3459.63	177784
3489.04	41021		3459.83	182081
3489.33	39830		3460.02	183652
3489.62	38810		3460.22	179615
3489.92	38396		3460.41	175228
3490.21	37322		3460.61	168361
3490.5	35330		3460.81	157302
3490.8	36068		3461	153070
3491.09	37325		3461.2	151294
3491.38	37694		3461.39	147557
3491.68	37388		3461.59	142913
3491.97	37388		3461.78	135740
3492.26	37751		3461.98	131418
3492.55	37877		3462.17	132247
3492.85	38972		3462.37	128158
3493.14	39374		3462.56	121918
3493.43	40385		3462.76	119754
3493.73	39497		3462.96	115798
3494.02	38909		3463.15	115354
3494.31	39248		3463.35	112652
3494.61	38510		3463.54	110433
3494.9	37142		3463.74	110019
3495.19	35219		3463.93	115097
3495.49	34781		3464.13	118732
3495.78	35933		3464.32	120564
3496.07	37925		3464.52	124507
3496.37	38090		3464.72	129260
3496.66	37232		3464.91	129414
3496.95	37358		3465.11	130757
3497.25	38345		3465.3	133594
3497.54	38552		3465.5	135174
3497.83	39110		3465.69	130497
3498.13	39179		3465.89	129064
3498.42	38609		3466.08	131531
3498.71	38528		3466.28	135410
3499.01	37973		3466.47	141327
3499.3	37943		3466.67	140780
3499.59	39113		3466.87	140314
3499.89	39734		3467.06	137979
3500.18	39167		3467.26	136525
3500.47	39350		3467.45	138196
3500.77	39173		3467.65	140866
3501.06	39647		3467.84	140653
3501.35	39620		3468.04	141803
3501.65	39848		3468.23	143572
3501.94	40043		3468.43	147150
3502.23	40112		3468.63	147569
3502.53	41279		3468.82	148363
3502.82	42185		3469.02	151724
3503.11	42983		3469.21	151556
3503.41	43082		3469.41	151491
3503.7	43988		3469.6	154541
3503.99	44618		3469.8	156631
3504.28	44153		3469.99	160036
3504.58	43619		3470.19	169328
3504.87	43373		3470.38	176077
3505.16	43232		3470.58	174645
3505.46	42536		3470.78	174933
3505.75	42596		3470.97	182384
3506.04	42302		3471.17	190324
3506.34	40409		3471.36	191069
3506.63	39437		3471.56	193258
3506.92	39083		3471.75	196764
3507.22	38933		3471.95	197269
3507.51	38921		3472.14	194338
3507.8	38546		3472.34	191472
3508.1	38219		3472.54	190176
3508.39	38711		3472.73	188564
3508.68	39188		3472.93	184425
3508.98	38678		3473.12	178860
3509.27	37898		3473.32	176398
3509.56	36503		3473.51	169356
3509.86	36407		3473.71	162238
3510.15	37649		3473.9	154511
3510.44	38549		3474.1	144961
3510.74	37847		3474.29	136373
3511.03	35843		3474.49	132578
3511.32	35501		3474.69	127671
3511.62	38363		3474.88	117172
3511.91	39815		3475.08	110141
3512.2	40049		3475.27	107923
3512.5	38165		3475.47	107085
3512.79	37034		3475.66	106988
3513.08	36503		3475.86	107402
3513.38	37640		3476.05	103387
3513.67	37502		3476.25	101615
3513.96	38426		3476.45	101162
3514.26	39098		3476.64	104511
3514.55	38171		3476.84	107499
3514.84	38000		3477.03	106023
3515.14	39161		3477.23	102971
3515.43	40340		3477.42	104302
3515.72	41144		3477.62	106076
3516.02	38936		3477.81	110450
3516.31	38441		3478.01	118965
3516.6	37622		3478.2	123566
3516.9	37271		3478.4	130826
3517.19	38600		3478.6	136245
3517.48	38627		3478.79	138244
3517.77	37688		3478.99	139452
3518.07	36416		3479.18	142777
3518.36	34985		3479.38	143077
3518.65	35759		3479.57	141900
3518.95	36857		3479.77	143283
3519.24	40007		3479.96	149991
3519.53	40577		3480.16	157937
3519.83	39467		3480.36	158395
3520.12	38489		3480.55	157848
3520.41	36704		3480.75	159439
3520.71	37514		3480.94	161229
3521	40166		3481.14	159451
3521.29	41741		3481.33	159608
3521.59	42458		3481.53	159143
3521.88	40673		3481.72	161484
3522.17	39692		3481.92	164747
3522.47	39431		3482.11	165916
3522.76	40247		3482.31	170858
3523.05	41669		3482.51	174155
3523.35	40088		3482.7	177938
3523.64	38516		3482.9	184000
3523.93	37961		3483.09	188809
3524.23	37085		3483.29	190102
3524.52	37193		3483.48	190379
3524.81	38111		3483.68	192401
3525.11	38309		3483.87	197785
3525.4	37460		3484.07	201472
3525.69	37916		3484.27	207479
3525.99	38144		3484.46	210614
3526.28	39056		3484.66	209020
3526.57	39395		3484.85	209049
3526.87	39107		3485.05	210800
3527.16	38837		3485.24	218633
3527.45	38426		3485.44	222327
3527.75	37670		3485.63	219607
3528.04	37628		3485.83	217098
3528.33	37685		3486.02	218331
3528.63	37214		3486.22	221586
3528.92	37130		3486.42	221100
3529.21	36386		3486.61	214359
3529.5	37184		3486.81	203693
3529.8	38582		3487	195558
3530.09	39002		3487.2	189482
3530.38	39113		3487.39	184124
3530.68	38468		3487.59	176557
3530.97	36461		3487.78	172601
3531.26	36881		3487.98	163608
3531.56	38540		3488.18	155047
3531.85	39059		3488.37	145573
3532.14	38819		3488.57	134560
3532.44	39824		3488.76	126162
3532.73	38732		3488.96	121342
3533.02	37928		3489.15	113776
3533.32	38564		3489.35	107109
3533.61	39299		3489.54	100351
3533.9	39602		3489.74	92523
3534.2	40751		3489.94	83440
3534.49	40418		3490.13	78064
3534.78	40370		3490.33	79513
3535.08	39314		3490.52	79598
3535.37	39290		3490.72	75262
3535.66	38459		3490.91	69246
3535.96	39164		3491.11	66441
3536.25	38771		3491.3	67410
3536.54	38867		3491.5	66229
3536.84	39740		3491.69	64828
3537.13	39410		3491.89	60757
3537.42	38342		3492.09	64437
3537.72	38477		3492.28	67258
3538.01	39623		3492.48	66330
3538.3	40481		3492.67	67474
3538.6	40991		3492.87	65537
3538.89	40367		3493.06	64211
3539.18	39620		3493.26	63819
3539.48	39965		3493.45	66212
3539.77	39986		3493.65	71153
3540.06	39839		3493.85	75292
3540.36	39524		3494.04	77756
3540.65	40139		3494.24	79783
3540.94	41078		3494.43	82463
3541.24	41453		3494.63	88431
3541.53	40562		3494.82	93664
3541.82	39851		3495.02	98262
3542.11	39110		3495.21	99658
3542.41	40148		3495.41	106198
3542.7	42122		3495.6	113018
3542.99	41384		3495.8	121525
3543.29	40523		3496	130192
3543.58	39779		3496.19	137645
3543.87	38756		3496.39	142845
3544.17	38456		3496.58	146439
3544.46	39017		3496.78	154857
3544.75	39899		3496.97	158943
3545.05	39584		3497.17	158265
3545.34	38600		3497.36	159157
3545.63	37730		3497.56	157664
3545.93	37121		3497.76	157345
3546.22	37970		3497.95	155879
3546.51	39014		3498.15	158568
3546.81	38765		3498.34	164587
3547.1	37871		3498.54	170292
3547.39	37277		3498.73	175497
3547.69	37829		3498.93	179932
3547.98	38900		3499.12	184010
3548.27	40508		3499.32	185934
3548.57	40364		3499.51	187483
3548.86	39146		3499.71	193466
3549.15	38120		3499.91	199837
3549.45	40109		3500.1	206689
3549.74	41120		3500.3	210835
3550.03	41375		3500.49	217355
3550.33	40778		3500.69	219553
3550.62	40451		3500.88	224249
3550.91	39809		3501.08	232787
3551.21	39704		3501.27	235445
3551.5	39215		3501.47	232531
3551.79	39539		3501.67	232461
3552.09	39344		3501.86	236458
3552.38	39836		3502.06	234113
3552.67	40250		3502.25	238423
3552.97	39590		3502.45	247466
3553.26	40382		3502.64	248398
3553.55	39950		3502.84	246904
3553.85	39305		3503.03	243493
3554.14	38063		3503.23	239299
3554.43	38606		3503.42	235518
3554.72	38174		3503.62	228569
3555.02	39299		3503.82	223295
3555.31	39521		3504.01	217733
3555.6	39752		3504.21	210521
3555.9	39911		3504.4	206591
3556.19	39476		3504.6	207126
3556.48	38345		3504.79	205077
3556.78	38324		3504.99	199490
3557.07	39710		3505.18	189784
3557.36	41165		3505.38	179842
3557.66	41354		3505.58	169816
3557.95	40985		3505.77	161464
3558.24	39548		3505.97	151696
3558.54	38360		3506.16	145605
3558.83	38606		3506.36	137547
3559.12	39257		3506.55	128098
3559.42	39470		3506.75	119823
3559.71	38291		3506.94	112337
3560	37856		3507.14	106664
3560.3	38531		3507.33	100698
3560.59	39794		3507.53	92854
3560.88	40079		3507.73	83775
3561.18	40403		3507.92	82181
3561.47	40751		3508.12	80739
3561.76	40379		3508.31	82924
3562.06	40478		3508.51	83321
3562.35	40034		3508.7	80999
3562.64	38744		3508.9	78445
3562.94	37256		3509.09	74939
3563.23	36794		3509.29	76692
3563.52	35792		3509.49	77894
3563.82	35162		3509.68	82096
3564.11	36059		3509.88	86790
3564.4	37145		3510.07	87203
3564.7	37643		3510.27	82147
3564.99	37373		3510.46	77635
3565.28	38321		3510.66	80744
3565.58	39599		3510.85	91166
3565.87	39257		3511.05	98619
3566.16	39776		3511.24	101799
3566.46	39506		3511.44	98691
3566.75	39227		3511.64	94896
3567.04	38249		3511.83	90768
3567.33	37997		3512.03	92974
3567.63	37682		3512.22	93719
3567.92	38198		3512.42	92280
3568.21	39551		3512.61	94354
3568.51	40523		3512.81	99742
3568.8	40229		3513	105378
3569.09	40172		3513.2	109169
3569.39	40382		3513.4	112907
3569.68	39761		3513.59	113284
3569.97	38540		3513.79	113285
3570.27	38006		3513.98	117920
3570.56	36992		3514.18	121738
3570.85	36989		3514.37	122020
3571.15	37259		3514.57	118372
3571.44	38090		3514.76	117189
3571.73	38009		3514.96	117283
3572.03	37673		3515.16	117935
3572.32	38729		3515.35	118761
3572.61	39407		3515.55	125015
3572.91	39047		3515.74	131261
3573.2	39455		3515.94	139604
3573.49	39845		3516.13	147195
3573.79	40613		3516.33	151464
3574.08	40838		3516.52	155765
3574.37	40241		3516.72	162181
3574.67	39959		3516.91	168965
3574.96	39818		3517.11	171277
3575.25	39830		3517.31	171068
3575.55	39884		3517.5	175028
3575.84	38846		3517.7	175271
3576.13	39143		3517.89	171472
3576.43	40835		3518.09	170206
3576.72	40898		3518.28	171174
3577.01	40526		3518.48	177342
3577.31	39800		3518.67	182670
3577.6	39977		3518.87	184795
3577.89	39629		3519.07	183858
3578.19	39191		3519.26	183851
3578.48	38360		3519.46	187533
3578.77	37481		3519.65	188758
3579.07	37151		3519.85	186353
3579.36	37568		3520.04	189161
3579.65	38429		3520.24	192831
3579.94	38933		3520.43	197075
3580.24	38996		3520.63	195554
3580.53	39371		3520.82	197429
3580.82	38477		3521.02	198538
3581.12	37973		3521.22	197991
3581.41	38825		3521.41	194605
3581.7	40496		3521.61	195309
3582	41756		3521.8	198472
3582.29	41621		3522	200756
3582.58	40400		3522.19	199842
3582.88	40418		3522.39	198232
3583.17	40622		3522.58	194541
3583.46	40538		3522.78	189977
3583.76	40055		3522.98	181569
3584.05	39434		3523.17	172888
3584.34	39344		3523.37	164178
3584.64	38480		3523.56	158942
3584.93	36614		3523.76	155317
3585.22	35486		3523.95	155768
3585.52	36653		3524.15	149746
3585.81	38525		3524.34	140649
3586.1	39539		3524.54	134648
3586.4	39272		3524.73	127824
3586.69	39296		3524.93	118948
3586.98	37994		3525.13	114806
3587.28	36524		3525.32	109973
3587.57	37703		3525.52	104540
3587.86	38387		3525.71	97453
3588.16	38873		3525.91	92473
3588.45	38987		3526.1	89288
3588.74	39056		3526.3	92402
3589.04	38453		3526.49	96181
3589.33	38735		3526.69	96060
3589.62	38543		3526.89	97600
3589.92	38624		3527.08	99043
3590.21	38957		3527.28	96860
3590.5	38312		3527.47	97445
3590.8	38333		3527.67	99650
3591.09	37250		3527.86	104520
3591.38	37559		3528.06	105186
3591.68	38069		3528.25	107066
3591.97	38096		3528.45	110126
3592.26	37532		3528.64	119852
3592.55	37640		3528.84	127711
3592.85	37874		3529.04	134528
3593.14	38621		3529.23	137273
3593.43	37805		3529.43	132260
3593.73	36740		3529.62	134233
3594.02	36755		3529.82	139381
3594.31	36935		3530.01	144051
3594.61	37748		3530.21	145044
3594.9	37574		3530.4	146802
3595.19	37361		3530.6	150237
3595.49	38723		3530.8	152586
3595.78	40130		3530.99	153121
3596.07	38993		3531.19	155967
3596.37	38540		3531.38	156765
3596.66	37640		3531.58	156755
3596.95	38141		3531.77	161963
3597.25	39464		3531.97	167575
3597.54	39749		3532.16	166393
3597.83	39980		3532.36	167890
3598.13	40154		3532.55	171765
3598.42	39848		3532.75	172979
3598.71	40256		3532.95	171411
3599.01	41081		3533.14	170261
3599.3	40283		3533.34	173361
3599.59	39188		3533.53	179298
3599.89	39512		3533.73	186483
3600.18	39989		3533.92	191422
3600.47	39647		3534.12	194055
3600.77	39440		3534.31	196012
			3534.51	195157
			3534.71	199366
			3534.9	200658
			3535.1	201969
			3535.29	198553
			3535.49	199267
			3535.68	201897
			3535.88	202766
			3536.07	203088
			3536.27	199992
			3536.46	197674
			3536.66	196412
			3536.86	194342
			3537.05	189660
			3537.25	185297
			3537.44	175550
			3537.64	165672
			3537.83	158731
			3538.03	151392
			3538.22	144724
			3538.42	136707
			3538.62	132303
			3538.81	127976
			3539.01	122620
			3539.2	119359
			3539.4	116193
			3539.59	109412
			3539.79	103106
			3539.98	99455
			3540.18	97586
			3540.38	97543
			3540.57	103716
			3540.77	110057
			3540.96	111885
			3541.16	114203
			3541.35	116992
			3541.55	122408
			3541.74	124914
			3541.94	124373
			3542.13	126114
			3542.33	128512
			3542.53	129686
			3542.72	127449
			3542.92	131665
			3543.11	135989
			3543.31	141609
			3543.5	143356
			3543.7	143074
			3543.89	145814
			3544.09	146067
			3544.28	143657
			3544.48	144122
			3544.68	145538
			3544.87	145252
			3545.07	146370
			3545.26	150150
			3545.46	150000
			3545.65	152407
			3545.85	153923
			3546.04	156993
			3546.24	155430
			3546.44	156685
			3546.63	162004
			3546.83	164168
			3547.02	164249
			3547.22	163884
			3547.41	166941
			3547.61	169535
			3547.8	170421
			3548	171842
			3548.2	179212
			3548.39	185890
			3548.59	186237
			3548.78	185362
			3548.98	182752
			3549.17	176979
			3549.37	169942
			3549.56	164385
			3549.76	160896
			3549.95	157270
			3550.15	156396
			3550.35	151966
			3550.54	147886
			3550.74	147067
			3550.93	145999
			3551.13	142298
			3551.32	137098
			3551.52	136826
			3551.71	134894
			3551.91	133906
			3552.11	132498
			3552.3	131807
			3552.5	130178
			3552.69	129081
			3552.89	127454
			3553.08	126497
			3553.28	126537
			3553.47	128777
			3553.67	135218
			3553.86	142142
			3554.06	146146
			3554.26	150842
			3554.45	151520
			3554.65	152136
			3554.84	152622
			3555.04	152912
			3555.23	152962
			3555.43	152776
			3555.62	152404
			3555.82	151933
			3556.02	151455
			3556.21	151043
			3556.41	150730
			3556.6	150509
			3556.8	150337
			3556.99	150169
			3557.19	149978
			3557.38	149781
			3557.58	149628
			3557.77	149581
			3557.97	149671
			3558.17	149885
			3558.36	150162
			3558.56	150423
			3558.75	150597
			3558.95	150654
			3559.14	150606
			3559.34	150506
			3559.53	150416
			3559.73	150379
			3559.93	150384
			3560.12	150360
			3560.32	150210
			3560.51	149853
			3560.71	149281
			3560.9	148573
			3561.1	147874
			3561.29	147346
			3561.49	147108
			3561.68	147197
			3561.88	147561
			3562.08	148073
			3562.27	148583
			3562.47	148968
			3562.66	149172
			3562.86	149221
			3563.05	149214
			3563.25	149270
			3563.44	149469
			3563.64	149800
			3563.84	150145
			3564.03	150326
			3564.23	150181
			3564.42	149653
			3564.62	148815
			3564.81	147840
			3565.01	146924
			3565.2	146216
			3565.4	145789
			3565.59	145656
			3565.79	145812
			3565.99	146246
			3566.18	146948
			3566.38	147890
			3566.57	149020
			3566.77	150274
			3566.96	151582
			3567.16	152884
			3567.35	154107
			3567.55	155158
			3567.75	155904
			3567.94	156202
			3568.14	155945
			3568.33	155127
			3568.53	153894
			3568.72	152533
			3568.92	151407
			3569.11	150843
			3569.31	151028
			3569.5	151952
			3569.7	153413
			3569.9	155101
			3570.09	156685
			3570.29	157899
			3570.48	158579
			3570.68	158660
			3570.87	158166
			3571.07	157191
			3571.26	155897
			3571.46	154492
			3571.66	153193
			3571.85	152168
			3572.05	151497
			3572.24	151160
			3572.44	151070
			3572.63	151126
			3572.83	151264
			3573.02	151462
			3573.22	151722
			3573.42	152036
			3573.61	152369
			3573.81	152670
			3574	152891
			3574.2	153002
			3574.39	152992
			3574.59	152868
			3574.78	152660
			3574.98	152425
			3575.17	152245
			3575.37	152205
			3575.57	152346
			3575.76	152643
			3575.96	152997
			3576.15	153273
			3576.35	153338
			3576.54	153108
			3576.74	152558
			3576.93	151712
			3577.13	150623
			3577.33	149370
			3577.52	148068
			3577.72	146878
			3577.91	145989
			3578.11	145550
			3578.3	145603
			3578.5	146039
			3578.69	146631
			3578.89	147140
			3579.08	147420
			3579.28	147475
			3579.48	147434
			3579.67	147460
			3579.87	147656
			3580.06	148019
			3580.26	148450
			3580.45	148808
			3580.65	148966
			3580.84	148851
			3581.04	148449
			3581.24	147809
			3581.43	147032
			3581.63	146258
			3581.82	145648
			3582.02	145345
			3582.21	145432
			3582.41	145901
			3582.6	146668
			3582.8	147607
			3582.99	148608
			3583.19	149587
			3583.39	150473
			3583.58	151166
			3583.78	151536
			3583.97	151463
			3584.17	150908
			3584.36	149976
			3584.56	148892
			3584.75	147926
			3584.95	147274
			3585.15	146992
			3585.34	146998
			3585.54	147141
			3585.73	147293
			3585.93	147412
			3586.12	147543
			3586.32	147779
			3586.51	148203
			3586.71	148854
			3586.9	149706
			3587.1	150679
			3587.3	151646
			3587.49	152449
			3587.69	152928
			3587.88	152956
			3588.08	152487
			3588.27	151571
			3588.47	150347
			3588.66	149004
			3588.86	147727
			3589.06	146664
			3589.25	145912
			3589.45	145516
			3589.64	145471
			3589.84	145724
			3590.03	146182
			3590.23	146738
			3590.42	147295
			3590.62	147784
			3590.81	148167
			3591.01	148442
			3591.21	148642
			3591.4	148820
			3591.6	149032
			3591.79	149292
			3591.99	149551
			3592.18	149707
			3592.38	149670
			3592.57	149422
			3592.77	149052
			3592.97	148716
			3593.16	148564
			3593.36	148675
			3593.55	149038
			3593.75	149578
			3593.94	150201
			3594.14	150823
			3594.33	151371
			3594.53	151784
			3594.72	152009
			3594.92	152013
			3595.12	151798
			3595.31	151402
			3595.51	150889
			3595.7	150338
			3595.9	149816
			3596.09	149361
			3596.29	148985
			3596.48	148681
			3596.68	148446
			3596.88	148299
			3597.07	148293
			3597.27	148492
			3597.46	148936
			3597.66	149603
			3597.85	150392
			3598.05	151137
			3598.24	151672
			3598.44	151893
			3598.64	151807
			3598.83	151524
			3599.03	151203
			3599.22	150976
			3599.42	150897
			3599.61	150937
			3599.81	151025
			3600	151094
			3600.2	151115
			3600.39	151100
			3600.59	151080
--	--		--	--
--	--		--	--
--	--		--	--
--	--		--	--
--	--		--	--
--	--		--	--
--	--		--	--
--	--		--	--
--	--		--	--
--	--		--	--
--	--		--	--
--	--		--	--
--	--		--	--
--	--		--	--
--	--		--	--
--	--		--	--
--	--		--	--
--	--		--	--
--	--		--	--
--	--		--	--
--	--		--	--
--	--		--	--
--	--		--	--
--	--		--	--
--	--		--	--
--	--		--	--
--	--		--	--
--	--		--	--
--	--
--	--
