# Supplementary material for: A highly potent ruthenium(II)-sonosensitizer and sonocatalyst for in vivo sonotherapy
Source: Nat Commun. 2021 Aug 18;12:5001. doi: 10.1038/s41467-021-25303-1 (PMC8373944; doi:10.1038/s41467-021-25303-1)
Supplement: Supplementary file 4 — Source data [file 41467_2021_25303_MOESM4_ESM.zip › Source Data file/3a.xlsx]

## Sheet: Sheet1
Ru+US	1.25	2.5	5	10	20
	105.87	93.38	39.68	18.56	6.37
	103.61	91.06	36.51	16.81	5.48
	99.9	89.99	28.55	14.33	2.4
	98.25	87.6	23.88	13.27	1.74
Ru	105.96	107.48	101.39	98.35	105.45
	104.94	100.88	105.45	103.93	99.36
	103.93	101.9	99.36	102.4	101.39
	107.48	108.49	107.48	109	95.81
