# Supplementary material for: A highly potent ruthenium(II)-sonosensitizer and sonocatalyst for in vivo sonotherapy
Source: Nat Commun. 2021 Aug 18;12:5001. doi: 10.1038/s41467-021-25303-1 (PMC8373944; doi:10.1038/s41467-021-25303-1)
Supplement: Supplementary file 4 — Source data [file 41467_2021_25303_MOESM4_ESM.zip › Source Data file/3b.xlsx]

## Sheet: Sheet1
Ru+US	0	5	10	15	20	25
	95.89	76.79	74.21	28.2	15.47	15.67
	98.56	80.24	71.37	29.85	19.2	15.33
	101.61	81.46	70.82	31.64	22.33	14.94
	103.92	81.71	69.35	33.82	27.46	14.6
US	99.17	109.25	94.34	103.08	101.54	79.94
	102.89	103.08	97.94	102.05	87.14	65.55
	102.89	102.57	99.48	93.83	93.83	76.34
	95.04	100	100.51	87.14	92.28	73.26
