# Supplementary material for: A highly potent ruthenium(II)-sonosensitizer and sonocatalyst for in vivo sonotherapy
Source: Nat Commun. 2021 Aug 18;12:5001. doi: 10.1038/s41467-021-25303-1 (PMC8373944; doi:10.1038/s41467-021-25303-1)
Supplement: Supplementary file 4 — Source data [file 41467_2021_25303_MOESM4_ESM.zip › Source Data file/5b.xlsx]

## Sheet: Sheet1
	0.05	2	4	6	8	10	12	14
Untreated	1	1.39663	2.09775	3.15952	4.63249	6.98066	9.2673	12.7433
	0	0.189913	0.266839	0.350785	1.07287	1.78789	2.03266	2.93049
Ru	1	1.41136	2.23419	3.35196	4.57373	6.1783	8.56847	13.0865
	0	0.226668	0.294191	0.149689	0.528507	0.933126	2.40744	2.70068
US	1	1.81313	2.56192	3.84274	5.4335	7.03354	9.84689	13.7509
	0	0.725076	0.661214	1.04093	1.42556	1.74514	2.42568	3.82101
Ru + US 0.1	1	1.32885	1.87128	3.15959	4.01629	5.35283	7.5992	10.4584
	0	0.185579	0.602543	0.64356	0.56744	0.722805	0.894119	2.0439
Ru + US 0.2	1	1.00965	1.40935	2.42991	2.8039	3.6009	4.97013	7.16242
	0	0.044133	0.1875	0.77858	0.655657	0.670654	1.13656	1.12158
Ru + US 0.3	1	1.16688	1.53386	2.08207	2.4566	2.81536	3.16225	3.94838
	0	0.0472209	0.203479	0.319536	0.210119	0.28486	0.370593	0.705519
