# Supplementary material for: A highly potent ruthenium(II)-sonosensitizer and sonocatalyst for in vivo sonotherapy
Source: Nat Commun. 2021 Aug 18;12:5001. doi: 10.1038/s41467-021-25303-1 (PMC8373944; doi:10.1038/s41467-021-25303-1)
Supplement: Supplementary file 4 — Source data [file 41467_2021_25303_MOESM4_ESM.zip › Source Data file/5d.xlsx]

## Sheet: Sheet1
Control	0.785	0.826	0.958	1.169	1.613
Ru	0.851	0.811	0.996	0.886	1.271
US	0.875	0.822	0.883	0.979	1.075
Ru+US 0.1	0.507	0.476	0.705	0.521	0.884
Ru+US 0.2	0.229	0.239	0.382	0.324	0.313
Ru+US 0.3	0.139	0.157	0.164	0.076	0.344
