# Supplementary material for: A highly potent ruthenium(II)-sonosensitizer and sonocatalyst for in vivo sonotherapy
Source: Nat Commun. 2021 Aug 18;12:5001. doi: 10.1038/s41467-021-25303-1 (PMC8373944; doi:10.1038/s41467-021-25303-1)
Supplement: Supplementary file 4 — Source data [file 41467_2021_25303_MOESM4_ESM.zip › Source Data file/SI/S10a.xlsx]

## Sheet: Sheet1
Ru	1.25	2.5	5	10	20	40	80	160
%	105.96	107.48	101.39	98.35	105.45	97.78	93.21	81.62
	104.94	100.88	105.45	103.93	99.36	98.09	94.13	82.35
	103.93	101.9	99.36	102.4	101.39	105.93	97.18	85.2
	107.48	108.49	107.48	109	95.81	106.46	97.48	88.26
p						0.105212	0.000129019	7.85841e-06
