# Supplementary material for: A highly potent ruthenium(II)-sonosensitizer and sonocatalyst for in vivo sonotherapy
Source: Nat Commun. 2021 Aug 18;12:5001. doi: 10.1038/s41467-021-25303-1 (PMC8373944; doi:10.1038/s41467-021-25303-1)
Supplement: Supplementary file 4 — Source data [file 41467_2021_25303_MOESM4_ESM.zip › Source Data file/SI/S10b.xlsx]

## Sheet: Sheet1
Power	%
0	98.73	103.34	96.59	101.34
0.1	96.94	108.9	98.19	106.25
0.2	95.06	109.78	98.19	106.05
0.3	20.4	26.74	42.4	29.77
0.4	4.28	7.08	4.92	7.33
