# Supplementary material for: A highly potent ruthenium(II)-sonosensitizer and sonocatalyst for in vivo sonotherapy
Source: Nat Commun. 2021 Aug 18;12:5001. doi: 10.1038/s41467-021-25303-1 (PMC8373944; doi:10.1038/s41467-021-25303-1)
Supplement: Supplementary file 4 — Source data [file 41467_2021_25303_MOESM4_ESM.zip › Source Data file/SI/S11c.xlsx]

## Sheet: Sheet1
power	%
0	104.89	98.14	96.1	100.87
0.1	92.65	94.09	89.65	95.09
0.2	98.49	106.01	107.68	110.19
0.3	91.47	81.01	82.61	87.82
0.4	7.11	6.35	5.68	6.62
