# Supplementary material for: A highly potent ruthenium(II)-sonosensitizer and sonocatalyst for in vivo sonotherapy
Source: Nat Commun. 2021 Aug 18;12:5001. doi: 10.1038/s41467-021-25303-1 (PMC8373944; doi:10.1038/s41467-021-25303-1)
Supplement: Supplementary file 4 — Source data [file 41467_2021_25303_MOESM4_ESM.zip › Source Data file/SI/S15c.xlsx]

## Sheet: Sheet1
Day		0.05	2	4	6	8	10	12	14
Ru+US	V/V0	1	1.32303	1.60746	1.92635	2.49623	2.7869	3.20706	3.99556
	SD	0	0.39386	0.83663	0.533882	0.883869	0.785626	0.901152	0.745879
Untreated	V/V0	1	1.40805	2.35772	3.40234	4.1556	5.29358	6.07072	7.35789
	SD	0	0.107474	0.0733076	0.460313	0.24115	0.639589	0.94284	0.969316
