# Supplementary material for: A highly potent ruthenium(II)-sonosensitizer and sonocatalyst for in vivo sonotherapy
Source: Nat Commun. 2021 Aug 18;12:5001. doi: 10.1038/s41467-021-25303-1 (PMC8373944; doi:10.1038/s41467-021-25303-1)
Supplement: Supplementary file 4 — Source data [file 41467_2021_25303_MOESM4_ESM.zip › Source Data file/SI/S2.xlsx]

## Sheet: Sheet1
	DMPO 0 h	DMPO 1 h	DMPO 2 h		TEMP 0 h	TEMP 1 h	TEMP 2 h
3460.35	117170	237600	357425		537602	716535	898064
3460.45	116213	236841	356493		536639	716326	896833
3460.55	115726	236208	355852		535916	716303	896106
3460.64	115356	235825	355505		535602	715694	895854
3460.74	115177	235733	355283		535313	715266	895692
3460.84	115343	235602	355235		535042	715202	895383
3460.94	115440	235586	355286		535062	715219	895198
3461.03	115442	235482	355273		535044	715276	895295
3461.13	115198	235535	355299		535055	715369	895598
3461.23	115221	235430	355476		535366	715351	895884
3461.33	115326	235305	355430		535525	715345	895798
3461.43	115291	235230	355392		535364	715207	895712
3461.52	115241	235192	355308		535377	715098	895552
3461.62	115327	235119	355367		535220	715223	895459
3461.72	115344	235079	355364		535184	715290	895602
3461.82	115459	235020	355259		535086	715181	895680
3461.91	115584	235159	354991		534979	715210	895577
3462.01	115605	235319	354979		534995	715284	895293
3462.11	115615	235414	354950		534916	715376	895184
3462.21	115740	235525	354847		534919	715439	895395
3462.3	115806	235736	354845		534950	715524	895411
3462.4	115947	235635	355029		535088	715621	895488
3462.5	115905	235633	355328		535214	715886	895436
3462.6	115820	235795	355653		535256	716191	895372
3462.7	115890	236067	355904		535448	716343	895562
3462.79	116083	236474	356020		535649	716560	895945
3462.89	116432	236661	356365		535933	716900	896223
3462.99	116646	236760	356598		536089	716969	896465
3463.09	116800	236786	356874		536218	717092	896614
3463.18	116815	236731	356990		536291	717235	896776
3463.28	116917	236798	357045		536394	717088	896968
3463.38	116957	236970	357123		536546	716964	897087
3463.48	116881	236842	357260		536729	716928	897186
3463.58	117041	236814	357118		536699	717011	897110
3463.67	117138	236993	357093		536706	717059	897099
3463.77	117181	237108	357132		536790	716960	897250
3463.87	117252	237106	357218		536780	716931	897323
3463.97	117295	237190	357241		536796	716777	897418
3464.06	117435	237249	357114		536934	716816	897442
3464.16	117350	237189	357096		536822	716971	897411
3464.26	117484	237275	357088		536940	717067	897376
3464.36	117638	237134	357134		537019	717035	897356
3464.46	117725	236911	357203		536946	716927	897272
3464.55	117681	236952	357251		537010	716780	897290
3464.65	117633	237145	357293		537203	716805	897345
3464.75	117604	237201	357153		537182	716849	897105
3464.85	117613	237092	357056		537066	716753	897030
3464.94	117547	236961	357133		537031	716661	897073
3465.04	117531	236834	357102		536991	716637	897132
3465.14	117482	236842	357018		536945	716759	897286
3465.24	117530	236866	357084		536934	716911	897219
3465.34	117494	236950	357201		536965	716916	897137
3465.43	117517	237063	357137		537047	717113	897476
3465.53	117642	237037	357126		537170	717190	897570
3465.63	117559	236854	357166		537471	717247	897705
3465.73	117475	237017	357208		537512	717389	897627
3465.82	117362	237234	357181		537342	717408	897638
3465.92	117453	237372	357208		537294	717451	897767
3466.02	117507	237562	357182		537268	717514	897819
3466.12	117626	237637	357151		537275	717501	897782
3466.22	117734	237733	357099		537340	717414	897764
3466.31	117839	237762	357254		537470	717351	897772
3466.41	117792	237887	357470		537474	717422	897771
3466.51	117921	237768	357520		537389	717439	897660
3466.61	117990	237702	357588		537329	717352	897629
3466.7	117986	237758	357533		537469	717409	897649
3466.8	117714	237835	357365		537531	717566	897749
3466.9	117670	237773	357332		537594	717650	897733
3467	117812	237813	357346		537592	717715	897657
3467.09	117792	237985	357410		537632	717868	897861
3467.19	117875	238142	357582		537828	717990	897791
3467.29	117930	238206	357631		537916	718059	897841
3467.39	117947	238217	357783		537872	718163	897953
3467.49	117798	238219	357917		537992	718442	897973
3467.58	117934	238225	358268		538243	718460	897921
3467.68	118131	238075	358178		538359	718464	897970
3467.78	118055	238116	358149		538272	718480	898013
3467.88	117856	238272	358159		538096	718495	897964
3467.97	117963	238396	358219		538114	718392	897976
3468.07	118236	238511	358099		538173	718228	898126
3468.17	118336	238568	358076		538281	718208	898346
3468.27	118153	238766	358040		538365	718344	898481
3468.37	117927	238999	357990		538344	718526	898344
3468.46	117987	239120	357886		538313	718504	898213
3468.56	118109	238848	357778		538179	718403	898278
3468.66	118076	238604	357908		538001	718373	898379
3468.76	118249	238474	358074		538053	718509	898491
3468.85	118128	238540	358302		538155	718494	898580
3468.95	118063	238574	358528		538390	718509	898687
3469.05	118068	238481	358417		538566	718452	898746
3469.15	118167	238337	358500		538575	718337	898805
3469.25	118290	238385	358544		538468	718270	898812
3469.34	118296	238587	358559		538400	718336	898831
3469.44	118123	238712	358577		538323	718303	898657
3469.54	118138	238702	358409		538430	718280	898418
3469.64	118152	238643	358380		538439	718370	898403
3469.73	118263	238655	358333		538433	718449	898427
3469.83	118466	238534	358272		538409	718436	898515
3469.93	118631	238440	358199		538309	718324	898587
3470.03	118703	238454	358088		538105	718265	898780
3470.13	118623	238477	358348		538249	718295	898701
3470.22	118502	238449	358636		538369	718449	898852
3470.32	118493	238572	358568		538530	718746	898876
3470.42	118487	238570	358429		538605	718703	898886
3470.52	118434	238711	358394		538632	718475	898856
3470.61	118635	238708	358375		538490	718321	898505
3470.71	118682	238726	358386		538434	718223	898378
3470.81	118748	238548	358379		538696	718163	898596
3470.91	119004	238588	358362		538939	718350	898567
3471	119128	238713	358396		539020	718282	898645
3471.1	119007	238817	358386		539021	718317	898716
3471.2	119046	238865	358371		538923	718454	898681
3471.3	119170	238767	358486		538841	718450	898525
3471.4	118997	238634	358448		538840	718473	898689
3471.49	118875	238661	358528		538939	718542	898679
3471.59	118677	238586	358520		538896	718581	898666
3471.69	118770	238483	358622		538839	718499	898748
3471.79	118907	238721	358852		538711	718354	898586
3471.88	118842	238869	358871		538775	718397	898634
3471.98	118768	238821	358834		538885	718628	898612
3472.08	118811	238944	358909		538899	718658	898545
3472.18	118824	238950	358871		538890	718455	898499
3472.28	118618	238756	358814		538725	718331	898514
3472.37	118423	238685	358827		538557	718453	898534
3472.47	118512	238643	358659		538401	718486	898469
3472.57	118699	238606	358592		538380	718435	898614
3472.67	118850	238737	358601		538601	718541	898701
3472.76	119018	238877	358607		538770	718610	898859
3472.86	119194	238944	358575		538906	718676	899098
3472.96	119063	238817	358694		538955	718696	899259
3473.06	118875	238668	358843		539026	718744	899073
3473.16	118664	238728	358843		538710	718764	898955
3473.25	118698	238945	358846		538535	718777	898807
3473.35	118774	239053	358822		538435	718792	898732
3473.45	118875	238976	358802		538435	718793	898759
3473.55	118890	238879	358642		538560	718901	898797
3473.64	118976	238831	358606		538660	718993	898892
3473.74	119045	238811	358553		538597	719025	898920
3473.84	119019	238898	358692		538614	719041	898780
3473.94	118917	238911	358773		538780	719096	898830
3474.04	118775	238775	358626		538910	719241	898775
3474.13	118886	238927	358560		539034	719146	898630
3474.23	119008	238963	358726		538947	719117	898679
3474.33	119088	238998	358974		538775	719006	898890
3474.43	119058	238954	359053		538730	719021	899217
3474.52	119023	238895	359066		538874	718776	899327
3474.62	118976	238778	359029		539036	718626	899337
3474.72	118826	238986	358958		538874	718688	899453
3474.82	118934	238910	358940		538749	718588	899362
3474.92	119033	238880	358640		538832	718685	899240
3475.01	118977	238902	358839		538907	718881	898998
3475.11	118933	238928	358958		538834	719098	899104
3475.21	119028	238909	359065		538835	719106	899101
3475.31	119183	238905	359112		538751	718937	899160
3475.4	119255	239122	359046		538804	718811	899216
3475.5	119309	239138	359018		538775	718889	899170
3475.6	119180	239010	359237		538761	719132	899121
3475.7	119258	238902	359258		538780	719085	899131
3475.79	119432	238871	359282		538921	719119	899148
3475.89	119500	239060	359382		539023	719196	899195
3475.99	119504	239206	359466		538990	719184	899349
3476.09	119470	239202	359547		538926	719099	899375
3476.19	119440	239223	359563		538866	718957	899190
3476.28	119552	239067	359511		538832	718716	899130
3476.38	119702	239058	359352		538823	718573	898958
3476.48	119752	239083	359301		538887	718664	899024
3476.58	119743	239327	359257		538852	718680	899038
3476.67	119684	239503	359324		538897	718874	899053
3476.77	119638	239420	359362		538972	718873	899124
3476.87	119761	239517	359716		538979	718845	899214
3476.97	119957	239633	359917		539022	718977	899148
3477.07	119992	239833	359810		538946	719105	899150
3477.16	119642	240161	359863		538750	719152	899121
3477.26	119340	240343	359951		538631	719137	899134
3477.36	119297	240313	359896		538679	719054	899061
3477.46	119550	240154	359874		538633	718977	899105
3477.55	119824	240096	359765		538656	718943	899153
3477.65	119980	239946	359724		538720	718877	899165
3477.75	120082	239773	359701		538600	719047	899147
3477.85	119923	239713	359527		538711	719242	899051
3477.95	120081	239839	359459		538905	719275	898969
3478.04	120209	239920	359569		539013	719312	898833
3478.14	120104	239776	359717		538983	719233	898692
3478.24	119925	239783	359627		539001	719221	898684
3478.34	119826	239815	359496		539089	719193	898805
3478.43	119805	239749	359357		539078	719089	898918
3478.53	119593	239674	359472		539163	718861	899011
3478.63	119479	239737	359564		539055	718725	898994
3478.73	119502	239784	359546		538948	718839	899041
3478.83	119583	239759	359574		538990	718970	899112
3478.92	119572	239580	359506		538932	719062	899241
3479.02	119342	239551	359592		539030	719057	899370
3479.12	119115	239414	359470		539249	719058	899744
3479.22	119014	239238	359315		539484	718907	899701
3479.31	118895	239212	359111		539606	718886	899584
3479.41	118972	239249	359157		539419	719078	899352
3479.51	118847	239080	359016		539172	719207	899239
3479.61	118821	238952	358937		539108	719155	899179
3479.7	118877	239150	358878		539193	719097	899302
3479.8	118955	239189	358955		539257	719180	899402
3479.9	119055	239164	358992		539299	719210	899406
3480	118948	238981	358799		539326	719208	899324
3480.1	118883	239010	358698		539151	719403	899366
3480.19	118879	238854	358801		539114	719481	899371
3480.29	119032	238711	358814		539116	719432	899389
3480.39	118897	238640	358769		539104	719389	899440
3480.49	118775	238786	358749		539113	719341	899350
3480.58	118804	239010	358804		539320	719309	899205
3480.68	118809	239248	358902		539452	719216	899237
3480.78	118828	239140	358894		539579	719151	899165
3480.88	118882	238938	358812		539466	719519	899226
3480.98	118683	238959	358872		539449	719607	899318
3481.07	118545	239030	358939		539436	719440	899300
3481.17	118394	239296	359200		539451	719282	899403
3481.27	118315	239605	359456		539598	719245	899660
3481.37	118308	239914	359838		539559	719236	899583
3481.46	118308	240181	360329		539189	719264	899414
3481.56	118489	240477	360699		539074	719374	899403
3481.66	118782	240702	361098		539208	719391	899569
3481.76	119100	240958	361435		539183	719467	899745
3481.86	119431	241233	361679		539141	719477	899710
3481.95	119488	241590	361871		539227	719609	899534
3482.05	119440	242101	361918		539250	719688	899487
3482.15	119514	242294	362014		539248	719588	899660
3482.25	119694	242317	362157		539357	719638	899738
3482.34	119944	242239	362101		539477	719867	899723
3482.44	120022	242165	362000		539667	719844	899701
3482.54	120135	242068	361909		539817	719727	899948
3482.64	120177	241936	361610		539846	719579	899991
3482.74	120089	241893	361513		539695	719669	899845
3482.83	119959	241849	361551		539688	719596	899777
3482.93	119940	241506	361648		539784	719479	899800
3483.03	119853	241307	361486		539676	719439	899774
3483.13	119910	241375	361357		539557	719553	899650
3483.22	119877	241301	361213		539623	719689	899618
3483.32	119742	241165	361019		539698	719703	899768
3483.42	119532	241102	360899		539682	719846	899841
3483.52	119459	240852	360864		539620	720101	899806
3483.61	119485	240506	360677		539550	720017	899741
3483.71	119710	240137	360579		539499	720043	899806
3483.81	119891	239834	360386		539688	720070	899996
3483.91	119733	239736	360238		539819	720054	900145
3484.01	119521	239682	360065		539894	720105	900156
3484.1	119432	239661	359813		539959	720199	900225
3484.2	119351	239524	359520		540067	720263	900292
3484.3	119379	239463	359303		540035	720275	900208
3484.4	119466	239366	359065		540270	720201	900084
3484.49	119492	239143	358964		540479	720239	900204
3484.59	119481	238880	358968		540407	720432	900262
3484.69	119495	238673	358832		540406	720449	900236
3484.79	119321	238437	358609		540382	720352	900250
3484.89	119419	238243	358382		540441	720440	900316
3484.98	119605	238096	358319		540376	720455	900429
3485.08	119529	238012	358052		540399	720440	900578
3485.18	119394	237919	357931		540394	720557	900571
3485.28	119360	237728	357570		540363	720654	900661
3485.37	119381	237623	357353		540404	720759	900942
3485.47	119529	237402	357319		540459	720894	901236
3485.57	119594	237222	357178		540641	721017	901406
3485.67	119548	237128	357109		540942	721435	901589
3485.77	119356	237098	357084		541193	721741	901857
3485.86	119328	237130	357322		541490	722108	902031
3485.96	119339	237206	357422		541732	722690	902322
3486.06	119343	237352	357592		542004	723217	902784
3486.16	119266	237574	357819		542494	723780	903523
3486.25	119141	237752	357961		543228	724317	904392
3486.35	118991	237942	358180		543769	724879	905042
3486.45	119170	238186	358604		544378	725511	905663
3486.55	119405	238367	358911		545068	726264	906099
3486.65	119444	238572	359049		545598	726895	906612
3486.74	119626	238938	359158		546028	727398	907074
3486.84	119872	239232	359194		546518	727749	907580
3486.94	120094	239428	359288		547099	728182	907917
3487.04	120122	239457	359400		547603	728299	907991
3487.13	120312	239550	359462		547897	728388	907787
3487.23	120356	239769	359523		548196	728522	907559
3487.33	120276	239803	359593		548244	728533	907587
3487.43	120215	239620	359585		548061	728288	907455
3487.52	120150	239637	359558		547989	727955	907119
3487.62	120267	239653	359492		547848	727399	906636
3487.72	120433	239630	359532		547485	726855	906277
3487.82	120439	239606	359792		547009	726260	905960
3487.92	120250	239456	360044		546529	725659	905541
3488.01	120111	239415	360189		545987	725106	905124
3488.11	120080	239614	360253		545338	724614	904588
3488.21	120055	239848	360263		544881	724201	903927
3488.31	120240	239879	360012		544326	723644	903082
3488.4	120401	239799	359757		543703	722975	902333
3488.5	120593	239871	359806		543015	722397	901742
3488.6	120629	239900	359821		542256	721627	901416
3488.7	120467	239908	359865		541710	720892	901083
3488.8	120496	239964	359846		541154	720395	900596
3488.89	120461	239686	359896		540634	719955	899942
3488.99	120382	239646	360080		540148	719411	899375
3489.09	120337	239750	360139		539736	718697	898889
3489.19	120439	239929	360142		539377	718127	898310
3489.28	120576	239969	360010		538985	717631	897826
3489.38	120690	240088	359979		538304	716977	897320
3489.48	120622	239983	360096		537725	716497	896774
3489.58	120415	239843	360281		537240	716050	896227
3489.68	120345	240075	360407		536495	715479	895797
3489.77	120399	240110	360405		535663	714916	895312
3489.87	120444	240041	360249		535070	714286	894689
3489.97	120406	240023	360222		534571	713468	893972
3490.07	120420	240019	360181		534048	712713	893489
3490.16	120202	240040	360183		533431	712141	892993
3490.26	120033	239779	360180		532834	711736	892594
3490.36	120112	239795	360167		532357	711252	892373
3490.46	120100	240007	360072		531864	710941	892339
3490.56	120053	240147	359966		531564	710694	892010
3490.65	120054	240001	359977		531391	710617	891695
3490.75	120072	239970	359941		531228	710645	891728
3490.85	120118	239842	359958		531291	711105	892110
3490.95	119885	239616	359973		531426	711597	892556
3491.04	119638	239518	359881		531457	712195	892974
3491.14	119402	239573	359805		531586	712703	893345
3491.24	119242	239649	359749		532096	713143	893703
3491.34	119102	239705	359662		532681	713902	894465
3491.44	119243	239707	359576		533543	714669	894948
3491.53	119168	239696	359516		534066	715164	895528
3491.63	119082	239775	359463		534583	715719	896259
3491.73	118960	239793	359340		535201	716325	896716
3491.83	118881	239741	359406		535746	716928	897211
3491.92	118873	239680	359476		536339	717397	897565
3492.02	118945	239588	359408		536951	717832	897942
3492.12	119193	239523	359466		537386	718193	898169
3492.22	119218	239439	359507		537636	718488	898409
3492.31	119051	239375	359650		537807	718662	898566
3492.41	119101	239490	359753		538017	718839	898538
3492.51	119057	239569	359746		538206	718982	898538
3492.61	119090	239790	359640		538458	719061	898695
3492.71	119232	240000	359695		538719	718953	898835
3492.8	119304	240003	359753		538959	718752	898965
3492.9	119518	240082	360022		539050	718810	898923
3493	119676	239977	360125		539086	718965	898820
3493.1	119788	239774	360036		539055	718938	898980
3493.19	119815	239721	360205		538976	719032	898960
3493.29	119985	239808	360185		539163	719168	898945
3493.39	120009	240013	360049		539272	719207	898772
3493.49	120026	240068	359808		539461	719171	898773
3493.59	120065	240125	359845		539508	719129	898834
3493.68	120143	240056	359831		539581	719170	898986
3493.78	120207	239897	359848		539532	719167	899106
3493.88	120025	239983	359975		539399	719127	899187
3493.98	119678	240121	360068		539341	719347	899215
3494.07	119502	240036	360088		539421	719553	899145
3494.17	119604	239990	360166		539362	719688	899142
3494.27	119697	239951	360363		539499	719546	899361
3494.37	119561	240069	360461		539696	719420	899298
3494.47	119431	240230	360381		539791	719664	899520
3494.56	119360	240182	360318		539886	719627	899552
3494.66	119289	240028	360292		539984	719633	899585
3494.76	119460	240065	360505		540115	719821	899707
3494.86	119568	240116	360450		540382	720035	899943
3494.95	119732	240066	360536		540558	720015	899991
3495.05	119817	240079	360646		540529	719873	899995
3495.15	119663	240220	360768		540386	720056	899881
3495.25	119707	240371	360772		540371	719916	899950
3495.35	119657	240521	360685		540497	719947	900013
3495.44	119767	240579	360622		540521	719948	900184
3495.54	120115	240647	360675		540331	719870	900190
3495.64	120387	240790	360948		540222	719936	900139
3495.74	120484	241020	361181		540200	719809	900152
3495.83	120388	241265	361529		540218	719642	900284
3495.93	120343	241468	361960		540126	719936	900110
3496.03	120102	241929	362401		540347	720352	900006
3496.13	119983	242319	362819		540505	720502	899944
3496.22	120344	242881	363146		540443	720549	899973
3496.32	120581	243454	363633		540403	720610	900108
3496.42	120651	244015	364132		540520	720520	900290
3496.52	120705	244595	364752		540595	720501	900228
3496.62	120758	245121	365241		540616	720600	900154
3496.71	120812	245439	365435		540668	720672	900270
3496.81	120695	245797	365668		540771	720708	900453
3496.91	120699	246076	365985		540853	720699	900496
3497.01	120872	246107	366139		540898	720739	900584
3497.1	121043	246055	366018		540887	720675	900509
3497.2	121052	245977	365916		541044	720622	900571
3497.3	121072	245919	365819		540938	720589	900685
3497.4	121062	245770	365594		540810	720649	900780
3497.5	121141	245551	365277		540887	720877	900935
3497.59	121163	245118	365072		540985	721096	900950
3497.69	121161	244608	364714		540891	721050	901042
3497.79	121114	244155	364299		540877	721128	901085
3497.89	121051	243751	363934		540952	721186	900951
3497.98	121235	243543	363708		541043	721342	901004
3498.08	121377	243350	363347		541048	721315	901086
3498.18	121516	243074	363066		540997	720994	901161
3498.28	121493	242734	362882		540918	720734	901139
3498.38	121486	242380	362553		541116	720704	901321
3498.47	121584	242018	362314		541424	720881	901407
3498.57	121635	241815	362034		541489	721032	901475
3498.67	121611	241577	361797		541453	721117	901486
3498.77	121806	241296	361628		541376	721155	901541
3498.86	121861	240998	361637		541376	721246	901608
3498.96	121952	240815	361487		541499	721261	901728
3499.06	122189	240531	360921		541487	721294	901811
3499.16	122238	240208	360316		541453	721308	901832
3499.26	122082	239913	360101		541344	721223	901793
3499.35	121912	239721	359851		541376	721183	901640
3499.45	121726	239263	359488		541352	721269	901506
3499.55	121725	238835	359222		541432	721270	901396
3499.65	121845	238460	359254		541605	721519	901447
3499.74	122107	238126	359115		541694	721571	901585
3499.84	122117	237942	358651		541846	721763	901738
3499.94	121982	237565	358199		542025	721878	901716
3500.04	121860	237193	357788		542010	721917	901933
3500.14	121892	236938	357346		541818	721779	902023
3500.23	121979	236578	357066		541725	721784	902182
3500.33	121976	236515	356909		541935	722133	902186
3500.43	122047	236559	356904		542190	722276	902005
3500.53	121978	236667	356953		542296	722406	902025
3500.62	121941	236998	357191		542359	722297	902027
3500.72	121885	237366	357690		542363	722232	902108
3500.82	121688	237664	358103		542417	722250	902172
3500.92	121678	237977	358338		542559	722258	902189
3501.01	121888	238550	358626		542555	722512	902175
3501.11	122195	239075	358995		542627	722606	902408
3501.21	122366	239449	359273		542568	722639	902733
3501.31	122436	239853	359769		542566	722782	902872
3501.41	122336	240354	360150		542729	723002	902838
3501.5	122234	240858	360458		542755	723025	902569
3501.6	122303	241255	360813		542829	722812	902487
3501.7	122305	241596	361156		542938	722952	902479
3501.8	122384	241878	361384		542966	722940	902661
3501.89	122516	241894	361661		542816	722967	902752
3501.99	122442	241844	361851		542915	723063	902928
3502.09	122296	241771	361906		543174	723019	902959
3502.19	122264	241782	361859		543133	722947	902947
3502.29	122270	241906	361638		543086	722939	902845
3502.38	122291	242180	361746		543051	722974	902789
3502.48	122297	242014	361937		542996	723349	902794
3502.58	122211	241840	362021		543251	723221	902951
3502.68	122142	241820	361961		543439	723121	903357
3502.77	121949	241793	362008		543508	723271	903545
3502.87	121822	241905	362072		543449	723647	903673
3502.97	121884	241964	361924		543513	724162	903927
3503.07	122068	241946	361807		543724	724616	904392
3503.17	122046	241738	361665		544035	725214	904933
3503.26	121971	241610	361412		544291	725700	905431
3503.36	121874	241586	361307		544668	726325	905922
3503.46	121974	241461	361500		545199	726946	906477
3503.56	121883	241469	361739		545743	727592	907088
3503.65	121891	241476	361735		546227	728208	907770
3503.75	121979	241286	361729		546844	728787	908197
3503.85	121999	241264	361742		547409	729410	908516
3503.95	122100	241260	361726		548068	729978	908764
3504.04	122207	241429	361824		548773	730590	909050
3504.14	122240	241551	361731		549392	730790	909358
3504.24	122320	241657	361705		549783	730861	909497
3504.34	122438	241625	361674		549998	730858	909438
3504.44	122468	241441	361457		550019	730604	909163
3504.53	122382	241337	361338		550024	730193	908760
3504.63	122360	241257	361403		550069	729757	908498
3504.73	122417	241161	361408		549849	729466	908137
3504.83	122326	241234	361325		549471	728924	907641
3504.92	122180	241307	361330		549095	728216	907171
3505.02	122082	241399	361164		548490	727557	906555
3505.12	121851	241389	361053		547886	726761	906055
3505.22	121846	241557	361071		547404	725997	905327
3505.32	121892	241564	361116		546641	725399	904710
3505.41	121767	241521	361060		546021	724895	904232
3505.51	121709	241290	361074		545422	724238	903825
3505.61	121524	240970	361113		544885	723721	903223
3505.71	121499	240875	361036		544413	723143	902458
3505.8	121266	240826	361058		543896	722275	901707
3505.9	121189	240908	360901		543212	721614	901165
3506	121051	240889	360726		542336	720938	900739
3506.1	120729	240740	360623		541649	720277	900248
3506.2	120495	240576	360587		541226	719756	899708
3506.29	120434	240501	360556		540885	719186	898940
3506.39	120321	240396	360531		540462	718476	898228
3506.49	120244	240306	360434		539791	717836	897812
3506.59	120163	240218	360240		539171	717236	897395
3506.68	120102	240133	360109		538545	716577	896904
3506.78	120212	239978	359991		537855	715999	896170
3506.88	120205	239767	360072		537172	715362	895526
3506.98	120094	239666	360187		536395	714722	895121
3507.08	120082	239585	360137		535709	713920	894660
3507.17	120057	239646	359979		535082	713225	894231
3507.27	119817	239673	359849		534572	712696	893774
3507.37	119603	239829	359750		533913	712340	893258
3507.47	119415	239895	359636		533268	711792	892635
3507.56	119307	239953	359693		532681	711362	892075
3507.66	119439	239803	359684		532076	711024	891783
3507.76	119553	239820	359742		531721	710724	891667
3507.86	119610	239824	359786		531449	710784	891659
3507.96	119292	239724	359896		531336	710968	891770
3508.05	119055	239645	360042		531219	711375	892183
3508.15	118964	239529	360250		531408	711735	892653
3508.25	119045	239394	360336		531802	712305	893124
3508.35	118896	239543	360380		532206	713016	893743
3508.44	119058	239636	360292		532767	713704	894349
3508.54	119355	239770	360246		533316	714285	894792
3508.64	119454	239880	360241		533815	715100	895226
3508.74	119518	239859	360150		534296	715696	895809
3508.83	119428	239980	360225		535010	716194	896344
3508.93	119474	240198	360392		535751	716843	896763
3509.03	119533	240238	360274		536142	717340	897257
3509.13	119554	240147	360273		536552	717753	897498
3509.23	119801	240168	360368		536927	718086	897831
3509.32	119942	240249	360490		537254	718293	898168
3509.42	119849	240306	360462		537621	718410	898508
3509.52	119876	240264	360418		538029	718428	898450
3509.62	119775	240352	360319		538341	718627	898350
3509.71	119660	240345	360104		538596	718818	898407
3509.81	119678	240312	359872		538832	719040	898658
3509.91	119914	240128	359916		538839	719254	898902
3510.01	120323	239948	360132		539068	719290	899103
3510.11	120562	240003	360223		539175	719322	899215
3510.2	120603	240120	360450		539121	719199	899331
3510.3	120465	240322	360603		539068	719011	899518
3510.4	120597	240548	360807		539210	718959	899585
3510.5	120656	240760	360931		539383	718946	899590
3510.59	120633	240905	361044		539409	719272	899545
3510.69	120592	241145	361240		539551	719619	899597
3510.79	120496	241429	361497		539655	719767	899503
3510.89	120673	241786	361811		539700	719633	899567
3510.99	120786	242162	362229		539860	719523	899647
3511.08	120622	242445	362548		539884	719540	899530
3511.18	120353	242859	363082		539831	719532	899340
3511.28	120272	243327	363502		539784	719750	899401
3511.38	120255	243710	363907		539797	719960	899525
3511.47	120204	244186	364175		539978	720204	899646
3511.57	120296	244353	364489		539911	720219	899801
3511.67	120446	244573	364877		539721	720054	900043
3511.77	120709	244719	365188		539808	719871	900145
3511.87	120670	244765	365190		539841	719766	900230
3511.96	120703	244805	365012		540012	719605	900238
3512.06	120758	244826	365032		540218	719623	900038
3512.16	120645	244735	364955		540446	719715	900103
3512.26	120472	244564	364658		540431	719899	900192
3512.35	120460	244479	364403		540395	720058	900221
3512.45	120504	244240	364097		540381	720130	900069
3512.55	120408	243782	363895		540405	720224	899894
3512.65	120196	243280	363661		540330	720256	899755
3512.74	120143	242867	363308		540271	720317	899721
3512.84	120160	242598	362982		540377	720331	899849
3512.94	120092	242219	362535		540464	720284	900007
3513.04	120099	241878	362079		540565	720367	900208
3513.14	120063	241768	361829		540385	720275	900315
3513.23	119938	241546	361467		540252	720299	900221
3513.33	119876	241113	361135		540224	720309	900157
3513.43	119845	240680	360930		540337	720373	900144
3513.53	119984	240371	360470		540147	720254	900244
3513.62	119947	240368	359802		540032	720119	900331
3513.72	119785	240184	359523		540087	720017	900259
3513.82	119739	240033	359488		540073	720123	900355
3513.92	119740	239642	359298		540022	720162	900426
3514.02	119658	239044	359038		540175	720090	900420
3514.11	119604	238597	358769		540193	720115	900433
3514.21	119720	238121	358445		540172	720155	900591
3514.31	119744	238004	358213		540080	720161	900502
3514.41	119710	237712	357922		540026	720136	900487
3514.5	119756	237323	357542		540095	720276	900622
3514.6	119928	236781	357267		540096	720367	900556
3514.7	119810	236374	356948		540139	720520	900570
3514.8	119875	235937	356480		540313	720640	900467
3514.9	119969	235562	356092		540351	720549	900349
3514.99	120073	235329	355647		540334	720585	900319
3515.09	120163	235103	355301		540444	720667	900408
3515.19	120148	235028	355018		540572	720706	900366
3515.29	120026	235013	354968		540845	720690	900240
3515.38	120102	235128	355083		540922	720618	900191
3515.48	120239	235190	355313		540843	720415	900130
3515.58	120176	235233	355664		540791	720282	900064
3515.68	120172	235519	356016		540682	720268	900145
3515.78	120254	236049	356469		540476	720521	900109
3515.87	120308	236432	356985		540279	720724	900138
3515.97	120303	236878	357491		540349	720773	900237
3516.07	120374	237458	357868		540442	720543	900363
3516.17	120545	237763	358401		540432	720345	900171
3516.26	120841	238238	358965		540459	720327	900157
3516.36	120883	238663	359407		540653	720371	900228
3516.46	120879	239091	359561		540693	720321	900368
3516.56	120931	239166	359754		540656	720232	900508
3516.66	120766	239206	360139		540616	720261	900566
3516.75	120726	239325	360270		540522	720329	900547
3516.85	120688	239448	360443		540486	720405	900586
3516.95	120673	239673	360586		540222	720560	900524
3517.05	120514	240074	360697		539977	720686	900536
3517.14	120411	240225	360570		539993	720723	900704
3517.24	120337	240135	360356		540229	720592	900762
3517.34	120268	240112	360315		540393	720574	900714
3517.44	120156	239913	360184		540563	720551	900586
3517.53	120259	239846	360167		540777	720639	900546
3517.63	120310	239854	360178		540696	720647	900657
3517.73	120310	239943	360331		540572	720563	900508
3517.83	120379	239964	360331		540464	720388	900534
3517.93	120352	239965	360273		540581	720422	900512
3518.02	120414	240167	360206		540615	720409	900643
3518.12	120363	240337	360362		540676	720447	900674
3518.22	120345	240323	360334		540710	720566	900784
3518.32	120458	240471	360391		540644	720438	900711
3518.41	120540	240345	360368		540546	720313	900570
3518.51	120421	240126	360205		540629	720416	900500
3518.61	120304	239907	359995		540639	720628	900528
3518.71	120176	239948	359967		540770	720566	900484
3518.81	120091	239974	359921		540818	720435	900438
3518.9	120007	239853	359724		540838	720589	900480
3519	120014	239740	359764		541075	720718	900486
3519.1	119950	239676	359832		541094	720764	900473
3519.2	120008	239629	359961		540961	720681	900510
3519.29	120030	239831	359946		540808	720671	900762
3519.39	120134	239853	359900		540741	720737	900802
3519.49	120032	239701	359922		540732	720711	900870
3519.59	119875	239672	360020		540775	720734	900967
3519.69	120007	239557	360076		540950	720658	900923
3519.78	120124	239508	360073		540977	720963	900936
3519.88	120197	239662	360116		541015	721394	900968
3519.98	120051	239839	360059		541084	721681	901055
3520.08	120175	239978	359981		541174	721964	901611
3520.17	120155	239915	359868		541402	722114	902315
3520.27	120069	239686	359862		541917	722190	902691
3520.37	120143	239573	360005		542100	722421	903014
3520.47	120245	239670	360149		542410	723106	903403
3520.56	120156	239753	360245		542815	723715	903744
3520.66	120036	239732	360303		543049	724363	904312
3520.76	120140	239622	360157		543391	724914	904646
3520.86	120323	239531	359990		543959	725514	905084
3520.96	120313	239572	359940		544574	726182	905534
3521.05	120292	239889	359895		545146	726980	906094
3521.15	120208	240018	359835		545730	727717	906756
3521.25	120131	239982	359818		546391	728423	907128
3521.35	119921	239924	359870		546915	728646	907275
3521.44	119754	239845	359919		547465	728760	907380
3521.54	119495	239812	359796		547835	728626	907472
3521.64	119557	239576	359729		548066	728422	907429
3521.74	119673	239401	359688		548009	728212	907121
3521.84	119626	239323	359557		547780	728132	906892
3521.93	119597	239406	359429		547584	727797	906480
3522.03	119531	239339	359462		547320	727309	905972
3522.13	119528	239330	359429		547023	726821	905709
3522.23	119578	239426	359412		546887	726406	905273
3522.32	119612	239302	359435		546570	725862	904907
3522.42	119508	239259	359373		546157	725291	904493
3522.52	119247	239369	359400		545502	724539	904045
3522.62	119179	239287	359537		545068	723817	903376
3522.72	119259	239110	359654		544634	723138	902896
3522.81	119309	239045	359598		543961	722569	902353
3522.91	119216	239117	359541		543300	721927	901794
3523.01	119126	239052	359466		542871	721279	901351
3523.11	118983	239299	359570		542376	720833	900670
3523.2	119012	239427	359505		541750	720334	900139
3523.3	119015	239504	359565		541131	719756	899934
3523.4	119171	239588	359739		540600	719107	899492
3523.5	119123	239556	359808		540045	718563	898970
3523.6	119065	239658	359746		539544	718039	898453
3523.69	119189	239751	359742		539188	717611	897851
3523.79	119246	239516	359955		538657	717028	897304
3523.89	119338	239462	359978		538092	716368	896656
3523.99	119339	239572	359912		537533	715857	895878
3524.08	119243	239691	359776		536976	715276	895536
3524.18	119194	239846	359826		536317	714564	895258
3524.28	119264	239803	359862		535727	713770	894930
3524.38	119409	239695	359871		535224	712998	894590
3524.48	119342	239618	359814		534767	712414	894143
3524.57	119298	239668	359915		534209	711959	893492
3524.67	119423	239697	360152		533555	711634	892879
3524.77	119416	239793	360268		533026	711328	892478
3524.87	119288	239754	360189		532448	711092	892137
3524.96	119388	239825	360168		532069	711004	892051
3525.06	119368	239887	360167		531959	710997	892198
3525.16	119338	239929	360244		532042	711136	892311
3525.26	119377	240107	360482		531959	711432	892574
3525.35	119390	240140	360625		531992	711737	892877
3525.45	119455	240212	360734		531916	712128	893137
3525.55	119561	240625	360789		532157	712778	893604
3525.65	119601	241057	360898		532640	713526	894314
3525.75	119735	241405	360986		533232	714084	894969
3525.84	119861	241606	361269		533763	714614	895660
3525.94	119926	241787	361539		534274	715299	896281
3526.04	120120	241906	361835		534813	715986	896906
3526.14	120223	242057	362109		535468	716537	897477
3526.23	120386	242374	362417		536291	717005	897780
3526.33	120561	242758	362639		536884	717362	897887
3526.43	120663	242855	362622		537274	717922	898090
3526.53	120614	242955	362790		537677	718405	898403
3526.63	120639	242975	362941		538007	718618	898662
3526.72	120744	242984	363066		538455	718747	898789
3526.82	120845	242887	362998		538894	718902	898966
3526.92	120793	242691	362929		538956	719162	899133
3527.02	120603	242612	362786		538830	719257	899372
3527.11	120617	242436	362573		538808	719428	899497
3527.21	120610	242379	362166		538841	719654	899438
3527.31	120634	242308	361867		538987	719563	899499
3527.41	120567	242034	361743		539362	719377	899525
3527.51	120522	241795	361538		539770	719283	899519
3527.6	120535	241588	361401		539827	719177	899474
3527.7	120491	241494	361091		539857	719127	899418
3527.8	120464	241105	360904		539879	719319	899453
3527.9	120360	240686	360608		539881	719756	899587
3527.99	120417	240451	360457		539926	719950	899633
3528.09	120609	240457	360339		539785	720017	899623
3528.19	120518	240355	360299		539582	720159	899485
3528.29	120289	240226	360199		539387	720106	899543
3528.39	120189	240063	360103		539344	719845	899607
3528.48	120344	239892	359834		539431	719755	899954
3528.58	120412	239748	359496		539654	719963	900038
3528.68	120240	239695	359142		539642	720062	899848
3528.78	120136	239520	358998		539582	720135	899672
3528.87	120112	239386	358918		539356	720229	899757
3528.97	120107	239200	358808		539425	720228	899783
3529.07	120141	239037	358740		539566	720260	899881
3529.17	120010	238883	358733		539842	720340	899946
3529.26	120019	238806	358799		540031	720252	900063
3529.36	119977	238617	358465		540115	720138	900035
3529.46	119875	238354	358022		540046	720146	899887
3529.56	119892	238050	357792		540066	720162	899775
3529.66	119894	237896	357495		539934	720130	899769
3529.75	120027	237640	357292		539887	719973	899849
3529.85	120174	237413	357292		539870	719886	899842
3529.95	120005	237435	357228		539799	719974	899917
3530.05	119903	237536	357208		539772	719921	899941
3530.14	119761	237434	357342		539905	719993	899908
3530.24	119529	237417	357480		539983	720045	900043
3530.34	119377	237562	357627		539978	720027	900123
3530.44	119608	237845	357856		540068	719912	900031
3530.54	119826	238014	358173		539978	720082	899903
3530.63	119850	238321	358496		539792	720254	899770
3530.73	119956	238712	358650		539880	720099	899712
3530.83	120287	239047	358778		540015	719973	899757
3530.93	120492	239337	358962		540168	719988	899709
3531.02	120477	239639	359238		540287	720198	899710
3531.12	120348	239835	359633		540216	720437	899877
3531.22	120388	239928	359976		540124	720406	899994
3531.32	120474	240332	360230		540123	720284	900011
3531.42	120597	240586	360241		540375	720073	900071
3531.51	120572	240694	360481		540502	720074	900157
3531.61	120576	240707	360609		540375	720149	900221
3531.71	120747	240614	360569		540404	720335	900207
3531.81	120807	240531	360690		540315	720293	900289
3531.9	120817	240436	360710		540184	720064	900307
3532	120817	240432	360576		540165	720092	900220
3532.1	120767	240433	360607		540279	720273	900076
3532.2	120814	240511	360580		540381	720339	900184
3532.3	120797	240658	360549		540285	720319	900158
3532.39	120683	240772	360513		540291	720260	900075
3532.49	120640	240659	360390		540254	720422	900169
3532.59	120756	240592	360251		540242	720433	900312
3532.69	120879	240483	360068		540216	720472	900460
3532.78	120860	240434	359938		540109	720456	900420
3532.88	120896	240333	359982		540124	720354	900447
3532.98	120862	240254	360241		540387	720317	900416
3533.08	120813	240308	360501		540218	720220	900432
3533.18	120814	240261	360425		540126	720195	900405
3533.27	120713	240126	360352		540222	720361	900219
3533.37	120634	239772	360127		540287	720457	900137
3533.47	120625	239685	360054		540482	720549	900162
3533.57	120652	239879	360077		540475	720515	900303
3533.66	120755	240023	359847		540351	720400	900458
3533.76	120752	240016	359814		540359	720422	900433
3533.86	120437	239855	359795		540387	720279	900432
3533.96	120172	239726	359749		540447	720162	900450
3534.05	120058	239568	359987		540506	720021	900466
3534.15	120012	239655	359933		540505	719897	900723
3534.25	119955	239810	359854		540554	719992	900765
3534.35	119929	239814	359942		540741	720028	900592
3534.45	119927	239718	359961		540902	720217	900559
3534.54	119871	239737	359719		540774	720331	900376
3534.64	119864	239569	359623		540622	720406	900224
3534.74	119907	239468	359699		540548	720441	900468
3534.84	119828	239394	359702		540552	720386	900732
3534.93	119820	239466	359636		540403	720380	900678
3535.03	119770	239843	359634		540385	720389	900753
3535.13	119780	239982	359578		540378	720424	900631
3535.23	119892	240027	359435		540575	720354	900505
3535.33	119972	240109	359422		540798	720257	900482
3535.42	119895	240245	359431		540793	720212	900509
3535.52	119909	240129	359583		540758	720230	900431
3535.62	119947	240088	359814		540660	720363	900513
3535.72	120093	240103	359904		540533	720523	900606
3535.81	120255	240200	360100		540462	720579	900573
3535.91	120340	240322	360077		540506	720557	900671
3536.01	120347	240514	359954		540497	720552	900705
3536.11	120269	240595	360151		540652	720607	900647
3536.21	120169	240633	360330		540724	720485	900861
3536.3	120119	240700	360403		540725	720510	900955
3536.4	120131	240694	360395		540787	720578	900889
3536.5	120139	240646	360419		540790	720609	900750
3536.6	120083	240702	360324		540858	720672	900814
3536.69	120174	240553	360352		540880	720768	900763
3536.79	120238	240399	360334		540853	720681	900766
3536.89	120262	240317	360464		540987	720712	900671
3536.99	120413	240198	360527		541176	720772	900670
3537.09	120505	240264	360562		541307	720775	900721
3537.18	120572	240401	360495		541338	720719	900878
3537.28	120630	240415	360553		541182	720669	901227
3537.38	120567	240464	360646		541152	720627	901267
3537.48	120545	240537	360865		541148	720452	901049
3537.57	120574	240607	360987		540888	720361	901022
3537.67	120501	240704	360931		540736	720477	901053
3537.77	120438	240635	360956		540973	720722	900870
3537.87	120335	240406	360982		541044	720871	900892
3537.96	120409	240435	361069		541105	720897	901086
3538.06	120807	240479	360893		541101	720777	901169
3538.16	121069	240651	360880		541050	720681	901090
3538.26	121037	240772	360735		541001	720536	901122
3538.36	120935	240667	360644		541068	720567	901065
3538.45	120799	240701	360590		541203	720703	901077
3538.55	120880	240702	360733		541303	720915	901179
3538.65	120752	240662	360929		541233	721194	901114
3538.75	120523	240567	361095		541025	721360	900987
3538.84	120652	240414	361191		540929	721133	901009
3538.94	120823	240436	361161		541030	721011	900955
3539.04	120830	240628	361143		541142	721131	900845
3539.14	120809	240789	361222		541195	721021	900759
3539.24	120909	240918	361278		541164	721020	900735
3539.33	120909	240866	361237		541313	720966	900850
3539.43	120870	240847	361145		541316	721007	900880
3539.53	120997	240911	361080		541361	721045	900883
3539.63	121125	240961	361165		541504	721150	900734
3539.72	121286	241070	361194		541564	721096	900724
3539.82	121090	241194	361245		541303	721006	900989
3539.92	120874	241103	361288		541238	720951	901097
3540.02	121015	240998	361319		541187	720973	901020
3540.12	120989	240865	361238		541129	720850	901081
3540.21	121058	240699	361191		541053	720796	901187
3540.31	121121	240649	361185		541061	720728	901274
3540.41	121186	240650	361187		541159	720968	901259
3540.51	121115	240567	361295		541091	721251	901309
3540.6	121073	240690	361412		541197	721405	901331
3540.7	120974	240933	361498		541044	721422	901056
3540.8	120876	241007	361516		540941	721283	900835
3540.9	120745	240968	361584		541197	721266	900875
3541	120685	240910	361524		541285	721251	901082
3541.09	120673	240936	361284		541310	721227	901145
3541.19	120661	240909	361253		541309	721242	901154
3541.29	120819	240952	361206		541182	721177	901089
3541.39	120964	241048	361247		541200	721168	901023
3541.48	121121	241180	361303		541327	721322	901095
3541.58	121123	241235	361614		541500	721330	901179
3541.68	121104	241011	361779		541574	721342	901213
3541.78	121302	240991	361713		541517	721368	901226
3541.88	121321	241064	361515		541283	721482	901251
3541.97	121423	241214	361342		541185	721418	901146
3542.07	121459	241212	361373		541126	721574	901115
3542.17	121435	241252	361405		541103	721678	901203
3542.27	121392	241247	361384		541278	721674	901355
3542.36	121464	241208	361515		541446	721648	901421
3542.46	121404	241289	361633		541542	721555	901325
3542.56	121404	241399	361758		541493	721468	901301
3542.66	121342	241461	361873		541413	721253	901320
3542.75	121507	241389	361917		541345	721097	901509
3542.85	121511	241393	361918		541488	721082	901573
3542.95	121311	241403	361882		541453	721149	901656
3543.05	121205	241416	361740		541374	721350	901702
3543.15	121192	241501	361557		541281	721573	901716
3543.24	121153	241540	361343		541330	721554	901713
3543.34	121287	241458	361224		541421	721639	901585
3543.44	121402	241451	361171		541439	721791	901431
3543.54	121491	241437	361166		541543	721801	901451
3543.63	121630	241434	361153		541432	721646	901375
3543.73	121842	241536	361054		541358	721666	901339
3543.83	121910	241435	361059		541357	721777	901160
3543.93	121920	241316	361188		541415	721752	901181
3544.03	121845	241275	361343		541463	721757	901077
3544.12	121678	241246	361469		541558	721724	900927
3544.22	121629	241260	361601		541488	721677	901050
3544.32	121587	241325	361679		541283	721717	901337
3544.42	121695	241399	361591		541520	721801	901267
3544.51	121657	241515	361408		541603	721757	901190
3544.61	121387	241796	361366		541506	721789	901253
3544.71	121197	241858	361401		541494	721780	901418
3544.81	121284	241752	361379		541580	721660	901411
3544.91	121372	241529	361437		541574	721655	901288
3545	121311	241491	361448		541605	721524	901313
3545.1	121239	241381	361317		541572	721506	901278
3545.2	121266	241363	361376		541469	721695	901304
3545.3	121187	241225	361350		541360	721595	901258
3545.39	121075	241137	361204		541373	721545	901211
3545.49	121096	241208	361198		541302	721407	901316
3545.59	121263	241348	361198		541495	721183	901379
3545.69	121264	241405	361000		541527	721223	901317
3545.78	121281	241443	361062		541634	721509	901308
3545.88	121322	241462	361067		541658	721745	901122
3545.98	121139	241556	361015		541703	721636	901074
3546.08	121213	241348	360905		541578	721465	901210
3546.18	121217	241440	361016		541313	721296	901284
3546.27	121354	241615	361109		541148	721258	901593
3546.37	121511	241559	361116		541370	721332	901755
3546.47	121561	241581	361227		541441	721280	901645
3546.57	121511	241509	361424		541469	721121	901519
3546.66	121353	241591	361476		541360	721119	901422
3546.76	121253	241536	361547		541440	721174	901605
3546.86	121160	241602	361349		541451	721323	901535
3546.96	121068	241663	361208		541329	721268	901456
3547.06	121036	241669	361024		541376	721361	901269
3547.15	121065	241504	361107		541302	721307	901160
3547.25	120952	241447	360863		541114	721294	901111
3547.35	120888	241521	360585		541189	721129	901057
3547.45	120960	241691	360564		541266	720946	900991
3547.54	120858	241774	360542		541189	720842	900989
3547.64	120928	241746	360482		541145	720787	901178
3547.74	121020	241457	360670		541275	720844	901331
3547.84	120946	241217	360660		541465	721004	901200
3547.94	120839	241095	360886		541444	721107	901015
3548.03	120837	241054	360916		541336	721126	900753
3548.13	121068	241017	360868		541207	720919	900621
3548.23	121104	240950	360758		540946	720960	900673
3548.33	121046	240960	360760		540948	721323	900786
3548.42	121022	241033	360810		540864	721476	900685
3548.52	121059	241115	360958		540904	721451	900691
3548.62	121029	241218	361204		541077	721278	900727
3548.72	121030	241192	361136		541147	721312	900969
3548.82	120828	241133	360914		541047	721128	901072
3548.91	120743	241252	360808		541199	720961	901078
3549.01	120762	241499	360802		541218	720855	901144
3549.11	120757	241566	360815		541255	720691	901010
3549.21	120836	241341	360776		541277	720788	900866
3549.3	120993	241147	360776		541285	720992	900667
3549.4	120873	241010	360858		541237	720846	900571
3549.5	120724	240959	360696		541042	720755	900564
3549.6	120872	240916	360786		540860	720790	900681
3549.7	121024	240846	360726		540828	720975	900932
3549.79	120889	240891	360714		540711	721195	900936
3549.89	120797	240936	360699		540700	721179	900861
3549.99	120788	240927	360727		540850	721273	900788
3550.09	120672	241010	360931		540911	721336	900820
3550.18	120682	241008	360911		540940	721256	900936
3550.28	120639	240997	360945		540903	720993	901012
3550.38	120691	241024	361001		540969	720660	900931
3550.48	120686	241097	361139		540967	720612	900847
3550.57	120631	241170	361165		540893	720588	900756
3550.67	120582	241196	361070		540686	720793	900612
3550.77	120534	241132	360984		540558	720871	900481
3550.87	120492	241081	360812		540600	720732	900469
3550.97	120492	241088	360726		540691	720804	900560
3551.06	120567	241041	360672		540823	720940	900637
3551.16	120715	240994	360824		540926	721042	900806
3551.26	120759	240975	361152		540922	721029	900923
3551.36	120647	241006	361078		540839	720758	900833
3551.45	120678	241108	360932		540848	720695	900928
3551.55	120845	241078	360771		540767	720949	900821
3551.65	120803	241028	360686		540899	721181	900941
3551.75	120670	240939	360591		540830	721146	900989
3551.85	120733	240890	360677		540657	720924	900784
3551.94	120678	240987	360800		540698	720905	900687
3552.04	120683	240998	360839		540987	720886	900607
3552.14	120673	241167	360884		541093	720911	900623
3552.24	120696	241118	360711		540849	720986	900772
3552.33	120754	240976	360601		540607	720951	900765
3552.43	120778	240994	360654		540717	721026	900923
3552.53	120729	240980	360694		540638	721169	900819
3552.63	120638	240944	360636		540509	721224	900744
3552.73	120680	240999	360620		540552	721152	900725
3552.82	120697	241031	360732		540821	721184	900699
3552.92	120747	240852	360853		540809	721052	900735
3553.02	120721	240805	360995		540839	721055	900591
3553.12	120678	240764	361122		540893	721131	900572
3553.21	120701	240795	361189		540881	721248	900491
3553.31	120674	240642	361065		540725	721095	900618
3553.41	120642	240742	360971		540662	720866	900698
3553.51	120622	241073	360907		540625	720795	900726
3553.61	120623	240988	360896		540543	720795	900859
3553.7	120670	241015	361035		540522	720694	900962
3553.8	120836	241207	361036		540456	720546	900857
3553.9	120932	241280	360910		540333	720577	900960
3554	120953	241145	360885		540392	720701	900954
3554.09	120847	241161	360794		540351	720759	900884
3554.19	120686	241051	360762		540526	720702	901013
3554.29	120608	240963	360897		540548	720747	900885
3554.39	120471	240961	361056		540525	720840	900721
3554.48	120475	241012	361124		540499	720893	900816
3554.58	120677	241116	360937		540509	720696	900903
3554.68	120760	241071	360776		540603	720635	901045
3554.78	120972	241156	360617		540537	720568	900871
3554.88	121206	241055	360764		540578	720721	900646
3554.97	121114	241006	360754		540773	720839	900543
3555.07	120845	240932	360708		540992	720747	900623
3555.17	120688	240804	360839		540919	720619	900702
3555.27	120508	240858	360877		540927	720529	900633
3555.36	120455	240855	360828		540955	720686	900486
3555.46	120582	240878	360760		540854	720677	900717
3555.56	120550	240984	360645		540876	720767	900775
3555.66	120488	241072	360463		540810	720846	900833
3555.76	120545	241021	360317		540771	720887	900946
3555.85	120542	241057	360258		540856	720900	900810
3555.95	120655	241066	360249		540977	720932	900798
3556.05	120635	241119	360346		540851	720852	900863
3556.15	120539	241155	360418		540721	720732	900972
3556.24	120738	241169	360330		540535	720842	900973
3556.34	120897	241240	360395		540324	720881	900956
3556.44	120822	241276	360461		540265	720930	900798
3556.54	120822	241091	360223		540299	721007	900616
3556.64	120765	240836	360389		540316	720945	900635
3556.73	120745	240842	360550		540336	720905	900700
3556.83	120623	240738	360484		540317	721029	900815
3556.93	120622	240666	360414		540606	721077	900796
3557.03	120618	240634	360357		540764	721005	900956
3557.12	120672	240875	360299		540782	720953	901125
3557.22	120799	240975	360401		540840	720999	901070
3557.32	120723	240844	360616		540581	721145	900998
3557.42	120592	240683	360776		540471	721211	900859
3557.52	120696	240802	360737		540467	720975	900919
3557.61	120793	240949	360786		540411	720727	900954
3557.71	120756	241091	360832		540386	720695	900870
3557.81	120718	240921	360740		540499	720724	900888
3557.91	120909	240731	360589		540759	720847	900846
3558	120926	240788	360487		540745	720973	900848
3558.1	120789	240667	360428		540730	720988	900834
3558.2	120808	240737	360560		540807	721025	900764
3558.3	120642	240783	360630		540832	720999	900815
3558.4	120693	240807	360706		540790	721100	901032
3558.49	120709	240783	360673		540714	721091	901058
3558.59	120716	240860	360737		540671	721079	901135
3558.69	120736	240902	360683		540701	720945	901174
3558.79	120876	240882	360564		540742	720894	901143
3558.88	120866	240792	360600		540653	720885	900999
3558.98	120669	240749	360621		540564	721049	900870
3559.08	120613	240780	360593		540633	721021	900821
3559.18	120627	240896	360465		540629	721106	900954
3559.27	120707	240974	360566		540684	721093	900836
3559.37	120622	240813	360555		540786	721061	900748
3559.47	120417	240847	360461		540624	721177	900660
3559.57	120285	241064	360289		540530	721371	900616
3559.67	120259	241087	360414		540549	721371	900542
3559.76	120391	241084	360431		540756	721354	900468
3559.86	120588	241104	360475		540640	721344	900494
3559.96	120725	241156	360393		540676	721332	900695
3560.06	120760	241124	360161		540837	721233	900833
3560.15	120626	241133	360190		540929	721159	900941
3560.25	120520	241060	360210		540944	721072	901035
3560.35	120477	240927	360273		540933	721166	901293
