# Supplementary material for: A highly potent ruthenium(II)-sonosensitizer and sonocatalyst for in vivo sonotherapy
Source: Nat Commun. 2021 Aug 18;12:5001. doi: 10.1038/s41467-021-25303-1 (PMC8373944; doi:10.1038/s41467-021-25303-1)
Supplement: Supplementary file 4 — Source data [file 41467_2021_25303_MOESM4_ESM.zip › Source Data file/SI/S4a.xlsx]

## Sheet: Sheet1
wavelength (nm)	0 min	10 min	20 min	30 min	40 min	50 min	60 min	70 min	80 min	90 min	100 min	110 min	120 min
250	0.272	0.264	0.259	0.246	0.234	0.227	0.218	0.221	0.204	0.203	0.201	0.201	0.201
250.5	0.273	0.265	0.26	0.247	0.235	0.228	0.219	0.222	0.205	0.204	0.202	0.202	0.202
251	0.275	0.267	0.262	0.249	0.236	0.23	0.221	0.224	0.207	0.206	0.204	0.204	0.203
251.5	0.277	0.27	0.265	0.252	0.238	0.232	0.222	0.227	0.209	0.208	0.206	0.206	0.205
252	0.28	0.273	0.267	0.255	0.241	0.235	0.225	0.229	0.211	0.21	0.208	0.208	0.208
252.5	0.282	0.275	0.269	0.256	0.243	0.237	0.226	0.231	0.213	0.212	0.21	0.21	0.209
253	0.284	0.277	0.272	0.258	0.245	0.239	0.229	0.233	0.215	0.214	0.212	0.212	0.211
253.5	0.286	0.279	0.274	0.261	0.247	0.241	0.231	0.235	0.217	0.215	0.214	0.214	0.213
254	0.288	0.281	0.276	0.263	0.249	0.243	0.233	0.237	0.219	0.217	0.216	0.215	0.215
254.5	0.291	0.284	0.278	0.265	0.252	0.245	0.235	0.239	0.221	0.219	0.218	0.218	0.217
255	0.293	0.285	0.28	0.267	0.254	0.246	0.237	0.24	0.223	0.221	0.219	0.22	0.219
255.5	0.295	0.288	0.282	0.269	0.256	0.249	0.24	0.243	0.225	0.224	0.222	0.222	0.221
256	0.297	0.29	0.284	0.271	0.259	0.25	0.242	0.244	0.227	0.226	0.224	0.224	0.223
256.5	0.3	0.292	0.286	0.273	0.262	0.253	0.244	0.246	0.229	0.228	0.227	0.227	0.226
257	0.302	0.294	0.289	0.275	0.264	0.255	0.246	0.248	0.231	0.23	0.229	0.229	0.228
257.5	0.304	0.297	0.291	0.278	0.267	0.257	0.249	0.251	0.234	0.233	0.232	0.232	0.231
258	0.306	0.299	0.293	0.28	0.268	0.259	0.25	0.253	0.236	0.235	0.233	0.233	0.233
258.5	0.309	0.301	0.296	0.282	0.27	0.262	0.252	0.255	0.238	0.237	0.235	0.235	0.235
259	0.311	0.303	0.298	0.284	0.272	0.264	0.254	0.257	0.24	0.239	0.237	0.237	0.237
259.5	0.313	0.306	0.3	0.287	0.273	0.266	0.256	0.26	0.242	0.241	0.239	0.239	0.239
260	0.315	0.308	0.302	0.289	0.274	0.268	0.258	0.262	0.244	0.242	0.241	0.24	0.24
260.5	0.318	0.31	0.305	0.291	0.276	0.271	0.26	0.265	0.245	0.244	0.243	0.242	0.242
261	0.32	0.313	0.307	0.294	0.278	0.273	0.261	0.267	0.247	0.246	0.245	0.244	0.244
261.5	0.323	0.315	0.31	0.296	0.279	0.276	0.263	0.27	0.249	0.248	0.246	0.246	0.246
262	0.326	0.318	0.313	0.299	0.281	0.278	0.265	0.272	0.251	0.25	0.248	0.248	0.248
262.5	0.329	0.321	0.316	0.302	0.283	0.281	0.267	0.275	0.253	0.252	0.25	0.25	0.25
263	0.331	0.324	0.318	0.305	0.285	0.283	0.269	0.277	0.255	0.254	0.252	0.252	0.252
263.5	0.334	0.327	0.321	0.307	0.286	0.286	0.271	0.28	0.257	0.256	0.254	0.254	0.254
264	0.336	0.329	0.324	0.31	0.288	0.288	0.272	0.282	0.258	0.258	0.256	0.256	0.256
264.5	0.339	0.332	0.327	0.313	0.29	0.291	0.274	0.285	0.261	0.26	0.258	0.258	0.258
265	0.342	0.335	0.329	0.315	0.292	0.293	0.276	0.287	0.262	0.261	0.26	0.26	0.259
265.5	0.344	0.338	0.332	0.318	0.294	0.296	0.278	0.29	0.264	0.263	0.262	0.262	0.262
266	0.347	0.341	0.335	0.321	0.297	0.299	0.281	0.293	0.267	0.265	0.264	0.264	0.264
266.5	0.35	0.344	0.338	0.324	0.299	0.302	0.283	0.295	0.269	0.267	0.266	0.266	0.266
267	0.352	0.346	0.341	0.327	0.301	0.304	0.285	0.298	0.271	0.269	0.268	0.268	0.268
267.5	0.355	0.349	0.344	0.329	0.303	0.307	0.287	0.3	0.273	0.271	0.27	0.27	0.27
268	0.358	0.353	0.348	0.333	0.305	0.31	0.29	0.303	0.275	0.274	0.273	0.272	0.272
268.5	0.361	0.356	0.351	0.336	0.308	0.313	0.292	0.306	0.277	0.276	0.275	0.275	0.275
269	0.364	0.359	0.355	0.339	0.31	0.316	0.295	0.309	0.28	0.279	0.277	0.277	0.277
269.5	0.368	0.363	0.358	0.343	0.313	0.32	0.298	0.313	0.282	0.282	0.28	0.28	0.28
270	0.372	0.367	0.362	0.347	0.317	0.323	0.301	0.316	0.285	0.284	0.283	0.283	0.283
270.5	0.375	0.371	0.366	0.35	0.32	0.327	0.304	0.319	0.288	0.287	0.286	0.286	0.285
271	0.379	0.375	0.37	0.354	0.323	0.33	0.307	0.323	0.291	0.29	0.289	0.289	0.288
271.5	0.383	0.379	0.375	0.358	0.326	0.334	0.31	0.326	0.294	0.293	0.292	0.291	0.291
272	0.387	0.383	0.379	0.363	0.33	0.338	0.313	0.33	0.297	0.296	0.295	0.295	0.295
272.5	0.391	0.387	0.384	0.367	0.333	0.342	0.316	0.334	0.301	0.3	0.298	0.298	0.298
273	0.396	0.392	0.389	0.372	0.337	0.346	0.32	0.339	0.304	0.303	0.301	0.302	0.302
273.5	0.401	0.397	0.394	0.377	0.342	0.351	0.325	0.343	0.308	0.307	0.306	0.306	0.306
274	0.405	0.402	0.399	0.382	0.346	0.355	0.328	0.348	0.312	0.311	0.309	0.31	0.309
274.5	0.409	0.407	0.403	0.386	0.349	0.36	0.332	0.352	0.315	0.314	0.312	0.313	0.313
275	0.414	0.412	0.408	0.391	0.354	0.365	0.337	0.357	0.319	0.318	0.316	0.317	0.317
275.5	0.418	0.417	0.413	0.396	0.359	0.369	0.341	0.361	0.323	0.322	0.32	0.32	0.32
276	0.423	0.422	0.418	0.401	0.363	0.373	0.345	0.365	0.326	0.325	0.324	0.323	0.324
276.5	0.429	0.428	0.424	0.406	0.369	0.379	0.35	0.37	0.331	0.331	0.329	0.328	0.329
277	0.434	0.433	0.43	0.411	0.374	0.383	0.355	0.374	0.335	0.335	0.333	0.332	0.333
277.5	0.438	0.438	0.434	0.416	0.378	0.387	0.359	0.378	0.339	0.339	0.337	0.336	0.336
278	0.443	0.443	0.439	0.422	0.383	0.392	0.364	0.383	0.344	0.343	0.341	0.341	0.341
278.5	0.447	0.448	0.444	0.427	0.388	0.396	0.368	0.386	0.347	0.347	0.345	0.345	0.344
279	0.452	0.452	0.448	0.431	0.393	0.4	0.372	0.389	0.351	0.35	0.348	0.348	0.347
279.5	0.457	0.458	0.454	0.437	0.399	0.405	0.378	0.394	0.356	0.355	0.353	0.353	0.352
280	0.462	0.463	0.459	0.442	0.404	0.41	0.383	0.399	0.36	0.359	0.358	0.358	0.357
280.5	0.467	0.468	0.465	0.447	0.41	0.415	0.388	0.403	0.365	0.364	0.363	0.362	0.361
281	0.473	0.474	0.47	0.452	0.416	0.42	0.394	0.408	0.37	0.369	0.368	0.367	0.366
281.5	0.477	0.479	0.476	0.458	0.422	0.425	0.399	0.412	0.375	0.374	0.373	0.372	0.371
282	0.482	0.484	0.481	0.463	0.428	0.43	0.404	0.417	0.38	0.38	0.377	0.377	0.376
282.5	0.487	0.489	0.486	0.467	0.434	0.434	0.41	0.421	0.385	0.385	0.382	0.381	0.38
283	0.492	0.494	0.491	0.472	0.44	0.439	0.415	0.425	0.39	0.389	0.387	0.386	0.385
283.5	0.496	0.499	0.495	0.477	0.446	0.443	0.42	0.43	0.395	0.394	0.392	0.391	0.39
284	0.5	0.503	0.5	0.482	0.451	0.448	0.426	0.434	0.4	0.399	0.397	0.396	0.395
284.5	0.504	0.507	0.504	0.486	0.456	0.452	0.432	0.438	0.405	0.404	0.402	0.4	0.4
285	0.508	0.511	0.508	0.491	0.462	0.455	0.437	0.441	0.41	0.408	0.406	0.405	0.404
285.5	0.511	0.514	0.512	0.494	0.468	0.459	0.441	0.445	0.414	0.412	0.41	0.409	0.408
286	0.514	0.517	0.514	0.497	0.473	0.462	0.446	0.447	0.418	0.416	0.414	0.413	0.412
286.5	0.517	0.52	0.517	0.5	0.477	0.464	0.449	0.45	0.421	0.42	0.418	0.416	0.416
287	0.517	0.521	0.517	0.501	0.481	0.465	0.452	0.451	0.423	0.423	0.42	0.419	0.418
287.5	0.519	0.521	0.517	0.501	0.483	0.466	0.455	0.451	0.425	0.425	0.422	0.42	0.42
288	0.518	0.52	0.516	0.5	0.484	0.466	0.456	0.45	0.426	0.425	0.423	0.421	0.421
288.5	0.518	0.519	0.514	0.499	0.485	0.465	0.457	0.45	0.427	0.426	0.424	0.422	0.422
289	0.516	0.517	0.512	0.497	0.485	0.464	0.457	0.447	0.427	0.426	0.424	0.422	0.421
289.5	0.515	0.515	0.51	0.495	0.485	0.462	0.456	0.446	0.427	0.426	0.423	0.422	0.422
290	0.513	0.513	0.507	0.493	0.484	0.46	0.455	0.444	0.427	0.425	0.422	0.422	0.421
290.5	0.511	0.51	0.505	0.49	0.484	0.458	0.454	0.442	0.426	0.424	0.422	0.421	0.42
291	0.509	0.507	0.502	0.487	0.482	0.456	0.452	0.44	0.424	0.423	0.42	0.419	0.418
291.5	0.506	0.504	0.499	0.485	0.48	0.453	0.45	0.437	0.422	0.421	0.418	0.417	0.416
292	0.504	0.5	0.495	0.481	0.477	0.45	0.448	0.435	0.42	0.419	0.416	0.415	0.414
292.5	0.501	0.497	0.492	0.478	0.474	0.448	0.445	0.432	0.418	0.417	0.414	0.413	0.412
293	0.499	0.494	0.489	0.475	0.472	0.445	0.443	0.43	0.416	0.416	0.412	0.411	0.41
293.5	0.497	0.492	0.486	0.472	0.469	0.442	0.44	0.428	0.414	0.413	0.409	0.408	0.408
294	0.495	0.489	0.483	0.469	0.465	0.44	0.438	0.426	0.412	0.41	0.407	0.406	0.405
294.5	0.493	0.487	0.481	0.466	0.462	0.438	0.436	0.424	0.41	0.408	0.405	0.403	0.403
295	0.49	0.484	0.477	0.463	0.459	0.435	0.433	0.422	0.407	0.405	0.403	0.401	0.401
295.5	0.488	0.481	0.475	0.46	0.455	0.433	0.429	0.42	0.404	0.403	0.4	0.398	0.398
296	0.486	0.477	0.471	0.458	0.452	0.43	0.426	0.418	0.401	0.4	0.398	0.396	0.396
296.5	0.484	0.475	0.469	0.456	0.449	0.428	0.423	0.416	0.399	0.398	0.395	0.394	0.393
297	0.481	0.472	0.466	0.453	0.445	0.425	0.42	0.413	0.397	0.396	0.393	0.392	0.391
297.5	0.48	0.471	0.464	0.451	0.442	0.424	0.418	0.412	0.395	0.394	0.391	0.39	0.389
298	0.477	0.468	0.461	0.448	0.439	0.421	0.415	0.41	0.392	0.391	0.388	0.387	0.387
298.5	0.474	0.466	0.459	0.445	0.435	0.419	0.412	0.408	0.39	0.389	0.386	0.385	0.384
299	0.471	0.462	0.456	0.442	0.432	0.416	0.409	0.406	0.387	0.386	0.384	0.382	0.382
299.5	0.466	0.457	0.451	0.437	0.429	0.412	0.406	0.401	0.385	0.384	0.381	0.38	0.379
300	0.46	0.451	0.445	0.432	0.425	0.407	0.402	0.396	0.382	0.38	0.378	0.377	0.376
300.5	0.456	0.447	0.441	0.429	0.423	0.404	0.4	0.392	0.38	0.379	0.376	0.375	0.375
301	0.452	0.442	0.435	0.424	0.42	0.4	0.397	0.387	0.377	0.376	0.374	0.373	0.372
301.5	0.448	0.438	0.431	0.421	0.417	0.397	0.395	0.383	0.376	0.374	0.372	0.371	0.37
302	0.446	0.434	0.428	0.418	0.413	0.394	0.392	0.38	0.372	0.371	0.369	0.368	0.368
302.5	0.443	0.432	0.425	0.415	0.41	0.392	0.389	0.378	0.37	0.368	0.366	0.365	0.365
303	0.439	0.428	0.421	0.411	0.405	0.389	0.385	0.375	0.367	0.365	0.363	0.362	0.362
303.5	0.436	0.424	0.418	0.408	0.402	0.386	0.381	0.372	0.363	0.362	0.36	0.359	0.359
304	0.431	0.42	0.414	0.404	0.397	0.382	0.377	0.369	0.36	0.358	0.356	0.355	0.355
304.5	0.428	0.416	0.41	0.4	0.393	0.379	0.374	0.366	0.356	0.355	0.353	0.352	0.352
305	0.424	0.413	0.406	0.397	0.389	0.376	0.37	0.363	0.353	0.352	0.35	0.349	0.349
305.5	0.42	0.41	0.403	0.394	0.385	0.373	0.367	0.36	0.35	0.349	0.347	0.346	0.346
306	0.417	0.406	0.399	0.39	0.382	0.369	0.364	0.357	0.347	0.346	0.344	0.343	0.343
306.5	0.413	0.402	0.396	0.387	0.378	0.366	0.361	0.354	0.344	0.343	0.341	0.34	0.34
307	0.409	0.398	0.392	0.383	0.374	0.363	0.357	0.35	0.34	0.34	0.338	0.337	0.337
307.5	0.405	0.394	0.388	0.379	0.37	0.359	0.353	0.347	0.337	0.336	0.335	0.334	0.333
308	0.401	0.39	0.384	0.376	0.367	0.356	0.35	0.344	0.334	0.333	0.331	0.331	0.33
308.5	0.397	0.386	0.38	0.372	0.363	0.352	0.346	0.341	0.331	0.33	0.328	0.327	0.327
309	0.393	0.383	0.376	0.368	0.359	0.349	0.342	0.337	0.327	0.327	0.325	0.324	0.323
309.5	0.389	0.378	0.372	0.364	0.355	0.346	0.339	0.334	0.324	0.323	0.321	0.321	0.321
310	0.386	0.375	0.368	0.361	0.352	0.342	0.336	0.331	0.321	0.32	0.319	0.318	0.318
310.5	0.382	0.371	0.365	0.357	0.348	0.339	0.333	0.328	0.318	0.317	0.316	0.315	0.315
311	0.378	0.367	0.361	0.354	0.344	0.336	0.33	0.325	0.315	0.314	0.313	0.312	0.312
311.5	0.374	0.364	0.358	0.351	0.341	0.333	0.326	0.322	0.312	0.311	0.31	0.309	0.309
312	0.371	0.36	0.354	0.348	0.338	0.33	0.323	0.319	0.31	0.309	0.307	0.306	0.306
312.5	0.367	0.356	0.35	0.344	0.333	0.327	0.32	0.315	0.306	0.305	0.304	0.303	0.302
313	0.363	0.353	0.347	0.341	0.33	0.324	0.317	0.312	0.303	0.302	0.301	0.3	0.3
313.5	0.359	0.349	0.343	0.337	0.326	0.32	0.313	0.309	0.3	0.299	0.297	0.297	0.296
314	0.355	0.345	0.34	0.334	0.323	0.317	0.31	0.306	0.297	0.296	0.294	0.294	0.293
314.5	0.351	0.341	0.336	0.33	0.319	0.313	0.306	0.302	0.293	0.292	0.291	0.291	0.29
315	0.347	0.338	0.333	0.327	0.316	0.31	0.303	0.3	0.291	0.29	0.288	0.288	0.287
315.5	0.343	0.334	0.329	0.323	0.312	0.307	0.3	0.296	0.287	0.286	0.285	0.285	0.284
316	0.34	0.331	0.325	0.32	0.309	0.304	0.297	0.294	0.284	0.284	0.282	0.282	0.281
316.5	0.336	0.327	0.321	0.316	0.305	0.301	0.293	0.29	0.281	0.28	0.279	0.279	0.278
317	0.332	0.323	0.318	0.313	0.301	0.297	0.29	0.287	0.278	0.277	0.276	0.276	0.275
317.5	0.327	0.319	0.314	0.309	0.297	0.294	0.286	0.284	0.275	0.274	0.273	0.273	0.272
318	0.324	0.315	0.31	0.305	0.294	0.291	0.283	0.281	0.272	0.271	0.27	0.27	0.269
318.5	0.319	0.311	0.306	0.302	0.29	0.287	0.279	0.277	0.268	0.267	0.267	0.266	0.266
319	0.316	0.308	0.303	0.298	0.287	0.284	0.276	0.274	0.266	0.265	0.264	0.264	0.263
319.5	0.312	0.304	0.299	0.295	0.284	0.281	0.273	0.271	0.262	0.262	0.261	0.26	0.26
320	0.308	0.301	0.295	0.291	0.28	0.278	0.27	0.268	0.26	0.259	0.258	0.258	0.258
320.5	0.305	0.297	0.292	0.288	0.277	0.275	0.267	0.265	0.257	0.256	0.255	0.255	0.255
321	0.301	0.294	0.289	0.285	0.274	0.272	0.264	0.262	0.254	0.254	0.252	0.252	0.252
321.5	0.298	0.29	0.285	0.281	0.27	0.268	0.261	0.259	0.251	0.25	0.249	0.249	0.249
322	0.294	0.287	0.282	0.278	0.267	0.266	0.258	0.256	0.248	0.248	0.246	0.246	0.246
322.5	0.29	0.283	0.278	0.275	0.264	0.262	0.255	0.253	0.245	0.245	0.244	0.243	0.243
323	0.287	0.28	0.275	0.272	0.261	0.259	0.252	0.25	0.243	0.242	0.241	0.241	0.241
323.5	0.283	0.276	0.272	0.269	0.257	0.256	0.249	0.247	0.24	0.239	0.238	0.238	0.238
324	0.28	0.273	0.269	0.266	0.255	0.254	0.246	0.245	0.237	0.237	0.236	0.235	0.235
324.5	0.277	0.27	0.265	0.262	0.251	0.25	0.243	0.241	0.234	0.234	0.233	0.232	0.232
325	0.274	0.267	0.263	0.26	0.249	0.248	0.241	0.239	0.232	0.231	0.231	0.23	0.23
325.5	0.27	0.263	0.259	0.257	0.246	0.245	0.238	0.236	0.229	0.229	0.228	0.228	0.228
326	0.267	0.261	0.256	0.254	0.244	0.242	0.235	0.234	0.227	0.226	0.226	0.225	0.225
326.5	0.264	0.257	0.253	0.251	0.241	0.24	0.233	0.231	0.225	0.224	0.223	0.223	0.223
327	0.261	0.255	0.25	0.248	0.238	0.237	0.23	0.229	0.222	0.222	0.221	0.221	0.221
327.5	0.257	0.251	0.247	0.245	0.235	0.234	0.228	0.226	0.219	0.219	0.218	0.218	0.218
328	0.254	0.248	0.244	0.242	0.232	0.232	0.225	0.223	0.217	0.217	0.216	0.215	0.215
328.5	0.251	0.245	0.241	0.239	0.229	0.229	0.222	0.22	0.214	0.214	0.213	0.213	0.212
329	0.248	0.242	0.237	0.236	0.226	0.226	0.219	0.217	0.211	0.211	0.21	0.21	0.21
329.5	0.244	0.238	0.234	0.232	0.223	0.223	0.216	0.214	0.208	0.208	0.207	0.207	0.207
330	0.241	0.235	0.231	0.229	0.22	0.22	0.213	0.211	0.206	0.205	0.205	0.204	0.204
330.5	0.237	0.232	0.227	0.225	0.217	0.216	0.21	0.208	0.203	0.202	0.202	0.201	0.201
331	0.234	0.229	0.224	0.222	0.214	0.213	0.207	0.205	0.2	0.2	0.199	0.198	0.199
331.5	0.23	0.225	0.221	0.219	0.21	0.21	0.204	0.202	0.197	0.197	0.196	0.196	0.196
332	0.227	0.222	0.217	0.216	0.207	0.207	0.201	0.199	0.194	0.194	0.193	0.193	0.193
332.5	0.223	0.218	0.214	0.212	0.204	0.203	0.198	0.196	0.191	0.19	0.19	0.19	0.189
333	0.219	0.214	0.21	0.209	0.201	0.2	0.195	0.193	0.188	0.187	0.186	0.187	0.186
333.5	0.215	0.21	0.207	0.205	0.197	0.197	0.191	0.189	0.184	0.184	0.183	0.183	0.183
334	0.212	0.207	0.203	0.202	0.194	0.193	0.188	0.186	0.181	0.181	0.18	0.18	0.18
334.5	0.209	0.204	0.2	0.198	0.191	0.19	0.185	0.183	0.179	0.178	0.177	0.178	0.177
335	0.205	0.2	0.197	0.195	0.188	0.187	0.182	0.18	0.176	0.175	0.174	0.175	0.175
335.5	0.202	0.197	0.194	0.192	0.185	0.185	0.179	0.178	0.173	0.172	0.172	0.172	0.172
336	0.199	0.195	0.191	0.19	0.182	0.182	0.177	0.175	0.171	0.17	0.169	0.17	0.17
336.5	0.197	0.192	0.188	0.187	0.18	0.18	0.175	0.173	0.168	0.168	0.167	0.168	0.167
337	0.195	0.19	0.186	0.185	0.178	0.178	0.172	0.171	0.166	0.166	0.165	0.165	0.165
337.5	0.193	0.188	0.184	0.183	0.176	0.176	0.171	0.169	0.165	0.164	0.164	0.164	0.164
338	0.191	0.186	0.182	0.181	0.174	0.174	0.169	0.168	0.163	0.163	0.162	0.162	0.162
338.5	0.189	0.185	0.181	0.18	0.172	0.173	0.168	0.166	0.162	0.161	0.161	0.161	0.161
339	0.188	0.183	0.18	0.179	0.171	0.171	0.166	0.165	0.16	0.16	0.159	0.159	0.159
339.5	0.187	0.182	0.178	0.177	0.17	0.17	0.165	0.164	0.159	0.159	0.158	0.158	0.158
340	0.185	0.181	0.177	0.176	0.168	0.169	0.164	0.163	0.158	0.158	0.157	0.157	0.157
340.5	0.184	0.18	0.176	0.175	0.168	0.168	0.163	0.162	0.157	0.157	0.157	0.157	0.156
341	0.183	0.178	0.175	0.174	0.166	0.167	0.162	0.161	0.156	0.156	0.155	0.155	0.155
341.5	0.182	0.177	0.174	0.173	0.166	0.166	0.161	0.16	0.155	0.155	0.155	0.155	0.154
342	0.18	0.176	0.172	0.172	0.164	0.165	0.16	0.159	0.154	0.154	0.153	0.154	0.153
342.5	0.179	0.175	0.171	0.171	0.163	0.164	0.159	0.158	0.154	0.153	0.152	0.153	0.152
343	0.178	0.173	0.17	0.17	0.162	0.162	0.158	0.156	0.152	0.152	0.151	0.151	0.151
343.5	0.176	0.172	0.168	0.168	0.161	0.161	0.157	0.155	0.151	0.151	0.15	0.151	0.15
344	0.175	0.17	0.167	0.167	0.159	0.16	0.155	0.154	0.15	0.149	0.149	0.149	0.149
344.5	0.173	0.169	0.165	0.165	0.158	0.158	0.154	0.152	0.149	0.148	0.147	0.148	0.148
345	0.171	0.167	0.164	0.163	0.156	0.157	0.152	0.151	0.147	0.147	0.146	0.146	0.146
345.5	0.169	0.165	0.162	0.162	0.155	0.155	0.15	0.149	0.145	0.145	0.144	0.144	0.144
346	0.166	0.163	0.159	0.159	0.152	0.152	0.148	0.147	0.143	0.143	0.142	0.142	0.142
346.5	0.164	0.16	0.157	0.157	0.15	0.15	0.146	0.145	0.141	0.141	0.14	0.14	0.14
347	0.161	0.157	0.154	0.154	0.148	0.147	0.143	0.142	0.138	0.138	0.137	0.138	0.138
347.5	0.158	0.154	0.151	0.151	0.145	0.145	0.141	0.139	0.136	0.136	0.135	0.135	0.135
348	0.155	0.151	0.148	0.148	0.142	0.142	0.138	0.136	0.133	0.133	0.132	0.132	0.132
348.5	0.152	0.148	0.145	0.145	0.14	0.139	0.135	0.134	0.131	0.131	0.13	0.13	0.13
349	0.149	0.145	0.142	0.142	0.137	0.136	0.133	0.131	0.128	0.128	0.127	0.127	0.127
349.5	0.146	0.143	0.139	0.139	0.134	0.133	0.13	0.128	0.125	0.125	0.125	0.125	0.125
350	0.143	0.14	0.136	0.136	0.131	0.131	0.127	0.126	0.123	0.122	0.122	0.122	0.122
350.5	0.14	0.137	0.134	0.134	0.128	0.128	0.125	0.123	0.12	0.12	0.119	0.119	0.119
351	0.138	0.135	0.131	0.131	0.126	0.125	0.122	0.121	0.118	0.117	0.117	0.117	0.117
351.5	0.136	0.133	0.129	0.129	0.124	0.123	0.12	0.119	0.116	0.115	0.115	0.115	0.115
352	0.134	0.131	0.127	0.127	0.122	0.121	0.118	0.117	0.114	0.114	0.113	0.113	0.113
352.5	0.132	0.129	0.126	0.126	0.12	0.12	0.117	0.116	0.112	0.112	0.112	0.112	0.112
353	0.131	0.128	0.125	0.125	0.119	0.119	0.116	0.115	0.112	0.111	0.111	0.111	0.111
353.5	0.13	0.127	0.124	0.124	0.118	0.118	0.115	0.114	0.111	0.11	0.11	0.11	0.11
354	0.13	0.127	0.124	0.124	0.118	0.118	0.115	0.114	0.11	0.11	0.11	0.11	0.11
354.5	0.131	0.127	0.124	0.124	0.118	0.118	0.115	0.114	0.11	0.11	0.11	0.11	0.11
355	0.131	0.128	0.125	0.125	0.119	0.119	0.116	0.115	0.111	0.111	0.11	0.11	0.11
355.5	0.133	0.129	0.126	0.126	0.12	0.12	0.116	0.115	0.112	0.111	0.111	0.111	0.111
356	0.134	0.131	0.127	0.127	0.121	0.122	0.118	0.117	0.113	0.113	0.112	0.112	0.112
356.5	0.136	0.133	0.129	0.129	0.123	0.124	0.119	0.119	0.115	0.114	0.114	0.114	0.114
357	0.138	0.135	0.132	0.131	0.125	0.126	0.121	0.121	0.117	0.116	0.116	0.116	0.116
357.5	0.141	0.137	0.134	0.134	0.127	0.128	0.123	0.123	0.119	0.118	0.118	0.118	0.118
358	0.143	0.14	0.136	0.136	0.13	0.13	0.126	0.125	0.121	0.121	0.12	0.12	0.12
358.5	0.146	0.142	0.139	0.139	0.132	0.133	0.128	0.128	0.123	0.123	0.122	0.123	0.122
359	0.149	0.145	0.142	0.142	0.135	0.135	0.131	0.13	0.126	0.126	0.125	0.125	0.125
359.5	0.151	0.147	0.144	0.144	0.137	0.138	0.133	0.132	0.129	0.128	0.127	0.128	0.127
360	0.154	0.15	0.147	0.147	0.14	0.14	0.136	0.135	0.131	0.131	0.13	0.13	0.13
360.5	0.156	0.152	0.149	0.149	0.142	0.143	0.138	0.137	0.134	0.133	0.132	0.133	0.132
361	0.158	0.154	0.151	0.151	0.145	0.144	0.14	0.138	0.135	0.135	0.134	0.134	0.134
361.5	0.159	0.155	0.151	0.151	0.146	0.145	0.142	0.139	0.137	0.136	0.135	0.136	0.135
362	0.16	0.156	0.152	0.152	0.147	0.146	0.142	0.14	0.137	0.137	0.136	0.136	0.136
362.5	0.16	0.156	0.152	0.152	0.147	0.146	0.142	0.14	0.137	0.137	0.136	0.136	0.136
363	0.159	0.155	0.151	0.152	0.147	0.145	0.142	0.139	0.137	0.137	0.136	0.136	0.136
363.5	0.159	0.154	0.151	0.151	0.146	0.145	0.142	0.139	0.137	0.136	0.135	0.135	0.135
364	0.158	0.153	0.15	0.15	0.145	0.144	0.141	0.138	0.136	0.136	0.135	0.135	0.135
364.5	0.156	0.151	0.148	0.148	0.144	0.142	0.139	0.136	0.134	0.134	0.133	0.133	0.133
365	0.154	0.15	0.146	0.146	0.142	0.14	0.138	0.134	0.133	0.133	0.132	0.132	0.132
365.5	0.151	0.147	0.143	0.143	0.14	0.138	0.135	0.132	0.13	0.13	0.129	0.13	0.129
366	0.149	0.144	0.141	0.141	0.138	0.135	0.133	0.13	0.128	0.128	0.127	0.127	0.127
366.5	0.146	0.142	0.138	0.138	0.135	0.132	0.13	0.127	0.125	0.125	0.124	0.124	0.124
367	0.143	0.139	0.135	0.135	0.132	0.13	0.127	0.124	0.122	0.122	0.122	0.122	0.122
367.5	0.139	0.135	0.132	0.132	0.129	0.126	0.124	0.121	0.119	0.119	0.119	0.118	0.118
368	0.136	0.132	0.129	0.129	0.126	0.123	0.121	0.118	0.116	0.116	0.116	0.115	0.116
368.5	0.133	0.129	0.125	0.126	0.122	0.12	0.118	0.115	0.113	0.113	0.113	0.112	0.112
369	0.13	0.126	0.123	0.123	0.12	0.117	0.115	0.112	0.111	0.11	0.11	0.11	0.11
369.5	0.127	0.123	0.12	0.12	0.117	0.115	0.113	0.11	0.108	0.108	0.107	0.107	0.107
370	0.125	0.121	0.118	0.118	0.115	0.113	0.111	0.108	0.107	0.106	0.105	0.106	0.105
370.5	0.124	0.12	0.116	0.116	0.113	0.111	0.109	0.106	0.105	0.104	0.104	0.104	0.103
371	0.123	0.119	0.115	0.115	0.112	0.11	0.108	0.105	0.104	0.103	0.102	0.103	0.103
371.5	0.122	0.118	0.115	0.115	0.111	0.109	0.107	0.104	0.103	0.102	0.102	0.102	0.102
372	0.122	0.118	0.115	0.115	0.111	0.11	0.107	0.105	0.103	0.102	0.102	0.102	0.102
372.5	0.123	0.119	0.116	0.115	0.112	0.111	0.108	0.105	0.103	0.103	0.102	0.102	0.102
373	0.125	0.121	0.117	0.117	0.113	0.112	0.109	0.107	0.105	0.104	0.104	0.103	0.103
373.5	0.127	0.123	0.119	0.119	0.115	0.114	0.111	0.109	0.107	0.106	0.105	0.105	0.105
374	0.13	0.126	0.122	0.122	0.117	0.117	0.114	0.112	0.109	0.109	0.108	0.108	0.108
374.5	0.134	0.13	0.126	0.126	0.121	0.12	0.117	0.115	0.112	0.112	0.111	0.111	0.111
375	0.139	0.134	0.131	0.13	0.125	0.124	0.121	0.119	0.116	0.115	0.115	0.115	0.115
375.5	0.144	0.139	0.135	0.135	0.129	0.129	0.125	0.124	0.12	0.12	0.119	0.119	0.119
376	0.149	0.144	0.141	0.14	0.134	0.134	0.13	0.128	0.125	0.124	0.124	0.124	0.123
376.5	0.154	0.15	0.146	0.146	0.139	0.139	0.135	0.133	0.13	0.129	0.128	0.129	0.128
377	0.16	0.155	0.152	0.151	0.145	0.144	0.14	0.138	0.135	0.134	0.134	0.134	0.133
377.5	0.165	0.161	0.157	0.157	0.15	0.15	0.145	0.144	0.14	0.139	0.139	0.139	0.138
378	0.171	0.166	0.163	0.163	0.156	0.156	0.151	0.149	0.146	0.145	0.144	0.144	0.144
378.5	0.177	0.172	0.168	0.168	0.161	0.161	0.156	0.154	0.151	0.15	0.149	0.149	0.149
379	0.182	0.177	0.173	0.174	0.167	0.166	0.161	0.159	0.156	0.155	0.154	0.154	0.154
379.5	0.188	0.183	0.179	0.179	0.172	0.172	0.167	0.165	0.161	0.16	0.159	0.159	0.159
380	0.193	0.188	0.183	0.184	0.176	0.176	0.171	0.169	0.165	0.165	0.164	0.164	0.164
380.5	0.197	0.192	0.188	0.188	0.18	0.18	0.175	0.173	0.169	0.168	0.168	0.167	0.167
381	0.201	0.196	0.191	0.192	0.184	0.184	0.179	0.177	0.173	0.172	0.171	0.171	0.171
381.5	0.204	0.199	0.195	0.195	0.187	0.187	0.182	0.18	0.176	0.175	0.174	0.174	0.174
382	0.207	0.201	0.197	0.197	0.19	0.189	0.185	0.182	0.178	0.177	0.177	0.177	0.177
382.5	0.209	0.204	0.199	0.2	0.192	0.192	0.187	0.185	0.181	0.18	0.179	0.179	0.179
383	0.211	0.205	0.201	0.201	0.194	0.193	0.189	0.186	0.182	0.182	0.181	0.181	0.181
383.5	0.212	0.207	0.202	0.202	0.196	0.195	0.19	0.187	0.184	0.183	0.182	0.182	0.182
384	0.213	0.207	0.203	0.203	0.197	0.195	0.191	0.188	0.185	0.184	0.183	0.183	0.183
384.5	0.213	0.207	0.203	0.203	0.197	0.195	0.191	0.188	0.185	0.184	0.183	0.183	0.183
385	0.212	0.207	0.202	0.202	0.197	0.195	0.191	0.187	0.184	0.184	0.183	0.183	0.183
385.5	0.211	0.205	0.201	0.201	0.195	0.194	0.19	0.186	0.183	0.183	0.182	0.182	0.182
386	0.209	0.204	0.199	0.199	0.194	0.192	0.188	0.184	0.182	0.181	0.181	0.18	0.18
386.5	0.207	0.201	0.197	0.197	0.192	0.19	0.186	0.182	0.18	0.179	0.179	0.179	0.179
387	0.204	0.199	0.194	0.195	0.19	0.188	0.184	0.18	0.178	0.177	0.177	0.177	0.176
387.5	0.201	0.196	0.191	0.192	0.187	0.185	0.181	0.177	0.175	0.175	0.174	0.174	0.174
388	0.197	0.193	0.188	0.189	0.184	0.182	0.178	0.174	0.173	0.172	0.171	0.171	0.171
388.5	0.194	0.189	0.185	0.185	0.181	0.178	0.175	0.171	0.17	0.169	0.168	0.168	0.168
389	0.19	0.186	0.181	0.182	0.177	0.175	0.172	0.168	0.166	0.165	0.165	0.165	0.164
389.5	0.186	0.182	0.177	0.178	0.174	0.171	0.168	0.164	0.163	0.162	0.161	0.161	0.161
390	0.183	0.178	0.174	0.174	0.17	0.168	0.165	0.161	0.16	0.159	0.158	0.158	0.158
390.5	0.179	0.174	0.17	0.171	0.167	0.164	0.162	0.157	0.156	0.155	0.155	0.155	0.154
391	0.175	0.171	0.167	0.167	0.163	0.161	0.158	0.154	0.153	0.152	0.152	0.152	0.151
391.5	0.172	0.167	0.164	0.164	0.16	0.158	0.155	0.151	0.15	0.149	0.149	0.149	0.148
392	0.169	0.165	0.161	0.162	0.158	0.156	0.153	0.149	0.148	0.147	0.146	0.146	0.146
392.5	0.167	0.163	0.159	0.159	0.155	0.154	0.151	0.147	0.145	0.145	0.144	0.144	0.144
393	0.165	0.161	0.157	0.158	0.153	0.152	0.149	0.145	0.144	0.143	0.142	0.142	0.142
393.5	0.164	0.16	0.156	0.157	0.152	0.151	0.148	0.144	0.143	0.142	0.141	0.141	0.141
394	0.164	0.16	0.156	0.156	0.152	0.151	0.147	0.144	0.142	0.141	0.141	0.141	0.141
394.5	0.164	0.16	0.156	0.157	0.152	0.151	0.147	0.144	0.142	0.141	0.141	0.141	0.141
395	0.165	0.161	0.157	0.158	0.153	0.152	0.148	0.145	0.143	0.142	0.142	0.142	0.142
395.5	0.167	0.163	0.159	0.16	0.154	0.154	0.15	0.147	0.145	0.144	0.143	0.143	0.143
396	0.17	0.166	0.162	0.162	0.156	0.156	0.152	0.15	0.147	0.146	0.145	0.145	0.145
396.5	0.173	0.169	0.165	0.165	0.159	0.159	0.155	0.153	0.149	0.148	0.148	0.148	0.148
397	0.177	0.173	0.168	0.169	0.163	0.163	0.158	0.156	0.153	0.152	0.151	0.151	0.151
397.5	0.181	0.177	0.173	0.173	0.166	0.167	0.162	0.16	0.157	0.156	0.155	0.155	0.155
398	0.186	0.182	0.178	0.178	0.171	0.172	0.167	0.165	0.161	0.16	0.159	0.159	0.159
398.5	0.191	0.187	0.183	0.183	0.176	0.176	0.171	0.17	0.166	0.165	0.164	0.164	0.164
399	0.197	0.192	0.188	0.189	0.181	0.182	0.176	0.175	0.171	0.17	0.169	0.169	0.168
399.5	0.203	0.198	0.194	0.194	0.186	0.187	0.181	0.18	0.175	0.175	0.174	0.174	0.173
400	0.209	0.204	0.199	0.2	0.191	0.192	0.187	0.185	0.181	0.18	0.179	0.179	0.178
400.5	0.214	0.209	0.204	0.205	0.196	0.198	0.192	0.19	0.185	0.184	0.184	0.184	0.183
401	0.219	0.214	0.21	0.211	0.202	0.203	0.197	0.195	0.191	0.19	0.189	0.189	0.188
401.5	0.225	0.219	0.215	0.216	0.207	0.208	0.202	0.2	0.196	0.194	0.194	0.194	0.193
402	0.23	0.224	0.22	0.221	0.212	0.213	0.207	0.204	0.2	0.199	0.199	0.199	0.198
402.5	0.235	0.229	0.225	0.226	0.217	0.218	0.212	0.209	0.205	0.204	0.203	0.203	0.203
403	0.239	0.234	0.23	0.231	0.221	0.222	0.216	0.213	0.21	0.208	0.207	0.208	0.207
403.5	0.244	0.238	0.234	0.235	0.226	0.227	0.221	0.218	0.214	0.213	0.212	0.212	0.211
404	0.248	0.242	0.238	0.239	0.23	0.231	0.225	0.222	0.217	0.216	0.215	0.215	0.215
404.5	0.252	0.246	0.241	0.242	0.233	0.235	0.228	0.225	0.221	0.22	0.219	0.219	0.219
405	0.255	0.249	0.244	0.246	0.237	0.238	0.232	0.228	0.224	0.223	0.222	0.222	0.222
405.5	0.258	0.252	0.247	0.249	0.24	0.241	0.235	0.231	0.227	0.227	0.225	0.225	0.225
406	0.261	0.255	0.25	0.251	0.243	0.243	0.237	0.234	0.23	0.229	0.228	0.228	0.228
406.5	0.263	0.257	0.252	0.254	0.245	0.246	0.24	0.236	0.233	0.232	0.231	0.231	0.23
407	0.265	0.259	0.254	0.256	0.247	0.248	0.242	0.238	0.235	0.234	0.233	0.233	0.233
407.5	0.267	0.26	0.256	0.257	0.249	0.249	0.244	0.24	0.237	0.236	0.235	0.235	0.234
408	0.268	0.261	0.257	0.258	0.251	0.25	0.245	0.241	0.238	0.237	0.236	0.236	0.236
408.5	0.268	0.262	0.257	0.259	0.252	0.251	0.246	0.241	0.239	0.238	0.237	0.237	0.237
409	0.269	0.262	0.257	0.259	0.253	0.252	0.247	0.242	0.24	0.239	0.238	0.238	0.238
409.5	0.269	0.262	0.257	0.259	0.254	0.252	0.248	0.242	0.241	0.24	0.239	0.238	0.238
410	0.268	0.262	0.257	0.259	0.254	0.252	0.248	0.242	0.241	0.24	0.239	0.239	0.239
410.5	0.268	0.261	0.256	0.259	0.254	0.251	0.248	0.242	0.241	0.24	0.239	0.238	0.239
411	0.267	0.26	0.255	0.258	0.253	0.251	0.247	0.241	0.24	0.239	0.238	0.238	0.238
411.5	0.265	0.259	0.254	0.257	0.252	0.25	0.246	0.24	0.239	0.239	0.238	0.237	0.238
412	0.263	0.257	0.252	0.255	0.251	0.248	0.245	0.239	0.238	0.237	0.237	0.236	0.236
412.5	0.262	0.256	0.251	0.254	0.249	0.247	0.244	0.237	0.237	0.236	0.235	0.235	0.235
413	0.259	0.253	0.249	0.252	0.247	0.245	0.242	0.235	0.235	0.235	0.234	0.234	0.234
413.5	0.257	0.251	0.246	0.249	0.245	0.243	0.24	0.233	0.234	0.233	0.232	0.232	0.232
414	0.254	0.249	0.244	0.247	0.243	0.241	0.238	0.231	0.231	0.231	0.23	0.229	0.229
414.5	0.251	0.246	0.241	0.244	0.24	0.239	0.235	0.229	0.229	0.228	0.228	0.227	0.227
415	0.248	0.243	0.238	0.242	0.237	0.236	0.233	0.226	0.226	0.226	0.225	0.224	0.224
415.5	0.245	0.24	0.235	0.239	0.234	0.233	0.23	0.224	0.224	0.223	0.222	0.222	0.222
416	0.242	0.237	0.232	0.236	0.231	0.23	0.227	0.221	0.221	0.22	0.22	0.219	0.219
416.5	0.239	0.234	0.229	0.233	0.228	0.227	0.224	0.218	0.218	0.217	0.217	0.216	0.216
417	0.235	0.231	0.226	0.23	0.225	0.224	0.221	0.215	0.215	0.214	0.214	0.213	0.214
417.5	0.232	0.228	0.223	0.227	0.221	0.222	0.218	0.212	0.213	0.212	0.211	0.211	0.211
418	0.229	0.225	0.22	0.224	0.218	0.219	0.215	0.21	0.21	0.209	0.208	0.208	0.208
418.5	0.225	0.221	0.217	0.22	0.215	0.216	0.212	0.207	0.207	0.206	0.205	0.205	0.205
419	0.222	0.218	0.214	0.217	0.212	0.213	0.209	0.204	0.204	0.203	0.203	0.202	0.202
419.5	0.218	0.215	0.211	0.214	0.208	0.21	0.205	0.201	0.2	0.2	0.199	0.199	0.199
420	0.215	0.212	0.208	0.211	0.204	0.206	0.201	0.198	0.197	0.196	0.196	0.195	0.195
420.5	0.212	0.208	0.205	0.207	0.2	0.203	0.198	0.195	0.193	0.192	0.192	0.192	0.192
421	0.208	0.205	0.201	0.204	0.196	0.2	0.194	0.192	0.19	0.189	0.189	0.188	0.188
421.5	0.205	0.202	0.198	0.201	0.193	0.197	0.191	0.189	0.186	0.185	0.185	0.185	0.185
422	0.201	0.199	0.195	0.197	0.19	0.193	0.188	0.186	0.184	0.183	0.182	0.182	0.182
422.5	0.198	0.196	0.192	0.194	0.187	0.191	0.185	0.183	0.181	0.18	0.179	0.179	0.18
423	0.195	0.193	0.188	0.191	0.184	0.188	0.182	0.18	0.178	0.177	0.177	0.177	0.177
423.5	0.192	0.189	0.185	0.188	0.181	0.185	0.179	0.178	0.175	0.175	0.174	0.174	0.174
424	0.189	0.186	0.182	0.185	0.178	0.182	0.176	0.175	0.172	0.172	0.171	0.171	0.171
424.5	0.186	0.183	0.179	0.182	0.175	0.179	0.174	0.172	0.17	0.169	0.169	0.169	0.169
425	0.183	0.18	0.177	0.179	0.172	0.176	0.171	0.17	0.167	0.167	0.166	0.166	0.166
425.5	0.18	0.178	0.174	0.177	0.169	0.174	0.168	0.167	0.165	0.164	0.164	0.164	0.164
426	0.177	0.175	0.171	0.174	0.167	0.171	0.166	0.165	0.162	0.162	0.161	0.161	0.161
426.5	0.174	0.172	0.169	0.172	0.165	0.169	0.164	0.163	0.16	0.16	0.159	0.159	0.159
427	0.171	0.17	0.167	0.169	0.162	0.167	0.161	0.161	0.158	0.157	0.157	0.157	0.157
427.5	0.169	0.167	0.164	0.167	0.16	0.164	0.159	0.158	0.156	0.155	0.155	0.155	0.155
428	0.166	0.165	0.162	0.165	0.158	0.162	0.157	0.156	0.154	0.153	0.153	0.153	0.153
428.5	0.164	0.162	0.159	0.162	0.156	0.16	0.155	0.154	0.152	0.151	0.151	0.151	0.151
429	0.161	0.16	0.157	0.16	0.153	0.157	0.153	0.152	0.149	0.149	0.148	0.148	0.148
429.5	0.159	0.157	0.154	0.157	0.151	0.155	0.15	0.149	0.147	0.147	0.146	0.146	0.146
430	0.157	0.155	0.152	0.155	0.149	0.153	0.148	0.147	0.145	0.144	0.144	0.144	0.144
430.5	0.154	0.153	0.15	0.153	0.147	0.15	0.146	0.145	0.143	0.142	0.142	0.142	0.142
431	0.152	0.15	0.148	0.151	0.144	0.148	0.144	0.143	0.141	0.14	0.14	0.14	0.14
431.5	0.15	0.148	0.146	0.149	0.143	0.146	0.142	0.141	0.139	0.139	0.139	0.138	0.138
432	0.148	0.146	0.144	0.146	0.14	0.144	0.14	0.139	0.137	0.137	0.137	0.137	0.137
432.5	0.146	0.144	0.142	0.145	0.139	0.143	0.139	0.137	0.135	0.135	0.135	0.135	0.135
433	0.144	0.143	0.14	0.143	0.137	0.141	0.137	0.135	0.134	0.133	0.133	0.133	0.133
433.5	0.142	0.141	0.138	0.141	0.135	0.139	0.135	0.134	0.132	0.132	0.131	0.131	0.131
434	0.14	0.139	0.136	0.139	0.133	0.137	0.133	0.132	0.13	0.13	0.13	0.13	0.13
434.5	0.138	0.137	0.134	0.137	0.132	0.136	0.132	0.13	0.129	0.128	0.128	0.128	0.128
435	0.136	0.135	0.132	0.135	0.13	0.134	0.13	0.128	0.127	0.126	0.126	0.126	0.126
435.5	0.134	0.133	0.131	0.133	0.128	0.132	0.128	0.127	0.126	0.125	0.125	0.125	0.125
436	0.132	0.131	0.129	0.132	0.126	0.13	0.126	0.125	0.124	0.123	0.123	0.123	0.123
436.5	0.13	0.129	0.127	0.13	0.124	0.128	0.125	0.124	0.122	0.121	0.121	0.122	0.121
437	0.129	0.128	0.125	0.128	0.123	0.127	0.123	0.122	0.121	0.12	0.12	0.12	0.12
437.5	0.127	0.126	0.124	0.127	0.121	0.125	0.122	0.12	0.119	0.119	0.118	0.119	0.119
438	0.125	0.124	0.122	0.125	0.12	0.124	0.12	0.119	0.118	0.117	0.117	0.117	0.117
438.5	0.123	0.123	0.121	0.124	0.118	0.122	0.119	0.118	0.116	0.116	0.116	0.116	0.116
439	0.122	0.121	0.119	0.122	0.117	0.121	0.117	0.116	0.115	0.114	0.114	0.114	0.114
439.5	0.12	0.12	0.118	0.121	0.115	0.119	0.116	0.115	0.114	0.113	0.113	0.113	0.113
440	0.118	0.118	0.116	0.119	0.114	0.118	0.114	0.114	0.112	0.111	0.111	0.111	0.111
440.5	0.117	0.117	0.115	0.117	0.112	0.116	0.113	0.112	0.111	0.11	0.11	0.11	0.11
441	0.115	0.115	0.113	0.116	0.111	0.115	0.111	0.111	0.109	0.109	0.108	0.109	0.109
441.5	0.114	0.114	0.112	0.114	0.11	0.114	0.11	0.109	0.108	0.107	0.107	0.107	0.107
442	0.112	0.112	0.11	0.113	0.108	0.112	0.109	0.108	0.107	0.106	0.106	0.106	0.106
442.5	0.111	0.111	0.109	0.112	0.107	0.111	0.107	0.107	0.105	0.105	0.105	0.105	0.105
443	0.109	0.109	0.108	0.11	0.105	0.11	0.106	0.105	0.104	0.104	0.103	0.104	0.104
443.5	0.108	0.108	0.106	0.109	0.104	0.108	0.105	0.104	0.103	0.102	0.102	0.102	0.102
444	0.106	0.107	0.105	0.108	0.102	0.107	0.103	0.103	0.102	0.101	0.101	0.101	0.101
444.5	0.104	0.105	0.103	0.106	0.101	0.105	0.102	0.102	0.1	0.1	0.1	0.1	0.1
445	0.103	0.104	0.102	0.105	0.1	0.104	0.101	0.1	0.099	0.098	0.098	0.099	0.098
445.5	0.101	0.102	0.1	0.103	0.099	0.103	0.099	0.099	0.098	0.097	0.097	0.097	0.097
446	0.1	0.101	0.098	0.102	0.097	0.101	0.098	0.097	0.096	0.096	0.096	0.096	0.096
446.5	0.098	0.099	0.097	0.1	0.096	0.1	0.097	0.096	0.095	0.094	0.094	0.095	0.095
447	0.097	0.098	0.096	0.099	0.094	0.099	0.095	0.095	0.094	0.093	0.093	0.093	0.093
447.5	0.095	0.097	0.095	0.098	0.093	0.098	0.094	0.094	0.093	0.092	0.092	0.092	0.092
448	0.094	0.095	0.093	0.096	0.092	0.096	0.093	0.093	0.091	0.091	0.091	0.091	0.091
448.5	0.093	0.094	0.092	0.095	0.09	0.095	0.092	0.092	0.09	0.09	0.089	0.09	0.09
449	0.091	0.093	0.091	0.094	0.089	0.094	0.09	0.09	0.089	0.088	0.088	0.089	0.088
449.5	0.09	0.091	0.09	0.093	0.087	0.093	0.089	0.089	0.088	0.087	0.087	0.087	0.087
450	0.089	0.09	0.088	0.091	0.086	0.091	0.087	0.088	0.086	0.086	0.085	0.086	0.086
450.5	0.088	0.089	0.087	0.09	0.085	0.09	0.086	0.087	0.085	0.084	0.084	0.085	0.084
451	0.086	0.087	0.085	0.089	0.083	0.089	0.085	0.085	0.084	0.083	0.083	0.083	0.083
451.5	0.085	0.086	0.084	0.088	0.082	0.087	0.084	0.084	0.082	0.082	0.082	0.082	0.082
452	0.084	0.085	0.084	0.087	0.081	0.086	0.083	0.083	0.081	0.081	0.081	0.081	0.081
452.5	0.082	0.084	0.083	0.086	0.08	0.085	0.081	0.082	0.08	0.08	0.08	0.08	0.08
453	0.081	0.083	0.082	0.084	0.078	0.084	0.08	0.081	0.079	0.079	0.079	0.079	0.079
453.5	0.08	0.082	0.081	0.083	0.077	0.083	0.079	0.08	0.078	0.078	0.078	0.078	0.078
454	0.079	0.081	0.08	0.082	0.076	0.082	0.078	0.079	0.077	0.077	0.077	0.077	0.077
454.5	0.078	0.08	0.078	0.081	0.075	0.081	0.077	0.078	0.076	0.075	0.075	0.076	0.076
455	0.077	0.078	0.077	0.08	0.074	0.08	0.076	0.077	0.075	0.074	0.074	0.075	0.074
455.5	0.076	0.077	0.076	0.079	0.073	0.079	0.075	0.076	0.074	0.073	0.073	0.073	0.073
456	0.074	0.076	0.075	0.077	0.072	0.078	0.074	0.075	0.073	0.072	0.072	0.072	0.072
456.5	0.073	0.075	0.074	0.076	0.071	0.076	0.073	0.074	0.072	0.071	0.071	0.071	0.071
457	0.072	0.074	0.073	0.075	0.07	0.075	0.072	0.073	0.071	0.07	0.07	0.07	0.071
457.5	0.071	0.073	0.071	0.074	0.069	0.074	0.071	0.071	0.07	0.069	0.069	0.069	0.07
458	0.07	0.072	0.07	0.073	0.068	0.073	0.07	0.07	0.069	0.068	0.068	0.069	0.069
458.5	0.069	0.07	0.069	0.072	0.067	0.072	0.069	0.069	0.068	0.067	0.067	0.068	0.068
459	0.068	0.069	0.068	0.071	0.066	0.071	0.068	0.068	0.067	0.066	0.066	0.067	0.067
459.5	0.067	0.069	0.067	0.07	0.065	0.07	0.067	0.067	0.066	0.065	0.065	0.066	0.066
460	0.066	0.068	0.066	0.069	0.064	0.069	0.066	0.066	0.065	0.064	0.064	0.065	0.065
460.5	0.065	0.066	0.065	0.068	0.063	0.068	0.065	0.065	0.064	0.063	0.063	0.064	0.064
461	0.064	0.066	0.064	0.067	0.062	0.067	0.064	0.064	0.063	0.062	0.063	0.063	0.063
461.5	0.063	0.065	0.063	0.066	0.061	0.066	0.063	0.063	0.062	0.061	0.062	0.062	0.062
462	0.062	0.064	0.063	0.065	0.061	0.065	0.062	0.063	0.062	0.061	0.061	0.061	0.061
462.5	0.061	0.063	0.062	0.064	0.06	0.064	0.061	0.062	0.061	0.06	0.06	0.06	0.06
463	0.06	0.062	0.061	0.063	0.059	0.063	0.061	0.061	0.06	0.059	0.059	0.06	0.059
463.5	0.059	0.061	0.059	0.062	0.059	0.062	0.06	0.06	0.059	0.059	0.058	0.059	0.059
464	0.059	0.06	0.058	0.061	0.058	0.061	0.059	0.059	0.058	0.058	0.058	0.058	0.058
464.5	0.058	0.059	0.057	0.06	0.057	0.06	0.058	0.058	0.057	0.057	0.057	0.057	0.057
465	0.057	0.058	0.056	0.059	0.057	0.059	0.058	0.057	0.057	0.056	0.056	0.056	0.056
465.5	0.056	0.056	0.055	0.057	0.056	0.057	0.057	0.055	0.056	0.055	0.055	0.055	0.055
466	0.054	0.055	0.054	0.056	0.056	0.056	0.056	0.054	0.055	0.054	0.054	0.054	0.055
466.5	0.053	0.054	0.053	0.055	0.055	0.055	0.055	0.053	0.054	0.054	0.054	0.054	0.054
467	0.052	0.053	0.052	0.054	0.055	0.054	0.055	0.052	0.053	0.053	0.053	0.053	0.053
467.5	0.051	0.052	0.051	0.053	0.054	0.053	0.054	0.051	0.053	0.052	0.052	0.052	0.052
468	0.05	0.051	0.05	0.052	0.053	0.052	0.053	0.05	0.052	0.051	0.051	0.051	0.052
468.5	0.049	0.05	0.049	0.051	0.053	0.051	0.052	0.049	0.051	0.051	0.051	0.051	0.051
469	0.048	0.049	0.048	0.05	0.052	0.05	0.052	0.048	0.05	0.05	0.05	0.05	0.05
469.5	0.048	0.048	0.047	0.049	0.051	0.049	0.051	0.047	0.05	0.049	0.049	0.049	0.049
470	0.047	0.047	0.046	0.048	0.05	0.048	0.05	0.046	0.049	0.048	0.048	0.048	0.048
470.5	0.046	0.046	0.045	0.047	0.049	0.047	0.049	0.045	0.048	0.047	0.047	0.047	0.047
471	0.044	0.045	0.043	0.046	0.049	0.046	0.048	0.044	0.047	0.046	0.046	0.046	0.046
471.5	0.044	0.044	0.042	0.045	0.048	0.045	0.047	0.043	0.046	0.045	0.045	0.045	0.045
472	0.043	0.043	0.041	0.044	0.046	0.044	0.046	0.042	0.045	0.044	0.044	0.044	0.044
472.5	0.042	0.043	0.04	0.043	0.046	0.043	0.045	0.041	0.044	0.043	0.043	0.043	0.043
473	0.041	0.041	0.039	0.042	0.044	0.042	0.044	0.04	0.043	0.042	0.042	0.042	0.042
473.5	0.04	0.041	0.038	0.041	0.043	0.041	0.043	0.039	0.042	0.041	0.041	0.041	0.041
474	0.039	0.04	0.038	0.04	0.042	0.04	0.041	0.038	0.041	0.04	0.04	0.04	0.04
474.5	0.038	0.039	0.037	0.039	0.041	0.039	0.04	0.037	0.04	0.039	0.039	0.039	0.039
475	0.037	0.038	0.036	0.038	0.04	0.038	0.039	0.037	0.039	0.038	0.038	0.038	0.038
475.5	0.036	0.037	0.036	0.037	0.039	0.037	0.039	0.036	0.038	0.037	0.037	0.037	0.037
476	0.036	0.036	0.035	0.036	0.038	0.037	0.038	0.035	0.037	0.036	0.036	0.036	0.036
476.5	0.035	0.036	0.034	0.035	0.037	0.036	0.037	0.034	0.036	0.035	0.035	0.035	0.035
477	0.034	0.035	0.033	0.035	0.036	0.035	0.036	0.033	0.035	0.034	0.034	0.034	0.034
477.5	0.034	0.034	0.032	0.034	0.035	0.034	0.035	0.033	0.034	0.033	0.033	0.033	0.033
478	0.033	0.033	0.032	0.033	0.034	0.033	0.034	0.032	0.033	0.032	0.032	0.033	0.032
478.5	0.032	0.033	0.031	0.032	0.034	0.032	0.033	0.031	0.032	0.032	0.031	0.032	0.032
479	0.031	0.032	0.03	0.032	0.033	0.032	0.032	0.03	0.032	0.031	0.031	0.031	0.031
479.5	0.031	0.031	0.029	0.031	0.032	0.031	0.031	0.029	0.031	0.03	0.03	0.03	0.03
480	0.03	0.031	0.029	0.03	0.031	0.03	0.031	0.029	0.03	0.029	0.029	0.029	0.029
480.5	0.029	0.03	0.028	0.029	0.03	0.029	0.03	0.028	0.029	0.028	0.028	0.028	0.028
481	0.028	0.029	0.027	0.028	0.029	0.028	0.029	0.027	0.028	0.027	0.027	0.027	0.027
481.5	0.028	0.028	0.026	0.027	0.028	0.027	0.028	0.026	0.027	0.027	0.026	0.026	0.027
482	0.027	0.027	0.025	0.026	0.028	0.026	0.027	0.025	0.026	0.026	0.025	0.026	0.026
482.5	0.026	0.026	0.025	0.025	0.027	0.025	0.026	0.024	0.025	0.025	0.025	0.025	0.025
483	0.025	0.026	0.024	0.025	0.026	0.025	0.025	0.024	0.025	0.024	0.024	0.024	0.024
483.5	0.025	0.025	0.023	0.024	0.025	0.024	0.025	0.023	0.024	0.023	0.023	0.023	0.023
484	0.024	0.024	0.022	0.023	0.024	0.023	0.024	0.022	0.023	0.022	0.022	0.022	0.022
484.5	0.023	0.023	0.022	0.022	0.023	0.022	0.023	0.021	0.022	0.022	0.021	0.022	0.022
485	0.022	0.023	0.021	0.021	0.023	0.021	0.022	0.021	0.021	0.021	0.021	0.021	0.021
485.5	0.022	0.022	0.02	0.02	0.022	0.021	0.021	0.02	0.021	0.02	0.02	0.02	0.02
486	0.021	0.021	0.019	0.02	0.021	0.02	0.02	0.019	0.02	0.019	0.019	0.019	0.019
486.5	0.02	0.02	0.018	0.019	0.02	0.019	0.02	0.018	0.019	0.018	0.018	0.018	0.018
487	0.019	0.019	0.018	0.018	0.019	0.018	0.019	0.018	0.018	0.018	0.017	0.018	0.018
487.5	0.019	0.018	0.017	0.017	0.019	0.017	0.018	0.017	0.017	0.017	0.017	0.017	0.017
488	0.018	0.018	0.016	0.017	0.018	0.016	0.017	0.016	0.017	0.016	0.016	0.016	0.016
488.5	0.017	0.017	0.015	0.016	0.017	0.016	0.017	0.015	0.016	0.015	0.015	0.015	0.015
489	0.016	0.016	0.015	0.015	0.016	0.015	0.016	0.014	0.015	0.015	0.014	0.015	0.014
489.5	0.016	0.016	0.014	0.014	0.016	0.014	0.015	0.014	0.014	0.014	0.014	0.014	0.014
490	0.015	0.015	0.014	0.014	0.015	0.014	0.014	0.013	0.014	0.013	0.013	0.013	0.013
490.5	0.014	0.014	0.013	0.013	0.014	0.013	0.014	0.012	0.013	0.013	0.012	0.013	0.012
491	0.014	0.014	0.012	0.012	0.014	0.012	0.013	0.012	0.012	0.012	0.012	0.012	0.012
491.5	0.013	0.013	0.012	0.011	0.013	0.012	0.012	0.011	0.012	0.011	0.011	0.011	0.011
492	0.012	0.012	0.011	0.011	0.012	0.011	0.011	0.01	0.011	0.01	0.01	0.01	0.01
492.5	0.011	0.011	0.01	0.01	0.011	0.01	0.011	0.01	0.01	0.01	0.01	0.01	0.01
493	0.011	0.011	0.009	0.009	0.01	0.009	0.01	0.009	0.009	0.009	0.009	0.009	0.009
493.5	0.01	0.01	0.008	0.008	0.01	0.008	0.009	0.008	0.009	0.008	0.008	0.008	0.008
494	0.009	0.009	0.008	0.008	0.009	0.008	0.008	0.007	0.008	0.007	0.007	0.007	0.007
494.5	0.008	0.008	0.007	0.007	0.008	0.007	0.008	0.007	0.007	0.007	0.006	0.007	0.007
495	0.008	0.008	0.006	0.006	0.007	0.006	0.007	0.006	0.006	0.006	0.006	0.006	0.006
495.5	0.007	0.007	0.006	0.006	0.007	0.006	0.006	0.005	0.006	0.005	0.005	0.005	0.005
496	0.006	0.006	0.005	0.005	0.006	0.005	0.005	0.005	0.005	0.004	0.004	0.004	0.005
496.5	0.005	0.006	0.004	0.004	0.005	0.004	0.005	0.004	0.004	0.004	0.004	0.004	0.004
497	0.004	0.005	0.003	0.003	0.005	0.003	0.004	0.003	0.004	0.003	0.003	0.003	0.003
497.5	0.004	0.004	0.003	0.003	0.004	0.003	0.003	0.003	0.003	0.002	0.002	0.003	0.002
498	0.003	0.004	0.002	0.002	0.003	0.002	0.003	0.002	0.002	0.002	0.002	0.002	0.002
498.5	0.002	0.003	0.001	0.001	0.002	0.001	0.002	0.001	0.002	0.001	0.001	0.001	0.001
499	0.002	0.002	0.001	0.001	0.002	0.001	0.001	0.001	0.001	0	0	0.001	0.001
499.5	0.001	0.002	0	0	0.001	0	0.001	0	0.001	0	0	0	0
500	0.001	0.002	0	0	0.001	0	0.001	0	0	0	0	0	0
