# Supplementary material for: A highly potent ruthenium(II)-sonosensitizer and sonocatalyst for in vivo sonotherapy
Source: Nat Commun. 2021 Aug 18;12:5001. doi: 10.1038/s41467-021-25303-1 (PMC8373944; doi:10.1038/s41467-021-25303-1)
Supplement: Supplementary file 4 — Source data [file 41467_2021_25303_MOESM4_ESM.zip › Source Data file/SI/S4c.xlsx]

## Sheet: Sheet1
wavelength (nm)	0 min	10 min	20 min	30 min	40 min	50 min	60 min	70 min	80 min	90 min	100 min	110 min	120 min
250	0.479	0.421	0.36	0.342	0.346	0.34	0.399	0.307	0.31	0.307	0.277	0.289	0.265
250.5	0.483	0.424	0.363	0.344	0.349	0.342	0.402	0.309	0.312	0.309	0.279	0.29	0.266
251	0.488	0.428	0.366	0.347	0.352	0.345	0.405	0.311	0.315	0.311	0.281	0.292	0.268
251.5	0.494	0.433	0.37	0.351	0.356	0.349	0.41	0.314	0.318	0.314	0.284	0.294	0.27
252	0.5	0.438	0.374	0.355	0.36	0.352	0.414	0.317	0.322	0.317	0.287	0.297	0.273
252.5	0.506	0.443	0.379	0.359	0.364	0.356	0.419	0.321	0.325	0.321	0.29	0.3	0.275
253	0.512	0.448	0.384	0.363	0.368	0.36	0.423	0.324	0.329	0.324	0.293	0.303	0.278
253.5	0.519	0.454	0.389	0.368	0.373	0.364	0.429	0.328	0.333	0.328	0.296	0.306	0.282
254	0.525	0.459	0.393	0.372	0.377	0.368	0.433	0.331	0.337	0.331	0.299	0.309	0.284
254.5	0.532	0.465	0.398	0.377	0.382	0.372	0.439	0.335	0.341	0.335	0.303	0.312	0.287
255	0.538	0.471	0.403	0.381	0.386	0.376	0.445	0.339	0.345	0.339	0.306	0.315	0.29
255.5	0.545	0.476	0.408	0.386	0.391	0.381	0.45	0.343	0.349	0.343	0.31	0.319	0.293
256	0.551	0.482	0.413	0.39	0.396	0.385	0.455	0.347	0.353	0.347	0.313	0.321	0.296
256.5	0.558	0.488	0.418	0.395	0.401	0.389	0.46	0.351	0.358	0.351	0.317	0.325	0.3
257	0.565	0.494	0.423	0.4	0.406	0.394	0.465	0.355	0.362	0.355	0.321	0.328	0.303
257.5	0.571	0.5	0.429	0.404	0.41	0.398	0.471	0.358	0.366	0.358	0.324	0.331	0.306
258	0.578	0.506	0.434	0.409	0.415	0.403	0.476	0.363	0.37	0.363	0.328	0.335	0.31
258.5	0.585	0.512	0.439	0.414	0.421	0.408	0.482	0.367	0.375	0.367	0.332	0.338	0.313
259	0.592	0.518	0.445	0.42	0.426	0.412	0.487	0.371	0.379	0.371	0.335	0.342	0.317
259.5	0.6	0.524	0.451	0.425	0.431	0.417	0.493	0.375	0.384	0.375	0.339	0.346	0.32
260	0.607	0.53	0.456	0.43	0.437	0.422	0.499	0.379	0.388	0.379	0.343	0.35	0.324
260.5	0.614	0.536	0.462	0.435	0.442	0.427	0.504	0.384	0.393	0.384	0.347	0.354	0.328
261	0.621	0.542	0.467	0.44	0.447	0.431	0.509	0.387	0.398	0.387	0.351	0.357	0.331
261.5	0.627	0.548	0.472	0.444	0.452	0.436	0.515	0.391	0.402	0.391	0.354	0.36	0.334
262	0.634	0.554	0.477	0.45	0.457	0.441	0.52	0.395	0.407	0.395	0.358	0.364	0.338
262.5	0.64	0.56	0.483	0.455	0.462	0.445	0.526	0.4	0.411	0.4	0.362	0.368	0.341
263	0.646	0.565	0.487	0.46	0.467	0.45	0.531	0.403	0.415	0.403	0.366	0.371	0.345
263.5	0.652	0.571	0.492	0.464	0.472	0.454	0.536	0.407	0.42	0.407	0.37	0.375	0.348
264	0.658	0.576	0.498	0.469	0.476	0.459	0.541	0.411	0.424	0.411	0.373	0.378	0.351
264.5	0.663	0.581	0.502	0.474	0.481	0.463	0.546	0.415	0.428	0.415	0.377	0.381	0.355
265	0.669	0.587	0.507	0.478	0.486	0.467	0.551	0.419	0.432	0.419	0.381	0.385	0.358
265.5	0.675	0.591	0.512	0.482	0.49	0.471	0.556	0.423	0.436	0.423	0.384	0.388	0.361
266	0.68	0.597	0.516	0.487	0.494	0.475	0.56	0.426	0.44	0.426	0.388	0.391	0.365
266.5	0.686	0.602	0.521	0.491	0.499	0.48	0.565	0.43	0.444	0.43	0.392	0.395	0.367
267	0.691	0.607	0.526	0.496	0.503	0.484	0.57	0.434	0.448	0.434	0.395	0.398	0.371
267.5	0.697	0.612	0.53	0.5	0.508	0.488	0.575	0.437	0.452	0.437	0.399	0.401	0.374
268	0.703	0.617	0.536	0.505	0.513	0.493	0.58	0.441	0.456	0.441	0.403	0.405	0.378
268.5	0.709	0.623	0.541	0.51	0.518	0.497	0.585	0.445	0.461	0.445	0.406	0.409	0.381
269	0.716	0.629	0.547	0.515	0.523	0.502	0.591	0.449	0.465	0.449	0.41	0.413	0.385
269.5	0.722	0.635	0.552	0.521	0.529	0.507	0.597	0.454	0.47	0.454	0.415	0.417	0.389
270	0.729	0.641	0.558	0.526	0.534	0.512	0.602	0.459	0.475	0.459	0.419	0.42	0.392
270.5	0.736	0.647	0.564	0.532	0.54	0.517	0.608	0.463	0.48	0.463	0.423	0.424	0.396
271	0.743	0.654	0.57	0.537	0.545	0.523	0.614	0.468	0.485	0.468	0.427	0.429	0.4
271.5	0.75	0.661	0.576	0.543	0.551	0.528	0.62	0.473	0.49	0.473	0.432	0.433	0.405
272	0.757	0.667	0.582	0.549	0.557	0.533	0.627	0.478	0.496	0.478	0.437	0.437	0.409
272.5	0.765	0.674	0.588	0.555	0.563	0.539	0.633	0.483	0.501	0.483	0.442	0.442	0.414
273	0.772	0.681	0.595	0.561	0.569	0.545	0.64	0.488	0.507	0.488	0.446	0.447	0.418
273.5	0.779	0.688	0.601	0.567	0.575	0.551	0.646	0.493	0.512	0.493	0.451	0.451	0.423
274	0.786	0.696	0.608	0.574	0.582	0.557	0.653	0.499	0.518	0.499	0.457	0.456	0.427
274.5	0.794	0.703	0.615	0.58	0.588	0.563	0.66	0.505	0.524	0.505	0.462	0.461	0.432
275	0.802	0.711	0.622	0.587	0.596	0.57	0.668	0.511	0.53	0.511	0.468	0.466	0.437
275.5	0.809	0.718	0.629	0.594	0.603	0.576	0.675	0.517	0.537	0.517	0.473	0.472	0.443
276	0.818	0.726	0.637	0.601	0.61	0.584	0.683	0.523	0.544	0.523	0.48	0.477	0.448
276.5	0.825	0.734	0.644	0.608	0.617	0.59	0.69	0.529	0.55	0.529	0.485	0.483	0.453
277	0.833	0.742	0.652	0.616	0.625	0.598	0.698	0.535	0.557	0.535	0.491	0.489	0.459
277.5	0.841	0.75	0.66	0.624	0.633	0.606	0.706	0.542	0.565	0.542	0.498	0.495	0.465
278	0.849	0.759	0.668	0.632	0.641	0.613	0.714	0.549	0.572	0.549	0.505	0.502	0.471
278.5	0.857	0.767	0.676	0.64	0.649	0.621	0.722	0.556	0.58	0.556	0.512	0.508	0.477
279	0.864	0.775	0.685	0.648	0.657	0.629	0.73	0.564	0.588	0.564	0.519	0.515	0.484
279.5	0.87	0.782	0.692	0.656	0.665	0.637	0.738	0.571	0.595	0.571	0.526	0.522	0.49
280	0.875	0.788	0.699	0.663	0.672	0.644	0.744	0.578	0.602	0.578	0.532	0.528	0.496
280.5	0.879	0.793	0.705	0.669	0.678	0.65	0.75	0.584	0.609	0.584	0.539	0.534	0.501
281	0.883	0.798	0.71	0.675	0.685	0.656	0.756	0.59	0.615	0.59	0.545	0.54	0.507
281.5	0.884	0.802	0.715	0.68	0.69	0.661	0.76	0.596	0.621	0.596	0.551	0.545	0.512
282	0.885	0.804	0.719	0.684	0.694	0.666	0.763	0.601	0.625	0.601	0.556	0.55	0.516
282.5	0.884	0.805	0.722	0.687	0.697	0.669	0.766	0.605	0.629	0.605	0.56	0.554	0.52
283	0.882	0.805	0.723	0.69	0.699	0.671	0.767	0.608	0.632	0.608	0.564	0.557	0.524
283.5	0.878	0.804	0.723	0.69	0.699	0.673	0.766	0.61	0.634	0.61	0.567	0.56	0.526
284	0.873	0.801	0.722	0.69	0.699	0.673	0.764	0.611	0.635	0.611	0.568	0.561	0.528
284.5	0.867	0.797	0.72	0.689	0.697	0.672	0.762	0.611	0.635	0.611	0.569	0.562	0.528
285	0.86	0.792	0.716	0.686	0.695	0.67	0.758	0.61	0.634	0.61	0.569	0.562	0.528
285.5	0.852	0.786	0.712	0.682	0.691	0.667	0.753	0.608	0.631	0.608	0.567	0.561	0.527
286	0.843	0.779	0.706	0.678	0.686	0.663	0.747	0.605	0.628	0.605	0.565	0.56	0.525
286.5	0.833	0.771	0.7	0.672	0.681	0.658	0.74	0.602	0.624	0.602	0.563	0.557	0.523
287	0.822	0.762	0.692	0.666	0.674	0.652	0.732	0.597	0.619	0.597	0.559	0.553	0.52
287.5	0.811	0.753	0.684	0.659	0.667	0.646	0.725	0.593	0.613	0.593	0.555	0.55	0.516
288	0.8	0.743	0.676	0.651	0.659	0.639	0.716	0.587	0.607	0.587	0.55	0.545	0.512
288.5	0.788	0.733	0.667	0.643	0.652	0.632	0.707	0.581	0.6	0.581	0.545	0.54	0.507
289	0.777	0.723	0.658	0.635	0.643	0.624	0.698	0.574	0.593	0.574	0.539	0.535	0.502
289.5	0.766	0.713	0.649	0.627	0.634	0.616	0.688	0.568	0.586	0.568	0.533	0.53	0.497
290	0.754	0.702	0.64	0.618	0.626	0.608	0.678	0.56	0.579	0.56	0.526	0.524	0.492
290.5	0.743	0.692	0.63	0.609	0.617	0.6	0.669	0.553	0.571	0.553	0.52	0.518	0.486
291	0.731	0.681	0.621	0.6	0.608	0.592	0.658	0.546	0.564	0.546	0.513	0.512	0.48
291.5	0.72	0.67	0.61	0.591	0.599	0.583	0.648	0.539	0.556	0.539	0.506	0.505	0.474
292	0.708	0.659	0.601	0.582	0.59	0.574	0.639	0.531	0.548	0.531	0.499	0.499	0.468
292.5	0.697	0.649	0.591	0.572	0.58	0.565	0.629	0.524	0.539	0.524	0.492	0.492	0.462
293	0.686	0.638	0.581	0.563	0.571	0.556	0.619	0.517	0.531	0.517	0.485	0.485	0.455
293.5	0.675	0.628	0.571	0.554	0.562	0.548	0.61	0.509	0.523	0.509	0.478	0.478	0.449
294	0.665	0.617	0.562	0.545	0.553	0.539	0.601	0.502	0.515	0.502	0.471	0.471	0.443
294.5	0.654	0.607	0.552	0.535	0.544	0.531	0.591	0.494	0.506	0.494	0.464	0.464	0.436
295	0.643	0.597	0.542	0.526	0.535	0.522	0.582	0.486	0.498	0.486	0.456	0.457	0.43
295.5	0.633	0.587	0.533	0.517	0.525	0.513	0.572	0.479	0.49	0.479	0.449	0.451	0.424
296	0.623	0.577	0.523	0.508	0.516	0.504	0.563	0.471	0.482	0.471	0.442	0.444	0.418
296.5	0.613	0.567	0.514	0.499	0.508	0.496	0.553	0.464	0.474	0.464	0.435	0.437	0.411
297	0.603	0.558	0.505	0.49	0.499	0.488	0.544	0.456	0.466	0.456	0.428	0.431	0.406
297.5	0.594	0.548	0.496	0.482	0.49	0.48	0.536	0.449	0.459	0.449	0.421	0.424	0.4
298	0.585	0.539	0.487	0.473	0.482	0.472	0.527	0.442	0.451	0.442	0.414	0.418	0.393
298.5	0.576	0.53	0.479	0.465	0.474	0.464	0.519	0.435	0.444	0.435	0.407	0.411	0.387
299	0.566	0.521	0.47	0.457	0.465	0.456	0.51	0.428	0.436	0.428	0.4	0.405	0.381
299.5	0.556	0.512	0.465	0.452	0.459	0.45	0.501	0.423	0.431	0.423	0.397	0.4	0.376
300	0.546	0.503	0.46	0.447	0.453	0.445	0.492	0.418	0.426	0.418	0.394	0.395	0.371
300.5	0.536	0.495	0.455	0.442	0.447	0.439	0.483	0.412	0.421	0.412	0.39	0.39	0.366
301	0.526	0.487	0.45	0.437	0.441	0.434	0.474	0.407	0.416	0.407	0.387	0.385	0.361
301.5	0.517	0.479	0.445	0.433	0.436	0.429	0.466	0.403	0.411	0.403	0.384	0.381	0.356
302	0.508	0.471	0.437	0.425	0.428	0.422	0.458	0.396	0.404	0.396	0.377	0.375	0.351
302.5	0.499	0.462	0.429	0.417	0.421	0.415	0.45	0.389	0.397	0.389	0.371	0.369	0.345
303	0.49	0.454	0.421	0.41	0.413	0.407	0.442	0.383	0.39	0.383	0.365	0.363	0.339
303.5	0.481	0.445	0.413	0.402	0.406	0.4	0.434	0.376	0.383	0.376	0.358	0.357	0.334
304	0.472	0.437	0.405	0.395	0.398	0.393	0.426	0.369	0.376	0.369	0.352	0.351	0.328
304.5	0.464	0.429	0.398	0.387	0.391	0.386	0.418	0.363	0.369	0.363	0.346	0.345	0.322
305	0.455	0.42	0.391	0.38	0.384	0.379	0.41	0.356	0.362	0.356	0.34	0.339	0.317
305.5	0.446	0.413	0.383	0.373	0.377	0.372	0.402	0.35	0.356	0.35	0.334	0.334	0.311
306	0.438	0.405	0.376	0.367	0.37	0.365	0.395	0.344	0.349	0.344	0.328	0.328	0.306
306.5	0.43	0.398	0.37	0.36	0.363	0.359	0.387	0.338	0.344	0.338	0.323	0.323	0.301
307	0.421	0.39	0.363	0.354	0.356	0.352	0.38	0.332	0.337	0.332	0.317	0.317	0.296
307.5	0.413	0.383	0.356	0.347	0.35	0.346	0.372	0.326	0.331	0.326	0.311	0.312	0.291
308	0.405	0.376	0.349	0.34	0.343	0.339	0.365	0.321	0.325	0.321	0.306	0.307	0.285
308.5	0.398	0.369	0.343	0.334	0.337	0.333	0.358	0.315	0.319	0.315	0.3	0.302	0.281
309	0.39	0.362	0.336	0.328	0.331	0.327	0.351	0.309	0.313	0.309	0.295	0.296	0.276
309.5	0.383	0.355	0.33	0.322	0.325	0.321	0.345	0.304	0.308	0.304	0.29	0.292	0.271
310	0.376	0.349	0.324	0.316	0.319	0.316	0.339	0.299	0.302	0.299	0.285	0.287	0.267
310.5	0.369	0.343	0.319	0.311	0.314	0.31	0.333	0.294	0.297	0.294	0.28	0.282	0.263
311	0.362	0.336	0.313	0.305	0.308	0.305	0.327	0.289	0.292	0.289	0.276	0.278	0.258
311.5	0.356	0.331	0.308	0.3	0.303	0.3	0.321	0.284	0.287	0.284	0.271	0.273	0.255
312	0.35	0.325	0.302	0.295	0.297	0.295	0.315	0.279	0.282	0.279	0.266	0.269	0.25
312.5	0.343	0.319	0.297	0.289	0.292	0.289	0.31	0.274	0.277	0.274	0.262	0.264	0.246
313	0.337	0.313	0.291	0.284	0.287	0.284	0.304	0.27	0.272	0.27	0.257	0.26	0.242
313.5	0.33	0.307	0.286	0.278	0.281	0.279	0.298	0.265	0.267	0.265	0.252	0.255	0.238
314	0.324	0.301	0.28	0.273	0.276	0.274	0.292	0.26	0.262	0.26	0.247	0.251	0.233
314.5	0.317	0.295	0.275	0.268	0.27	0.269	0.286	0.255	0.257	0.255	0.243	0.246	0.229
315	0.311	0.289	0.27	0.263	0.265	0.264	0.281	0.25	0.252	0.25	0.238	0.242	0.225
315.5	0.305	0.284	0.265	0.258	0.26	0.259	0.275	0.246	0.247	0.246	0.234	0.238	0.221
316	0.299	0.279	0.26	0.253	0.255	0.254	0.27	0.241	0.242	0.241	0.23	0.234	0.217
316.5	0.294	0.273	0.255	0.248	0.25	0.249	0.265	0.237	0.238	0.237	0.226	0.23	0.213
317	0.288	0.268	0.25	0.244	0.246	0.244	0.26	0.233	0.234	0.233	0.222	0.226	0.21
317.5	0.283	0.263	0.245	0.24	0.242	0.24	0.255	0.228	0.229	0.228	0.218	0.222	0.206
318	0.278	0.258	0.241	0.235	0.237	0.236	0.25	0.224	0.225	0.224	0.214	0.218	0.202
318.5	0.272	0.254	0.236	0.231	0.233	0.231	0.245	0.22	0.221	0.22	0.21	0.214	0.199
319	0.267	0.249	0.232	0.226	0.228	0.227	0.241	0.216	0.216	0.216	0.206	0.21	0.195
319.5	0.262	0.244	0.227	0.222	0.224	0.223	0.236	0.212	0.212	0.212	0.202	0.206	0.192
320	0.257	0.24	0.223	0.218	0.22	0.219	0.232	0.208	0.208	0.208	0.198	0.203	0.188
320.5	0.253	0.236	0.219	0.214	0.216	0.215	0.228	0.205	0.205	0.205	0.195	0.199	0.185
321	0.248	0.231	0.215	0.21	0.212	0.211	0.223	0.201	0.201	0.201	0.191	0.196	0.182
321.5	0.244	0.227	0.211	0.206	0.208	0.207	0.219	0.197	0.197	0.197	0.188	0.193	0.179
322	0.239	0.223	0.207	0.202	0.204	0.204	0.215	0.194	0.194	0.194	0.184	0.189	0.175
322.5	0.235	0.219	0.204	0.198	0.2	0.2	0.211	0.19	0.19	0.19	0.18	0.186	0.172
323	0.23	0.215	0.2	0.194	0.196	0.196	0.207	0.187	0.186	0.187	0.177	0.182	0.169
323.5	0.226	0.211	0.196	0.191	0.193	0.193	0.203	0.183	0.183	0.183	0.174	0.179	0.166
324	0.222	0.207	0.192	0.187	0.189	0.189	0.199	0.18	0.179	0.18	0.17	0.175	0.162
324.5	0.218	0.203	0.189	0.184	0.186	0.186	0.195	0.177	0.176	0.177	0.167	0.172	0.16
325	0.214	0.2	0.185	0.181	0.183	0.182	0.192	0.174	0.173	0.174	0.165	0.169	0.157
325.5	0.21	0.196	0.182	0.178	0.179	0.179	0.188	0.171	0.17	0.171	0.162	0.166	0.154
326	0.206	0.192	0.179	0.174	0.176	0.176	0.185	0.168	0.167	0.168	0.159	0.163	0.151
326.5	0.202	0.189	0.176	0.171	0.173	0.173	0.182	0.165	0.164	0.165	0.156	0.161	0.149
327	0.198	0.185	0.173	0.168	0.17	0.17	0.178	0.162	0.16	0.162	0.153	0.158	0.146
327.5	0.194	0.182	0.169	0.165	0.166	0.166	0.174	0.159	0.157	0.159	0.15	0.155	0.143
328	0.19	0.178	0.166	0.161	0.163	0.163	0.171	0.156	0.154	0.156	0.147	0.152	0.141
328.5	0.186	0.174	0.162	0.158	0.16	0.16	0.167	0.152	0.151	0.152	0.144	0.149	0.138
329	0.182	0.171	0.158	0.154	0.156	0.156	0.163	0.149	0.148	0.149	0.141	0.146	0.135
329.5	0.178	0.167	0.155	0.151	0.152	0.153	0.16	0.146	0.144	0.146	0.138	0.142	0.132
330	0.174	0.163	0.152	0.147	0.149	0.149	0.156	0.142	0.141	0.142	0.134	0.139	0.129
330.5	0.17	0.159	0.148	0.144	0.146	0.146	0.152	0.139	0.138	0.139	0.131	0.136	0.126
331	0.166	0.155	0.145	0.14	0.142	0.142	0.148	0.136	0.134	0.136	0.128	0.133	0.123
331.5	0.163	0.152	0.141	0.137	0.139	0.139	0.145	0.133	0.131	0.133	0.125	0.13	0.12
332	0.159	0.148	0.138	0.134	0.135	0.136	0.141	0.13	0.128	0.13	0.122	0.127	0.117
332.5	0.155	0.145	0.135	0.131	0.132	0.133	0.138	0.127	0.125	0.127	0.119	0.124	0.114
333	0.152	0.142	0.132	0.128	0.129	0.13	0.135	0.124	0.122	0.124	0.117	0.121	0.111
333.5	0.149	0.139	0.129	0.125	0.126	0.127	0.132	0.121	0.119	0.121	0.114	0.118	0.109
334	0.146	0.136	0.126	0.122	0.124	0.124	0.129	0.118	0.116	0.118	0.111	0.115	0.106
334.5	0.143	0.133	0.123	0.12	0.121	0.121	0.127	0.116	0.114	0.116	0.109	0.113	0.104
335	0.14	0.131	0.121	0.117	0.119	0.119	0.125	0.114	0.111	0.114	0.106	0.111	0.102
335.5	0.138	0.129	0.119	0.115	0.117	0.117	0.122	0.112	0.109	0.112	0.104	0.109	0.1
336	0.137	0.127	0.117	0.113	0.115	0.115	0.121	0.11	0.108	0.11	0.103	0.107	0.098
336.5	0.135	0.125	0.116	0.112	0.113	0.114	0.119	0.108	0.106	0.108	0.101	0.106	0.097
337	0.134	0.124	0.114	0.11	0.112	0.113	0.118	0.107	0.105	0.107	0.1	0.104	0.096
337.5	0.133	0.123	0.114	0.109	0.111	0.112	0.117	0.106	0.104	0.106	0.099	0.103	0.095
338	0.132	0.122	0.113	0.109	0.11	0.111	0.116	0.105	0.103	0.105	0.098	0.102	0.094
338.5	0.131	0.122	0.112	0.108	0.109	0.11	0.115	0.104	0.102	0.104	0.097	0.101	0.093
339	0.13	0.121	0.111	0.107	0.109	0.109	0.114	0.104	0.102	0.104	0.096	0.1	0.092
339.5	0.13	0.12	0.111	0.107	0.108	0.109	0.113	0.103	0.101	0.103	0.096	0.1	0.092
340	0.129	0.12	0.11	0.106	0.108	0.108	0.113	0.102	0.1	0.102	0.095	0.099	0.091
340.5	0.128	0.119	0.11	0.106	0.107	0.108	0.112	0.102	0.1	0.102	0.095	0.098	0.09
341	0.127	0.119	0.109	0.105	0.107	0.107	0.111	0.101	0.099	0.101	0.094	0.098	0.09
341.5	0.126	0.118	0.109	0.105	0.106	0.106	0.11	0.1	0.098	0.1	0.093	0.097	0.089
342	0.125	0.117	0.108	0.104	0.105	0.105	0.109	0.099	0.098	0.099	0.092	0.096	0.088
342.5	0.124	0.116	0.107	0.103	0.104	0.104	0.108	0.098	0.097	0.098	0.092	0.095	0.087
343	0.122	0.114	0.106	0.102	0.103	0.103	0.107	0.097	0.096	0.097	0.09	0.094	0.086
343.5	0.121	0.113	0.104	0.1	0.101	0.102	0.105	0.096	0.094	0.096	0.089	0.093	0.085
344	0.119	0.111	0.103	0.099	0.1	0.1	0.104	0.095	0.093	0.095	0.088	0.091	0.083
344.5	0.117	0.109	0.101	0.097	0.098	0.098	0.102	0.093	0.091	0.093	0.086	0.09	0.082
345	0.114	0.107	0.099	0.095	0.096	0.096	0.1	0.091	0.089	0.091	0.085	0.088	0.08
345.5	0.112	0.104	0.097	0.093	0.094	0.094	0.097	0.089	0.087	0.089	0.082	0.086	0.078
346	0.109	0.101	0.094	0.09	0.091	0.091	0.095	0.086	0.084	0.086	0.08	0.083	0.075
346.5	0.106	0.098	0.091	0.087	0.088	0.089	0.092	0.084	0.082	0.084	0.077	0.081	0.073
347	0.103	0.096	0.088	0.084	0.086	0.086	0.089	0.081	0.079	0.081	0.075	0.078	0.07
347.5	0.1	0.093	0.086	0.082	0.083	0.083	0.086	0.078	0.076	0.078	0.072	0.076	0.068
348	0.097	0.09	0.083	0.079	0.08	0.081	0.084	0.076	0.074	0.076	0.07	0.073	0.066
348.5	0.095	0.088	0.081	0.077	0.078	0.079	0.082	0.074	0.072	0.074	0.068	0.071	0.064
349	0.093	0.086	0.079	0.075	0.076	0.076	0.079	0.071	0.07	0.071	0.066	0.069	0.062
349.5	0.091	0.084	0.077	0.073	0.074	0.074	0.077	0.07	0.068	0.07	0.064	0.067	0.06
350	0.089	0.082	0.075	0.071	0.072	0.073	0.076	0.068	0.066	0.068	0.062	0.065	0.058
350.5	0.088	0.081	0.074	0.07	0.071	0.071	0.074	0.066	0.065	0.066	0.06	0.064	0.057
351	0.087	0.08	0.073	0.069	0.07	0.07	0.073	0.065	0.064	0.065	0.059	0.062	0.056
351.5	0.087	0.08	0.072	0.068	0.069	0.069	0.073	0.064	0.063	0.064	0.058	0.061	0.055
352	0.087	0.08	0.072	0.068	0.069	0.069	0.073	0.064	0.063	0.064	0.058	0.061	0.054
352.5	0.088	0.08	0.073	0.069	0.07	0.07	0.074	0.064	0.063	0.064	0.058	0.061	0.054
353	0.09	0.081	0.074	0.069	0.071	0.07	0.075	0.065	0.063	0.065	0.058	0.061	0.055
353.5	0.092	0.083	0.075	0.071	0.072	0.072	0.076	0.066	0.065	0.066	0.059	0.062	0.056
354	0.094	0.085	0.077	0.073	0.074	0.073	0.078	0.067	0.066	0.067	0.06	0.063	0.057
354.5	0.097	0.088	0.08	0.075	0.076	0.076	0.081	0.069	0.068	0.069	0.062	0.064	0.059
355	0.1	0.091	0.082	0.078	0.079	0.078	0.083	0.072	0.071	0.072	0.064	0.066	0.061
355.5	0.103	0.094	0.085	0.081	0.081	0.081	0.086	0.074	0.073	0.074	0.066	0.068	0.063
356	0.107	0.098	0.088	0.084	0.084	0.084	0.09	0.077	0.076	0.077	0.069	0.071	0.065
356.5	0.11	0.102	0.092	0.087	0.088	0.087	0.093	0.08	0.079	0.08	0.072	0.073	0.068
357	0.114	0.105	0.096	0.091	0.092	0.091	0.096	0.083	0.083	0.083	0.075	0.076	0.071
357.5	0.118	0.109	0.1	0.095	0.095	0.094	0.1	0.086	0.086	0.086	0.078	0.079	0.073
358	0.121	0.112	0.103	0.098	0.099	0.097	0.103	0.089	0.089	0.089	0.081	0.081	0.076
358.5	0.125	0.116	0.107	0.101	0.102	0.1	0.106	0.092	0.092	0.092	0.083	0.084	0.078
359	0.128	0.119	0.11	0.104	0.105	0.103	0.109	0.095	0.095	0.095	0.086	0.087	0.081
359.5	0.13	0.122	0.113	0.107	0.108	0.106	0.112	0.097	0.098	0.097	0.089	0.089	0.083
360	0.133	0.124	0.116	0.11	0.111	0.109	0.114	0.099	0.1	0.099	0.091	0.091	0.085
360.5	0.134	0.126	0.118	0.112	0.113	0.111	0.116	0.101	0.102	0.101	0.093	0.093	0.086
361	0.135	0.127	0.119	0.114	0.114	0.112	0.117	0.102	0.104	0.102	0.095	0.095	0.087
361.5	0.136	0.128	0.12	0.114	0.115	0.113	0.117	0.103	0.104	0.103	0.096	0.095	0.087
362	0.135	0.127	0.12	0.114	0.115	0.113	0.117	0.103	0.104	0.103	0.096	0.095	0.087
362.5	0.134	0.126	0.119	0.114	0.114	0.112	0.115	0.102	0.104	0.102	0.095	0.094	0.086
363	0.132	0.124	0.118	0.112	0.112	0.111	0.114	0.101	0.103	0.101	0.094	0.094	0.085
363.5	0.129	0.122	0.116	0.111	0.11	0.109	0.112	0.099	0.101	0.099	0.093	0.092	0.084
364	0.126	0.119	0.114	0.108	0.108	0.107	0.109	0.097	0.099	0.097	0.091	0.09	0.082
364.5	0.123	0.116	0.111	0.106	0.105	0.104	0.106	0.095	0.096	0.095	0.088	0.088	0.08
365	0.12	0.113	0.108	0.103	0.102	0.101	0.103	0.092	0.093	0.092	0.086	0.086	0.077
365.5	0.116	0.109	0.105	0.099	0.099	0.098	0.1	0.089	0.09	0.089	0.083	0.083	0.075
366	0.113	0.106	0.101	0.096	0.096	0.095	0.097	0.086	0.087	0.086	0.08	0.08	0.072
366.5	0.109	0.103	0.098	0.093	0.092	0.092	0.093	0.083	0.084	0.083	0.077	0.077	0.069
367	0.106	0.1	0.095	0.09	0.089	0.089	0.091	0.08	0.081	0.08	0.074	0.074	0.067
367.5	0.103	0.097	0.091	0.087	0.086	0.086	0.088	0.077	0.078	0.077	0.072	0.072	0.064
368	0.101	0.094	0.089	0.084	0.084	0.083	0.085	0.074	0.076	0.074	0.069	0.069	0.062
368.5	0.098	0.092	0.086	0.082	0.081	0.081	0.083	0.072	0.073	0.072	0.067	0.067	0.06
369	0.097	0.09	0.085	0.08	0.08	0.079	0.082	0.07	0.072	0.07	0.065	0.065	0.058
369.5	0.096	0.09	0.084	0.079	0.079	0.078	0.081	0.069	0.07	0.069	0.064	0.063	0.057
370	0.096	0.089	0.083	0.079	0.078	0.077	0.081	0.069	0.07	0.069	0.063	0.063	0.056
370.5	0.097	0.09	0.084	0.079	0.079	0.077	0.082	0.069	0.07	0.069	0.063	0.062	0.056
371	0.099	0.092	0.085	0.08	0.08	0.078	0.083	0.069	0.071	0.069	0.063	0.063	0.057
371.5	0.102	0.094	0.087	0.082	0.081	0.08	0.085	0.071	0.073	0.071	0.064	0.064	0.058
372	0.106	0.097	0.09	0.085	0.084	0.083	0.088	0.073	0.075	0.073	0.066	0.066	0.06
372.5	0.11	0.101	0.094	0.088	0.088	0.086	0.092	0.076	0.078	0.076	0.069	0.068	0.063
373	0.115	0.106	0.098	0.092	0.092	0.09	0.096	0.08	0.082	0.08	0.072	0.071	0.066
373.5	0.121	0.112	0.104	0.098	0.097	0.096	0.102	0.084	0.087	0.084	0.076	0.075	0.07
374	0.128	0.119	0.109	0.104	0.103	0.101	0.107	0.089	0.092	0.089	0.081	0.08	0.074
374.5	0.135	0.126	0.116	0.11	0.11	0.107	0.114	0.095	0.098	0.095	0.086	0.085	0.079
375	0.143	0.134	0.123	0.117	0.117	0.114	0.121	0.101	0.105	0.101	0.092	0.09	0.085
375.5	0.151	0.141	0.131	0.124	0.124	0.121	0.128	0.108	0.112	0.108	0.098	0.096	0.09
376	0.158	0.149	0.138	0.131	0.131	0.128	0.135	0.114	0.118	0.114	0.104	0.101	0.095
376.5	0.166	0.157	0.146	0.139	0.139	0.135	0.143	0.121	0.126	0.121	0.111	0.107	0.101
377	0.173	0.164	0.154	0.146	0.146	0.142	0.149	0.127	0.132	0.127	0.117	0.113	0.107
377.5	0.18	0.171	0.162	0.154	0.153	0.149	0.156	0.134	0.139	0.134	0.123	0.119	0.112
378	0.187	0.178	0.169	0.16	0.16	0.156	0.162	0.14	0.145	0.14	0.129	0.125	0.118
378.5	0.193	0.184	0.175	0.167	0.167	0.162	0.168	0.146	0.152	0.146	0.135	0.13	0.123
379	0.198	0.189	0.181	0.173	0.172	0.167	0.173	0.151	0.157	0.151	0.14	0.135	0.127
379.5	0.203	0.194	0.186	0.178	0.177	0.172	0.178	0.155	0.162	0.155	0.144	0.139	0.132
380	0.206	0.198	0.191	0.182	0.181	0.176	0.181	0.159	0.166	0.159	0.148	0.143	0.135
380.5	0.209	0.201	0.194	0.185	0.184	0.18	0.184	0.162	0.169	0.162	0.151	0.146	0.138
381	0.21	0.202	0.196	0.188	0.186	0.182	0.186	0.164	0.171	0.164	0.154	0.148	0.14
381.5	0.211	0.203	0.198	0.189	0.188	0.184	0.187	0.166	0.173	0.166	0.156	0.15	0.141
382	0.21	0.203	0.198	0.19	0.188	0.184	0.187	0.166	0.174	0.166	0.157	0.151	0.142
382.5	0.209	0.203	0.198	0.19	0.188	0.184	0.186	0.167	0.174	0.167	0.157	0.151	0.142
383	0.208	0.201	0.197	0.189	0.187	0.183	0.185	0.166	0.173	0.166	0.157	0.151	0.142
383.5	0.205	0.199	0.195	0.187	0.186	0.182	0.183	0.165	0.172	0.165	0.155	0.15	0.141
384	0.202	0.196	0.192	0.185	0.183	0.179	0.18	0.163	0.17	0.163	0.154	0.148	0.139
384.5	0.198	0.192	0.189	0.182	0.18	0.176	0.177	0.16	0.167	0.16	0.152	0.146	0.137
385	0.193	0.188	0.185	0.178	0.176	0.173	0.173	0.157	0.164	0.157	0.149	0.143	0.134
385.5	0.188	0.183	0.18	0.173	0.172	0.169	0.168	0.153	0.16	0.153	0.145	0.14	0.131
386	0.182	0.178	0.175	0.169	0.167	0.164	0.164	0.149	0.155	0.149	0.142	0.136	0.127
386.5	0.177	0.173	0.17	0.164	0.162	0.159	0.159	0.144	0.151	0.144	0.138	0.132	0.123
387	0.171	0.167	0.165	0.159	0.157	0.154	0.154	0.14	0.146	0.14	0.133	0.128	0.119
387.5	0.166	0.162	0.16	0.153	0.152	0.149	0.149	0.135	0.141	0.135	0.129	0.124	0.116
388	0.161	0.157	0.154	0.148	0.147	0.144	0.144	0.131	0.136	0.131	0.125	0.119	0.112
388.5	0.156	0.152	0.15	0.144	0.142	0.14	0.14	0.127	0.132	0.127	0.121	0.115	0.108
389	0.151	0.148	0.145	0.139	0.138	0.135	0.136	0.122	0.127	0.122	0.117	0.112	0.104
389.5	0.147	0.143	0.141	0.135	0.133	0.131	0.132	0.119	0.123	0.119	0.113	0.108	0.101
390	0.143	0.139	0.137	0.131	0.13	0.127	0.128	0.115	0.12	0.115	0.109	0.105	0.098
390.5	0.141	0.136	0.133	0.128	0.126	0.124	0.126	0.112	0.117	0.112	0.106	0.102	0.095
391	0.138	0.134	0.131	0.125	0.124	0.121	0.123	0.109	0.114	0.109	0.103	0.099	0.093
391.5	0.137	0.132	0.129	0.123	0.122	0.119	0.122	0.107	0.112	0.107	0.101	0.097	0.091
392	0.136	0.131	0.127	0.122	0.121	0.118	0.12	0.106	0.111	0.106	0.1	0.096	0.09
392.5	0.137	0.131	0.127	0.121	0.12	0.118	0.12	0.105	0.11	0.105	0.099	0.095	0.089
393	0.138	0.132	0.127	0.122	0.121	0.118	0.121	0.106	0.11	0.106	0.099	0.095	0.089
393.5	0.14	0.134	0.128	0.123	0.122	0.119	0.122	0.107	0.111	0.107	0.099	0.095	0.09
394	0.142	0.136	0.131	0.125	0.124	0.121	0.125	0.109	0.113	0.109	0.101	0.097	0.091
394.5	0.146	0.14	0.134	0.128	0.127	0.124	0.128	0.111	0.116	0.111	0.103	0.099	0.093
395	0.151	0.144	0.138	0.132	0.131	0.128	0.132	0.114	0.12	0.114	0.106	0.102	0.096
395.5	0.157	0.15	0.143	0.137	0.136	0.132	0.138	0.118	0.124	0.118	0.11	0.106	0.1
396	0.163	0.156	0.149	0.142	0.141	0.138	0.143	0.123	0.129	0.123	0.114	0.11	0.104
396.5	0.17	0.162	0.156	0.148	0.147	0.144	0.149	0.128	0.135	0.128	0.119	0.114	0.109
397	0.177	0.169	0.162	0.155	0.154	0.15	0.155	0.134	0.141	0.134	0.124	0.119	0.114
397.5	0.184	0.176	0.169	0.162	0.161	0.157	0.162	0.14	0.147	0.14	0.13	0.125	0.119
398	0.192	0.184	0.177	0.169	0.168	0.164	0.169	0.146	0.154	0.146	0.136	0.13	0.125
398.5	0.199	0.192	0.184	0.176	0.175	0.171	0.176	0.153	0.161	0.153	0.142	0.137	0.13
399	0.206	0.199	0.191	0.183	0.182	0.178	0.182	0.16	0.168	0.16	0.149	0.142	0.136
399.5	0.212	0.205	0.198	0.19	0.189	0.184	0.189	0.166	0.174	0.166	0.154	0.148	0.141
400	0.218	0.212	0.204	0.197	0.195	0.19	0.195	0.171	0.18	0.171	0.16	0.153	0.146
400.5	0.223	0.217	0.21	0.202	0.201	0.195	0.2	0.177	0.186	0.177	0.165	0.157	0.15
401	0.228	0.222	0.215	0.207	0.206	0.2	0.204	0.181	0.19	0.181	0.17	0.162	0.154
401.5	0.232	0.226	0.22	0.212	0.211	0.205	0.209	0.185	0.195	0.185	0.175	0.166	0.159
402	0.235	0.23	0.225	0.216	0.215	0.209	0.212	0.19	0.199	0.19	0.179	0.17	0.162
402.5	0.238	0.233	0.229	0.22	0.219	0.213	0.216	0.193	0.203	0.193	0.182	0.173	0.166
403	0.24	0.235	0.232	0.223	0.222	0.216	0.218	0.196	0.206	0.196	0.185	0.177	0.168
403.5	0.242	0.237	0.234	0.225	0.224	0.218	0.22	0.198	0.209	0.198	0.188	0.179	0.171
404	0.242	0.238	0.235	0.227	0.225	0.22	0.221	0.2	0.211	0.2	0.19	0.181	0.172
404.5	0.242	0.239	0.236	0.228	0.226	0.221	0.221	0.201	0.212	0.201	0.191	0.182	0.174
405	0.242	0.238	0.236	0.228	0.227	0.221	0.221	0.202	0.212	0.202	0.192	0.183	0.175
405.5	0.24	0.237	0.236	0.228	0.226	0.221	0.22	0.202	0.212	0.202	0.193	0.183	0.175
406	0.238	0.235	0.235	0.227	0.225	0.22	0.218	0.202	0.211	0.202	0.192	0.183	0.175
406.5	0.235	0.233	0.233	0.225	0.223	0.219	0.216	0.201	0.21	0.201	0.192	0.182	0.174
407	0.232	0.23	0.231	0.223	0.221	0.217	0.214	0.199	0.208	0.199	0.191	0.181	0.173
407.5	0.228	0.227	0.228	0.221	0.219	0.215	0.211	0.197	0.206	0.197	0.189	0.179	0.172
408	0.224	0.223	0.225	0.218	0.215	0.212	0.207	0.195	0.204	0.195	0.187	0.177	0.17
408.5	0.22	0.219	0.221	0.214	0.212	0.208	0.204	0.192	0.201	0.192	0.185	0.175	0.168
409	0.215	0.214	0.217	0.21	0.208	0.205	0.199	0.188	0.197	0.188	0.182	0.172	0.165
409.5	0.21	0.209	0.212	0.206	0.203	0.201	0.195	0.185	0.193	0.185	0.179	0.168	0.163
410	0.204	0.204	0.207	0.201	0.198	0.196	0.19	0.181	0.189	0.181	0.175	0.165	0.159
410.5	0.198	0.198	0.202	0.196	0.193	0.191	0.185	0.177	0.185	0.177	0.172	0.161	0.156
411	0.192	0.193	0.197	0.191	0.188	0.186	0.179	0.172	0.18	0.172	0.168	0.157	0.152
411.5	0.186	0.187	0.191	0.186	0.183	0.181	0.174	0.168	0.175	0.168	0.164	0.153	0.149
412	0.18	0.181	0.185	0.18	0.178	0.176	0.169	0.163	0.17	0.163	0.159	0.149	0.144
412.5	0.174	0.175	0.179	0.175	0.172	0.17	0.163	0.158	0.165	0.158	0.155	0.144	0.14
413	0.168	0.169	0.173	0.169	0.166	0.165	0.157	0.153	0.159	0.153	0.15	0.14	0.136
413.5	0.162	0.163	0.167	0.163	0.16	0.159	0.152	0.148	0.154	0.148	0.145	0.135	0.132
414	0.156	0.156	0.161	0.157	0.154	0.153	0.146	0.143	0.148	0.143	0.14	0.131	0.127
414.5	0.15	0.151	0.155	0.151	0.149	0.148	0.141	0.138	0.143	0.138	0.135	0.127	0.123
415	0.144	0.145	0.149	0.145	0.143	0.143	0.136	0.133	0.138	0.133	0.13	0.122	0.118
415.5	0.139	0.139	0.143	0.14	0.137	0.137	0.13	0.128	0.133	0.128	0.125	0.118	0.114
416	0.133	0.134	0.137	0.134	0.132	0.132	0.125	0.123	0.128	0.123	0.12	0.114	0.11
416.5	0.128	0.129	0.132	0.129	0.127	0.127	0.12	0.118	0.123	0.118	0.115	0.11	0.106
417	0.123	0.124	0.127	0.124	0.122	0.122	0.116	0.113	0.118	0.113	0.111	0.105	0.102
417.5	0.118	0.119	0.121	0.119	0.117	0.117	0.111	0.109	0.113	0.109	0.107	0.101	0.098
418	0.113	0.114	0.116	0.114	0.112	0.112	0.107	0.105	0.109	0.105	0.103	0.097	0.094
418.5	0.109	0.11	0.112	0.109	0.108	0.107	0.103	0.101	0.105	0.101	0.099	0.094	0.09
419	0.104	0.105	0.107	0.105	0.103	0.103	0.098	0.097	0.1	0.097	0.095	0.09	0.087
419.5	0.1	0.101	0.102	0.1	0.099	0.099	0.094	0.093	0.096	0.093	0.091	0.086	0.083
420	0.096	0.096	0.097	0.095	0.095	0.094	0.09	0.089	0.091	0.089	0.087	0.083	0.08
420.5	0.092	0.092	0.093	0.091	0.09	0.09	0.087	0.085	0.087	0.085	0.083	0.079	0.076
421	0.088	0.088	0.088	0.087	0.086	0.086	0.083	0.081	0.083	0.081	0.079	0.076	0.073
421.5	0.084	0.084	0.084	0.083	0.082	0.082	0.079	0.077	0.08	0.077	0.075	0.073	0.07
422	0.08	0.08	0.08	0.079	0.078	0.078	0.076	0.074	0.076	0.074	0.071	0.07	0.066
422.5	0.077	0.076	0.077	0.075	0.075	0.075	0.072	0.07	0.073	0.07	0.068	0.067	0.064
423	0.073	0.073	0.073	0.072	0.071	0.071	0.069	0.067	0.069	0.067	0.065	0.064	0.061
423.5	0.07	0.069	0.07	0.068	0.068	0.068	0.066	0.064	0.066	0.064	0.062	0.061	0.058
424	0.066	0.066	0.066	0.065	0.065	0.065	0.063	0.061	0.063	0.061	0.059	0.058	0.055
424.5	0.063	0.063	0.063	0.062	0.062	0.062	0.06	0.058	0.06	0.058	0.056	0.055	0.053
425	0.06	0.06	0.06	0.059	0.059	0.059	0.057	0.055	0.057	0.055	0.054	0.052	0.05
425.5	0.058	0.057	0.057	0.056	0.056	0.056	0.054	0.053	0.054	0.053	0.051	0.05	0.048
426	0.055	0.055	0.054	0.053	0.053	0.053	0.051	0.05	0.052	0.05	0.049	0.048	0.045
426.5	0.052	0.052	0.052	0.051	0.051	0.051	0.049	0.048	0.049	0.048	0.046	0.045	0.043
427	0.05	0.049	0.049	0.048	0.048	0.048	0.046	0.045	0.047	0.045	0.044	0.043	0.041
427.5	0.047	0.047	0.047	0.046	0.046	0.046	0.044	0.043	0.044	0.043	0.042	0.041	0.039
428	0.044	0.044	0.044	0.043	0.043	0.043	0.042	0.041	0.042	0.041	0.04	0.039	0.037
428.5	0.042	0.042	0.042	0.041	0.041	0.041	0.039	0.039	0.04	0.039	0.038	0.037	0.035
429	0.04	0.04	0.039	0.038	0.039	0.039	0.037	0.036	0.037	0.036	0.035	0.035	0.033
429.5	0.037	0.037	0.037	0.036	0.036	0.036	0.035	0.034	0.035	0.034	0.033	0.032	0.031
430	0.035	0.035	0.034	0.034	0.034	0.034	0.033	0.032	0.033	0.032	0.031	0.03	0.029
430.5	0.033	0.032	0.032	0.032	0.032	0.032	0.031	0.03	0.031	0.03	0.029	0.029	0.027
431	0.031	0.03	0.03	0.03	0.03	0.03	0.029	0.028	0.029	0.028	0.027	0.027	0.026
431.5	0.029	0.028	0.028	0.028	0.028	0.028	0.027	0.026	0.027	0.026	0.026	0.025	0.024
432	0.027	0.026	0.026	0.026	0.026	0.026	0.025	0.024	0.025	0.024	0.024	0.023	0.022
432.5	0.025	0.025	0.024	0.024	0.024	0.024	0.023	0.023	0.023	0.023	0.022	0.022	0.021
433	0.023	0.023	0.022	0.022	0.022	0.022	0.021	0.021	0.022	0.021	0.02	0.02	0.019
433.5	0.021	0.021	0.021	0.02	0.021	0.021	0.02	0.019	0.02	0.019	0.019	0.018	0.017
434	0.019	0.019	0.019	0.018	0.019	0.019	0.018	0.018	0.018	0.018	0.017	0.017	0.016
434.5	0.018	0.017	0.017	0.017	0.017	0.017	0.016	0.016	0.016	0.016	0.016	0.015	0.014
435	0.016	0.016	0.015	0.015	0.015	0.015	0.015	0.014	0.015	0.014	0.014	0.013	0.013
435.5	0.014	0.014	0.013	0.013	0.014	0.013	0.013	0.013	0.013	0.013	0.012	0.012	0.011
436	0.012	0.012	0.012	0.011	0.012	0.012	0.011	0.011	0.011	0.011	0.011	0.01	0.01
436.5	0.01	0.011	0.01	0.01	0.01	0.01	0.01	0.01	0.01	0.01	0.009	0.009	0.009
437	0.009	0.009	0.009	0.008	0.009	0.009	0.008	0.008	0.008	0.008	0.008	0.007	0.007
437.5	0.007	0.008	0.007	0.007	0.007	0.007	0.007	0.007	0.007	0.007	0.007	0.006	0.006
438	0.006	0.006	0.006	0.005	0.006	0.006	0.006	0.005	0.005	0.005	0.005	0.005	0.005
438.5	0.004	0.005	0.004	0.004	0.004	0.004	0.004	0.004	0.004	0.004	0.004	0.004	0.004
439	0.003	0.003	0.003	0.002	0.003	0.003	0.003	0.003	0.003	0.003	0.003	0.002	0.002
439.5	0.002	0.002	0.001	0.001	0.002	0.002	0.001	0.001	0.001	0.001	0.001	0.001	0.001
440	0	0	0	0	0	0	0	0	0	0	0	0	0
440.5	-0.001	-0.001	-0.002	-0.002	-0.001	-0.001	-0.001	-0.001	-0.001	-0.001	-0.001	-0.001	-0.001
441	-0.002	-0.003	-0.003	-0.003	-0.002	-0.002	-0.003	-0.003	-0.003	-0.003	-0.002	-0.003	-0.003
441.5	-0.004	-0.004	-0.004	-0.004	-0.004	-0.004	-0.004	-0.004	-0.004	-0.004	-0.004	-0.004	-0.004
442	-0.005	-0.005	-0.006	-0.006	-0.005	-0.005	-0.005	-0.005	-0.005	-0.005	-0.005	-0.005	-0.005
442.5	-0.006	-0.006	-0.007	-0.007	-0.006	-0.006	-0.006	-0.006	-0.006	-0.006	-0.006	-0.006	-0.006
443	-0.008	-0.008	-0.008	-0.008	-0.008	-0.007	-0.008	-0.007	-0.008	-0.007	-0.007	-0.007	-0.007
443.5	-0.009	-0.009	-0.009	-0.009	-0.009	-0.009	-0.009	-0.009	-0.009	-0.009	-0.008	-0.008	-0.008
444	-0.01	-0.01	-0.011	-0.011	-0.01	-0.01	-0.01	-0.01	-0.01	-0.01	-0.009	-0.01	-0.009
444.5	-0.011	-0.011	-0.012	-0.012	-0.011	-0.011	-0.011	-0.011	-0.011	-0.011	-0.01	-0.011	-0.01
445	-0.013	-0.013	-0.013	-0.013	-0.012	-0.012	-0.012	-0.012	-0.012	-0.012	-0.012	-0.012	-0.011
445.5	-0.014	-0.014	-0.014	-0.014	-0.014	-0.014	-0.013	-0.013	-0.014	-0.013	-0.013	-0.013	-0.012
446	-0.015	-0.015	-0.016	-0.016	-0.015	-0.015	-0.014	-0.015	-0.015	-0.015	-0.014	-0.014	-0.014
446.5	-0.017	-0.016	-0.017	-0.017	-0.016	-0.016	-0.016	-0.016	-0.016	-0.016	-0.015	-0.015	-0.015
447	-0.018	-0.018	-0.018	-0.018	-0.017	-0.017	-0.017	-0.017	-0.017	-0.017	-0.016	-0.016	-0.016
447.5	-0.019	-0.019	-0.019	-0.019	-0.018	-0.018	-0.018	-0.018	-0.018	-0.018	-0.017	-0.017	-0.017
448	-0.02	-0.02	-0.02	-0.02	-0.02	-0.02	-0.019	-0.019	-0.019	-0.019	-0.018	-0.018	-0.018
448.5	-0.021	-0.021	-0.022	-0.021	-0.021	-0.021	-0.02	-0.02	-0.02	-0.02	-0.019	-0.019	-0.019
449	-0.022	-0.022	-0.023	-0.022	-0.022	-0.022	-0.021	-0.021	-0.021	-0.021	-0.02	-0.02	-0.02
449.5	-0.023	-0.023	-0.024	-0.023	-0.023	-0.023	-0.022	-0.022	-0.022	-0.022	-0.021	-0.021	-0.021
450	-0.024	-0.024	-0.025	-0.024	-0.024	-0.024	-0.023	-0.023	-0.024	-0.023	-0.022	-0.022	-0.022
450.5	-0.025	-0.025	-0.026	-0.026	-0.025	-0.025	-0.024	-0.024	-0.025	-0.024	-0.023	-0.023	-0.023
451	-0.026	-0.026	-0.027	-0.027	-0.026	-0.026	-0.025	-0.025	-0.026	-0.025	-0.024	-0.024	-0.024
451.5	-0.027	-0.027	-0.028	-0.028	-0.027	-0.027	-0.026	-0.026	-0.027	-0.026	-0.025	-0.025	-0.025
452	-0.028	-0.028	-0.029	-0.029	-0.028	-0.028	-0.027	-0.027	-0.028	-0.027	-0.026	-0.026	-0.026
452.5	-0.029	-0.029	-0.03	-0.03	-0.029	-0.029	-0.028	-0.028	-0.029	-0.028	-0.027	-0.027	-0.027
453	-0.03	-0.03	-0.031	-0.031	-0.03	-0.03	-0.029	-0.029	-0.03	-0.029	-0.028	-0.028	-0.028
453.5	-0.031	-0.031	-0.032	-0.032	-0.031	-0.031	-0.03	-0.03	-0.031	-0.03	-0.029	-0.028	-0.029
454	-0.032	-0.032	-0.033	-0.033	-0.032	-0.032	-0.031	-0.031	-0.031	-0.031	-0.03	-0.029	-0.03
454.5	-0.033	-0.033	-0.034	-0.034	-0.033	-0.033	-0.032	-0.032	-0.032	-0.032	-0.031	-0.03	-0.03
455	-0.034	-0.034	-0.035	-0.035	-0.034	-0.034	-0.033	-0.033	-0.033	-0.033	-0.032	-0.031	-0.031
455.5	-0.035	-0.035	-0.036	-0.036	-0.035	-0.035	-0.034	-0.034	-0.034	-0.034	-0.033	-0.032	-0.032
456	-0.036	-0.036	-0.037	-0.037	-0.036	-0.036	-0.035	-0.035	-0.035	-0.035	-0.034	-0.033	-0.033
456.5	-0.037	-0.037	-0.038	-0.038	-0.037	-0.037	-0.036	-0.036	-0.036	-0.036	-0.035	-0.034	-0.034
457	-0.038	-0.038	-0.039	-0.039	-0.038	-0.038	-0.037	-0.037	-0.037	-0.037	-0.036	-0.035	-0.035
457.5	-0.039	-0.039	-0.04	-0.04	-0.039	-0.039	-0.038	-0.038	-0.038	-0.038	-0.036	-0.035	-0.036
458	-0.04	-0.04	-0.041	-0.04	-0.04	-0.04	-0.038	-0.039	-0.039	-0.039	-0.037	-0.036	-0.037
458.5	-0.041	-0.041	-0.042	-0.041	-0.04	-0.041	-0.039	-0.04	-0.04	-0.04	-0.038	-0.037	-0.038
459	-0.042	-0.042	-0.043	-0.042	-0.041	-0.042	-0.04	-0.041	-0.041	-0.041	-0.039	-0.038	-0.038
459.5	-0.043	-0.043	-0.044	-0.043	-0.042	-0.043	-0.041	-0.042	-0.042	-0.042	-0.04	-0.039	-0.039
460	-0.044	-0.044	-0.045	-0.044	-0.043	-0.044	-0.042	-0.042	-0.042	-0.042	-0.041	-0.04	-0.04
460.5	-0.045	-0.045	-0.046	-0.045	-0.044	-0.044	-0.043	-0.043	-0.043	-0.043	-0.042	-0.04	-0.041
461	-0.046	-0.046	-0.046	-0.046	-0.045	-0.045	-0.044	-0.044	-0.044	-0.044	-0.042	-0.041	-0.042
461.5	-0.046	-0.047	-0.047	-0.047	-0.046	-0.046	-0.044	-0.045	-0.045	-0.045	-0.043	-0.042	-0.043
462	-0.047	-0.047	-0.048	-0.047	-0.047	-0.047	-0.045	-0.046	-0.046	-0.046	-0.044	-0.043	-0.043
462.5	-0.048	-0.048	-0.049	-0.048	-0.047	-0.048	-0.046	-0.047	-0.047	-0.047	-0.045	-0.044	-0.044
463	-0.049	-0.049	-0.05	-0.049	-0.048	-0.049	-0.047	-0.048	-0.048	-0.048	-0.046	-0.045	-0.045
463.5	-0.05	-0.05	-0.051	-0.05	-0.049	-0.05	-0.048	-0.049	-0.049	-0.049	-0.046	-0.046	-0.046
464	-0.051	-0.051	-0.052	-0.051	-0.05	-0.051	-0.049	-0.049	-0.05	-0.049	-0.047	-0.046	-0.046
464.5	-0.052	-0.052	-0.053	-0.052	-0.051	-0.052	-0.05	-0.05	-0.05	-0.05	-0.048	-0.047	-0.047
465	-0.053	-0.053	-0.054	-0.053	-0.052	-0.053	-0.051	-0.051	-0.051	-0.051	-0.049	-0.049	-0.048
465.5	-0.054	-0.054	-0.055	-0.054	-0.053	-0.054	-0.052	-0.052	-0.052	-0.052	-0.05	-0.05	-0.048
466	-0.055	-0.055	-0.056	-0.055	-0.055	-0.054	-0.053	-0.053	-0.053	-0.053	-0.051	-0.051	-0.049
466.5	-0.056	-0.056	-0.057	-0.056	-0.056	-0.056	-0.054	-0.054	-0.054	-0.054	-0.052	-0.052	-0.05
467	-0.057	-0.057	-0.058	-0.057	-0.057	-0.057	-0.055	-0.055	-0.055	-0.055	-0.053	-0.054	-0.05
467.5	-0.058	-0.058	-0.059	-0.058	-0.058	-0.058	-0.056	-0.056	-0.056	-0.056	-0.054	-0.055	-0.051
468	-0.059	-0.059	-0.06	-0.059	-0.059	-0.059	-0.057	-0.057	-0.057	-0.057	-0.054	-0.056	-0.051
468.5	-0.06	-0.061	-0.061	-0.06	-0.06	-0.06	-0.058	-0.058	-0.058	-0.058	-0.056	-0.057	-0.052
469	-0.061	-0.062	-0.062	-0.062	-0.061	-0.061	-0.059	-0.059	-0.06	-0.059	-0.057	-0.058	-0.053
469.5	-0.062	-0.063	-0.063	-0.063	-0.062	-0.062	-0.061	-0.06	-0.061	-0.06	-0.058	-0.06	-0.054
470	-0.063	-0.064	-0.064	-0.064	-0.063	-0.063	-0.062	-0.06	-0.062	-0.06	-0.059	-0.061	-0.055
470.5	-0.064	-0.065	-0.065	-0.065	-0.064	-0.064	-0.063	-0.061	-0.063	-0.061	-0.059	-0.062	-0.055
471	-0.066	-0.066	-0.066	-0.066	-0.065	-0.064	-0.064	-0.062	-0.064	-0.062	-0.06	-0.063	-0.056
471.5	-0.067	-0.067	-0.067	-0.067	-0.066	-0.065	-0.065	-0.063	-0.064	-0.063	-0.061	-0.064	-0.057
472	-0.067	-0.068	-0.068	-0.067	-0.067	-0.066	-0.066	-0.064	-0.065	-0.064	-0.061	-0.064	-0.058
472.5	-0.068	-0.069	-0.069	-0.068	-0.068	-0.067	-0.066	-0.065	-0.066	-0.065	-0.062	-0.065	-0.059
473	-0.069	-0.07	-0.07	-0.069	-0.068	-0.068	-0.067	-0.066	-0.067	-0.066	-0.063	-0.066	-0.06
473.5	-0.07	-0.07	-0.07	-0.07	-0.069	-0.069	-0.068	-0.066	-0.068	-0.066	-0.064	-0.066	-0.061
474	-0.071	-0.071	-0.071	-0.07	-0.07	-0.07	-0.068	-0.067	-0.068	-0.067	-0.065	-0.067	-0.062
474.5	-0.071	-0.072	-0.072	-0.071	-0.07	-0.071	-0.069	-0.068	-0.069	-0.068	-0.066	-0.068	-0.063
475	-0.072	-0.072	-0.073	-0.072	-0.071	-0.071	-0.069	-0.069	-0.07	-0.069	-0.066	-0.068	-0.063
475.5	-0.073	-0.073	-0.073	-0.072	-0.072	-0.072	-0.07	-0.069	-0.07	-0.069	-0.067	-0.069	-0.064
476	-0.073	-0.074	-0.074	-0.073	-0.072	-0.072	-0.071	-0.07	-0.071	-0.07	-0.068	-0.069	-0.065
476.5	-0.074	-0.074	-0.074	-0.074	-0.073	-0.073	-0.071	-0.071	-0.071	-0.071	-0.068	-0.069	-0.065
477	-0.074	-0.075	-0.075	-0.074	-0.073	-0.074	-0.072	-0.071	-0.072	-0.071	-0.069	-0.07	-0.066
477.5	-0.075	-0.075	-0.076	-0.075	-0.074	-0.074	-0.072	-0.072	-0.073	-0.072	-0.069	-0.07	-0.067
478	-0.075	-0.076	-0.076	-0.075	-0.075	-0.075	-0.073	-0.073	-0.073	-0.073	-0.07	-0.071	-0.067
478.5	-0.076	-0.076	-0.077	-0.076	-0.075	-0.076	-0.074	-0.073	-0.074	-0.073	-0.071	-0.071	-0.068
479	-0.077	-0.077	-0.078	-0.077	-0.076	-0.076	-0.074	-0.074	-0.075	-0.074	-0.071	-0.072	-0.069
479.5	-0.077	-0.078	-0.078	-0.078	-0.077	-0.077	-0.075	-0.075	-0.075	-0.075	-0.072	-0.073	-0.07
480	-0.078	-0.079	-0.079	-0.078	-0.078	-0.078	-0.075	-0.075	-0.076	-0.075	-0.073	-0.073	-0.07
480.5	-0.079	-0.079	-0.08	-0.079	-0.078	-0.078	-0.076	-0.076	-0.077	-0.076	-0.073	-0.074	-0.071
481	-0.079	-0.08	-0.08	-0.08	-0.079	-0.079	-0.077	-0.077	-0.077	-0.077	-0.074	-0.075	-0.071
481.5	-0.08	-0.081	-0.081	-0.08	-0.08	-0.08	-0.077	-0.078	-0.078	-0.078	-0.075	-0.076	-0.072
482	-0.08	-0.081	-0.082	-0.081	-0.08	-0.081	-0.078	-0.078	-0.079	-0.078	-0.075	-0.076	-0.073
482.5	-0.081	-0.082	-0.083	-0.082	-0.081	-0.081	-0.079	-0.079	-0.079	-0.079	-0.076	-0.077	-0.073
483	-0.082	-0.083	-0.083	-0.082	-0.082	-0.082	-0.079	-0.08	-0.08	-0.08	-0.077	-0.077	-0.074
483.5	-0.082	-0.083	-0.084	-0.083	-0.082	-0.083	-0.08	-0.08	-0.081	-0.08	-0.077	-0.078	-0.075
484	-0.083	-0.084	-0.085	-0.084	-0.083	-0.083	-0.081	-0.081	-0.081	-0.081	-0.078	-0.079	-0.075
484.5	-0.084	-0.085	-0.085	-0.084	-0.084	-0.084	-0.081	-0.081	-0.082	-0.081	-0.079	-0.079	-0.076
485	-0.085	-0.085	-0.086	-0.085	-0.084	-0.085	-0.082	-0.082	-0.083	-0.082	-0.079	-0.08	-0.077
485.5	-0.085	-0.086	-0.087	-0.086	-0.085	-0.086	-0.083	-0.083	-0.083	-0.083	-0.08	-0.081	-0.077
486	-0.086	-0.087	-0.088	-0.087	-0.086	-0.086	-0.083	-0.084	-0.084	-0.084	-0.081	-0.081	-0.078
486.5	-0.087	-0.087	-0.088	-0.087	-0.086	-0.087	-0.084	-0.084	-0.085	-0.084	-0.081	-0.082	-0.079
487	-0.087	-0.088	-0.089	-0.088	-0.087	-0.088	-0.085	-0.085	-0.085	-0.085	-0.082	-0.083	-0.079
487.5	-0.088	-0.089	-0.089	-0.088	-0.088	-0.088	-0.085	-0.085	-0.086	-0.085	-0.082	-0.083	-0.08
488	-0.088	-0.089	-0.09	-0.089	-0.088	-0.089	-0.086	-0.086	-0.087	-0.086	-0.083	-0.084	-0.08
488.5	-0.089	-0.09	-0.091	-0.09	-0.089	-0.089	-0.086	-0.087	-0.087	-0.087	-0.084	-0.084	-0.081
489	-0.089	-0.09	-0.091	-0.09	-0.089	-0.09	-0.087	-0.087	-0.088	-0.087	-0.084	-0.085	-0.081
489.5	-0.09	-0.091	-0.092	-0.091	-0.09	-0.091	-0.088	-0.088	-0.088	-0.088	-0.085	-0.086	-0.082
490	-0.091	-0.092	-0.092	-0.091	-0.091	-0.091	-0.088	-0.088	-0.089	-0.088	-0.085	-0.086	-0.082
490.5	-0.091	-0.092	-0.093	-0.092	-0.091	-0.092	-0.089	-0.089	-0.09	-0.089	-0.086	-0.087	-0.083
491	-0.092	-0.093	-0.093	-0.093	-0.092	-0.092	-0.089	-0.089	-0.09	-0.089	-0.086	-0.087	-0.084
491.5	-0.093	-0.094	-0.094	-0.093	-0.092	-0.093	-0.09	-0.09	-0.091	-0.09	-0.087	-0.088	-0.084
492	-0.093	-0.094	-0.095	-0.094	-0.093	-0.093	-0.09	-0.091	-0.091	-0.091	-0.088	-0.088	-0.085
492.5	-0.094	-0.095	-0.095	-0.094	-0.094	-0.094	-0.091	-0.091	-0.092	-0.091	-0.088	-0.089	-0.085
493	-0.094	-0.095	-0.096	-0.095	-0.094	-0.095	-0.091	-0.092	-0.092	-0.092	-0.089	-0.089	-0.086
493.5	-0.095	-0.096	-0.096	-0.095	-0.095	-0.095	-0.092	-0.092	-0.093	-0.092	-0.089	-0.09	-0.086
494	-0.095	-0.096	-0.097	-0.096	-0.095	-0.096	-0.093	-0.093	-0.093	-0.093	-0.09	-0.091	-0.087
494.5	-0.096	-0.097	-0.098	-0.097	-0.096	-0.096	-0.093	-0.093	-0.094	-0.093	-0.09	-0.091	-0.087
495	-0.096	-0.097	-0.098	-0.097	-0.096	-0.097	-0.094	-0.094	-0.094	-0.094	-0.091	-0.092	-0.088
495.5	-0.097	-0.098	-0.099	-0.098	-0.097	-0.098	-0.094	-0.094	-0.095	-0.094	-0.091	-0.092	-0.088
496	-0.098	-0.099	-0.099	-0.098	-0.098	-0.098	-0.095	-0.095	-0.096	-0.095	-0.092	-0.093	-0.089
496.5	-0.098	-0.099	-0.1	-0.099	-0.098	-0.099	-0.095	-0.096	-0.096	-0.096	-0.093	-0.093	-0.089
497	-0.099	-0.1	-0.1	-0.099	-0.099	-0.099	-0.096	-0.096	-0.097	-0.096	-0.093	-0.094	-0.09
497.5	-0.099	-0.1	-0.101	-0.1	-0.099	-0.1	-0.096	-0.097	-0.097	-0.097	-0.094	-0.094	-0.09
498	-0.1	-0.101	-0.102	-0.101	-0.1	-0.1	-0.097	-0.097	-0.098	-0.097	-0.094	-0.095	-0.091
498.5	-0.1	-0.101	-0.102	-0.101	-0.1	-0.101	-0.097	-0.098	-0.099	-0.098	-0.095	-0.095	-0.091
499	-0.101	-0.102	-0.103	-0.102	-0.101	-0.102	-0.098	-0.098	-0.099	-0.098	-0.095	-0.096	-0.092
499.5	-0.101	-0.102	-0.103	-0.102	-0.101	-0.102	-0.098	-0.099	-0.099	-0.099	-0.096	-0.096	-0.092
500	-0.101	-0.103	-0.103	-0.103	-0.102	-0.102	-0.099	-0.099	-0.1	-0.099	-0.096	-0.097	-0.093
