# Supplementary material for: A highly potent ruthenium(II)-sonosensitizer and sonocatalyst for in vivo sonotherapy
Source: Nat Commun. 2021 Aug 18;12:5001. doi: 10.1038/s41467-021-25303-1 (PMC8373944; doi:10.1038/s41467-021-25303-1)
Supplement: Supplementary file 4 — Source data [file 41467_2021_25303_MOESM4_ESM.zip › Source Data file/SI/S5.xlsx]

## Sheet: Sheet1
Wavelength(nm)	0 min	20 min
400	0.012	0.022
401	0.011	0.021
402	0.01	0.021
403	0.009	0.021
404	0.009	0.02
405	0.008	0.02
406	0.009	0.02
407	0.008	0.019
408	0.008	0.019
409	0.009	0.02
410	0.009	0.019
411	0.01	0.018
412	0.01	0.019
413	0.008	0.018
414	0.008	0.017
415	0.01	0.018
416	0.009	0.017
417	0.01	0.017
418	0.01	0.016
419	0.01	0.016
420	0.01	0.017
421	0.01	0.016
422	0.012	0.015
423	0.011	0.017
424	0.011	0.017
425	0.011	0.017
426	0.012	0.017
427	0.012	0.018
428	0.012	0.018
429	0.013	0.018
430	0.013	0.018
431	0.013	0.018
432	0.012	0.02
433	0.013	0.02
434	0.014	0.02
435	0.015	0.021
436	0.014	0.021
437	0.015	0.022
438	0.015	0.023
439	0.015	0.024
440	0.015	0.024
441	0.016	0.025
442	0.017	0.025
443	0.017	0.026
444	0.018	0.027
445	0.018	0.027
446	0.019	0.028
447	0.019	0.029
448	0.019	0.029
449	0.02	0.03
450	0.02	0.03
451	0.02	0.031
452	0.02	0.031
453	0.02	0.031
454	0.02	0.032
455	0.021	0.032
456	0.022	0.033
457	0.022	0.032
458	0.022	0.033
459	0.022	0.033
460	0.022	0.032
461	0.022	0.033
462	0.023	0.033
463	0.022	0.033
464	0.022	0.032
465	0.023	0.033
466	0.023	0.033
467	0.022	0.033
468	0.022	0.032
469	0.022	0.032
470	0.022	0.032
471	0.022	0.032
472	0.022	0.032
473	0.022	0.032
474	0.022	0.032
475	0.021	0.031
476	0.022	0.031
477	0.022	0.03
478	0.022	0.031
479	0.022	0.03
480	0.022	0.03
481	0.021	0.03
482	0.021	0.03
483	0.022	0.03
484	0.022	0.031
485	0.022	0.03
486	0.022	0.03
487	0.022	0.031
488	0.022	0.03
489	0.023	0.031
490	0.023	0.03
491	0.023	0.03
492	0.023	0.03
493	0.023	0.03
494	0.023	0.03
495	0.024	0.031
496	0.024	0.03
497	0.024	0.031
498	0.024	0.03
499	0.024	0.031
500	0.024	0.03
501	0.025	0.03
502	0.024	0.03
503	0.024	0.03
504	0.025	0.03
505	0.025	0.03
506	0.024	0.03
507	0.024	0.03
508	0.024	0.03
509	0.024	0.03
510	0.024	0.03
511	0.024	0.03
512	0.023	0.029
513	0.023	0.03
514	0.023	0.029
515	0.023	0.03
516	0.024	0.03
517	0.024	0.029
518	0.023	0.029
519	0.024	0.03
520	0.024	0.03
521	0.024	0.03
522	0.025	0.03
523	0.026	0.031
524	0.026	0.031
525	0.026	0.031
526	0.026	0.031
527	0.027	0.032
528	0.027	0.033
529	0.029	0.033
530	0.029	0.033
531	0.029	0.034
532	0.03	0.035
533	0.031	0.035
534	0.032	0.036
535	0.032	0.037
536	0.034	0.038
537	0.035	0.038
538	0.036	0.039
539	0.037	0.041
540	0.039	0.042
541	0.04	0.043
542	0.041	0.044
543	0.043	0.045
544	0.044	0.047
545	0.046	0.048
546	0.048	0.05
547	0.05	0.052
548	0.051	0.053
549	0.053	0.056
550	0.056	0.057
551	0.058	0.059
552	0.06	0.061
553	0.061	0.063
554	0.064	0.064
555	0.066	0.067
556	0.068	0.069
557	0.071	0.071
558	0.073	0.073
559	0.076	0.076
560	0.078	0.078
561	0.081	0.08
562	0.084	0.082
563	0.086	0.085
564	0.089	0.088
565	0.091	0.09
566	0.094	0.093
567	0.098	0.096
568	0.101	0.099
569	0.103	0.101
570	0.107	0.105
571	0.11	0.107
572	0.114	0.111
573	0.117	0.114
574	0.121	0.118
575	0.125	0.121
576	0.129	0.125
577	0.133	0.129
578	0.137	0.133
579	0.143	0.138
580	0.148	0.143
581	0.153	0.148
582	0.159	0.153
583	0.165	0.158
584	0.17	0.164
585	0.177	0.17
586	0.183	0.176
587	0.19	0.183
588	0.197	0.19
589	0.204	0.197
590	0.212	0.203
591	0.219	0.21
592	0.228	0.218
593	0.235	0.226
594	0.244	0.233
595	0.252	0.241
596	0.26	0.249
597	0.269	0.257
598	0.277	0.265
599	0.286	0.274
600	0.294	0.281
601	0.302	0.29
602	0.311	0.298
603	0.318	0.305
604	0.325	0.312
605	0.333	0.319
606	0.339	0.325
607	0.345	0.331
608	0.35	0.336
609	0.355	0.341
610	0.36	0.345
611	0.364	0.349
612	0.367	0.352
613	0.37	0.355
614	0.373	0.358
615	0.375	0.36
616	0.376	0.361
617	0.377	0.362
618	0.379	0.364
619	0.38	0.365
620	0.381	0.366
621	0.382	0.367
622	0.384	0.369
623	0.385	0.37
624	0.387	0.372
625	0.389	0.374
626	0.392	0.377
627	0.395	0.38
628	0.398	0.383
629	0.403	0.387
630	0.408	0.392
631	0.414	0.397
632	0.42	0.404
633	0.427	0.41
634	0.434	0.417
635	0.443	0.425
636	0.451	0.433
637	0.46	0.442
638	0.47	0.452
639	0.481	0.461
640	0.492	0.472
641	0.503	0.482
642	0.515	0.493
643	0.527	0.506
644	0.54	0.517
645	0.553	0.531
646	0.567	0.544
647	0.58	0.557
648	0.593	0.57
649	0.606	0.582
650	0.618	0.594
651	0.631	0.606
652	0.642	0.617
653	0.653	0.628
654	0.664	0.639
655	0.675	0.648
656	0.685	0.658
657	0.695	0.667
658	0.705	0.676
659	0.713	0.684
660	0.721	0.691
661	0.727	0.698
662	0.732	0.702
663	0.736	0.706
664	0.737	0.707
665	0.736	0.706
666	0.733	0.702
667	0.727	0.697
668	0.718	0.688
669	0.705	0.677
670	0.691	0.663
671	0.672	0.646
672	0.653	0.628
673	0.63	0.606
674	0.606	0.583
675	0.578	0.556
676	0.547	0.527
677	0.514	0.495
678	0.481	0.462
679	0.448	0.43
680	0.415	0.399
681	0.384	0.37
682	0.351	0.339
683	0.323	0.312
684	0.295	0.285
685	0.269	0.259
686	0.244	0.234
687	0.221	0.211
688	0.2	0.19
689	0.18	0.171
690	0.162	0.154
691	0.145	0.137
692	0.129	0.122
693	0.116	0.109
694	0.104	0.097
695	0.093	0.086
696	0.083	0.077
697	0.074	0.068
698	0.066	0.061
699	0.059	0.054
700	0.053	0.047
701	0.047	0.042
702	0.042	0.036
703	0.038	0.032
704	0.034	0.028
705	0.03	0.024
706	0.027	0.021
707	0.024	0.018
708	0.021	0.016
709	0.019	0.013
710	0.017	0.011
711	0.016	0.009
712	0.013	0.007
713	0.012	0.006
714	0.011	0.004
715	0.009	0.003
716	0.009	0.002
717	0.008	0.001
718	0.007	0
719	0.006	-0.001
720	0.005	-0.002
721	0.005	-0.003
722	0.004	-0.004
723	0.004	-0.004
724	0.003	-0.005
725	0.003	-0.006
726	0.003	-0.006
727	0.002	-0.007
728	0.002	-0.007
729	0.002	-0.008
730	0.002	-0.008
731	0.001	-0.009
732	0.001	-0.009
733	0.001	-0.009
734	0.001	-0.01
735	0	-0.011
736	0	-0.011
737	-0.001	-0.011
738	0	-0.012
739	-0.001	-0.012
740	-0.001	-0.012
741	-0.001	-0.013
742	-0.001	-0.012
743	-0.001	-0.013
744	-0.001	-0.014
745	-0.002	-0.014
746	-0.001	-0.014
747	-0.001	-0.014
748	-0.002	-0.015
749	-0.002	-0.015
750	-0.002	-0.015
--	--	--
--	--	--
--	--	--
--	--	--
--	--	--
--	--	--
--	--	--
--	--	--
--	--	--
--	--	--
--	--	--
--	--	--
--	--	--
--	--	--
--	--	--
--	--	--
--	--	--
--	--	--
--	--	--
--	--
--	--
