# Supplementary material for: A highly potent ruthenium(II)-sonosensitizer and sonocatalyst for in vivo sonotherapy
Source: Nat Commun. 2021 Aug 18;12:5001. doi: 10.1038/s41467-021-25303-1 (PMC8373944; doi:10.1038/s41467-021-25303-1)
Supplement: Supplementary file 4 — Source data [file 41467_2021_25303_MOESM4_ESM.zip › Source Data file/SI/S6.xlsx]

## Sheet: Sheet1
UV													FL
wavelength (nm)	0 min	10 min	20 min	30 min	40 min	50 min	60 min	80 min	100 min	120 min			wavelength (nm)	0 min	10 min	20 min	30 min	40 min	50 min	60 min	80 min	100 min	120 min
200	0.511	5	-0.498	-0.569	5	5	-0.132	-0.83	-0.841	0.236			460	0.04649	0.04454	0.04123	0.04118	0.04314	0.04882	0.04878	0.04531	0.04353	0.04589
201	5	-0.016	-0.522	-0.804	0.015	-0.273	1.221	-0.112	0.335	-0.301			461	0.04721	0.03981	0.04039	0.04467	0.04409	0.04312	0.03979	0.04371	0.04037	0.04094
202	0.006	-0.16	0.321	0.137	5	5	0.023	5	-0.125	5			462	0.03296	0.02967	0.02751	0.02828	0.03179	0.02887	0.03023	0.03121	0.02965	0.02769
203	0.844	0.113	0.777	0.214	-0.347	0.195	-0.126	-0.55	0.209	0.134			463	0.02224	0.016	0.01893	0.01795	0.01794	0.02282	0.01815	0.01951	0.01482	0.02067
204	0.573	-0.279	5	5	5	-0.243	-0.127	5	5	5			464	0.01346	0.01112	0.01307	0.01385	0.01053	0.01775	0.01307	0.01542	0.01326	0.01346
205	5	5	5	5	5	5	-0.262	5	5	5			465	0.01443	0.01424	0.01463	0.0156	0.01911	0.01599	0.0158	0.01776	0.01482	0.01424
206	-0.507	0.094	0.091	5	5	-0.192	-0.376	0.35	-0.774	-0.583			466	0.03316	0.02849	0.03552	0.0273	0.03003	0.03198	0.02399	0.02947	0.0316	0.02574
207	-0.77	-0.843	-0.767	-0.372	-0.357	-0.284	-0.276	5	-0.402	-1.009			467	0.04642	0.04995	0.05386	0.04739	0.05032	0.05128	0.04602	0.05385	0.05033	0.05166
208	-0.115	-0.31	-0.713	5	5	-0.811	-0.69	-1.018	5	-0.828			468	0.06495	0.0599	0.05972	0.06436	0.06085	0.06414	0.05753	0.05638	0.06359	0.06535
209	-0.523	-0.568	-0.475	-0.244	-0.116	-0.703	0.061	-0.471	-1.111	-0.406			469	0.05305	0.04839	0.05171	0.05929	0.05032	0.04894	0.05482	0.05325	0.04916	0.05012
210	1.091	5	1.648	0.72	1.395	5	1.791	1.417	0.819	1.768			470	0.02867	0.0287	0.02516	0.02379	0.02672	0.02807	0.02575	0.03863	0.03239	0.03237
211	5	-0.477	0.763	0.193	-0.11	0.08	0.179	0.045	0.634	0.504			471	0.01638	0.01777	0.01404	0.01111	0.01463	0.01209	0.01034	0.01795	0.01502	0.02126
212	5	1.947	2.189	1.046	1.453	2.493	5	1.513	1.215	1.919			472	0.01404	0.0121	0.00936	0.00956	0.01151	0.01443	0.01151	0.01288	0.00995	0.01034
213	5	-0.103	5	0.593	0.645	5	-1.195	5	5	5			473	0.01404	0.01249	0.01073	0.01151	0.01424	0.01346	0.00956	0.0125	0.01248	0.01424
214	0.257	0.431	0.185	0.223	1.696	0.282	0.489	0.607	0.251	0.764			474	0.01638	0.01308	0.01874	0.01638	0.01482	0.01755	0.01795	0.01601	0.01501	0.01599
215	0.072	5	-0.595	-0.036	0.925	0.009	5	5	5	5			475	0.02517	0.0201	0.0203	0.01833	0.02145	0.02477	0.01717	0.02302	0.01891	0.0199
216	-0.944	0.677	5	-0.223	-1.606	0.259	5	0.04	-1.515	5			476	0.02127	0.02146	0.02595	0.02379	0.02808	0.02496	0.02575	0.01873	0.02183	0.02574
217	0.032	-0.175	0.716	-0.14	-0.158	0.028	-0.205	5	5	5			477	0.02185	0.01366	0.02419	0.02087	0.01891	0.02184	0.02281	0.01756	0.01774	0.01834
218	5	-0.192	-0.163	5	0.095	0.54	5	0.205	0.914	-1.017			478	0.01541	0.01346	0.01346	0.01541	0.01521	0.01306	0.0115	0.0121	0.01326	0.01209
219	-0.8	-0.903	0.005	5	-0.49	-0.467	-1.265	5	-0.763	5			479	0.01443	0.01034	0.00995	0.00995	0.00975	0.00897	0.00995	0.00936	0.00936	0.00839
220	-0.054	-0.414	-0.367	5	5	5	-0.134	-1.137	-0.995	-0.316			480	0.01073	0.00956	0.01307	0.00858	0.00838	0.01326	0.00936	0.00663	0.00858	0.0119
221	5	0.255	-0.779	-0.801	0.239	-0.98	-0.388	5	0.099	0.392			481	0.01346	0.01054	0.00761	0.008	0.00975	0.00975	0.00761	0.01366	0.00878	0.00917
222	-0.35	-0.496	-0.101	-1.442	-1.142	0.011	-0.246	5	-0.698	-0.463			482	0.01619	0.01444	0.01307	0.01112	0.01482	0.01637	0.00722	0.01171	0.0119	0.01424
223	5	-0.245	5	-0.154	-0.6	-0.223	5	-0.202	0.166	0.537			483	0.02087	0.01484	0.01717	0.0195	0.01794	0.02203	0.01561	0.01834	0.01677	0.01912
224	-0.543	5	-0.718	-0.115	0.1	0.041	-0.748	-1.618	0.741	0.213			484	0.02829	0.02343	0.02068	0.02048	0.02496	0.02125	0.02439	0.02516	0.02535	0.02536
225	0.864	0.329	0.243	0.415	-0.046	0.462	0.561	-0.265	0.87	5			485	0.02946	0.02401	0.02672	0.03238	0.02847	0.02437	0.02439	0.02165	0.02614	0.02321
226	0.495	1.108	5	5	5	5	5	5	5	5			486	0.02673	0.02108	0.02282	0.01892	0.02301	0.02301	0.0201	0.01365	0.02145	0.02126
227	5	-0.56	5	5	5	-0.833	5	-0.48	-1.037	-0.593			487	0.02009	0.0123	0.01932	0.01248	0.01658	0.01326	0.0162	0.01521	0.0154	0.01717
228	5	5	5	5	5	5	-0.163	5	5	-0.375			488	0.01268	0.01074	0.01034	0.01072	0.01307	0.01501	0.00624	0.0119	0.00936	0.01326
229	5	-0.594	0.276	5	-1.005	0.033	0.985	0.016	5	0.003			489	0.01307	0.00937	0.01229	0.01482	0.01131	0.0115	0.01132	0.00858	0.00917	0.00897
230	0.243	0.705	1.129	0.526	-0.095	5	-0.095	0.039	5	-0.431			490	0.01385	0.00761	0.01034	0.01092	0.01112	0.01189	0.0078	0.00839	0.00955	0.01092
231	-0.13	5	0.487	5	0.069	0.661	0.813	-0.126	0.355	-0.065			491	0.01444	0.01054	0.00937	0.00936	0.01014	0.0115	0.00741	0.00702	0.0119	0.01131
232	-0.135	-0.12	0.376	5	0.296	0.433	5	-0.191	0.04	-0.064			492	0.01385	0.01132	0.01015	0.00761	0.01209	0.00955	0.00936	0.00975	0.01151	0.00897
233	5	-1.21	5	5	5	5	5	-0.915	5	1.023			493	0.00995	0.00995	0.01015	0.01385	0.01131	0.00974	0.00585	0.00702	0.0117	0.01053
234	5	5	5	5	5	5	5	5	-0.623	5			494	0.01151	0.01015	0.00702	0.00761	0.01092	0.00877	0.00605	0.00839	0.00858	0.01151
235	0.547	5	5	5	5	5	1.36	-0.2	0.375	5			495	0.01346	0.0082	0.01034	0.00839	0.00878	0.00955	0.00839	0.00917	0.00839	0.00936
236	-0.056	-0.019	0.769	5	-0.68	5	-0.463	-0.488	-4	0.488			496	0.00976	0.00898	0.00936	0.00975	0.01229	0.00916	0.00663	0.00878	0.00858	0.00663
237	-0.43	-0.931	-0.168	-0.383	0.108	-0.672	-0.433	-0.374	0.528	0.001			497	0.01698	0.00702	0.01034	0.01014	0.00702	0.00663	0.0078	0.00722	0.00936	0.00936
238	-0.291	5	5	5	-0.826	5	-0.504	-0.586	0.163	-0.291			498	0.01249	0.01073	0.01346	0.01092	0.01033	0.00858	0.00527	0.00956	0.00995	0.01287
239	-0.405	5	5	0.133	5	-0.976	5	-0.007	-0.604	-0.285			499	0.01444	0.01093	0.00897	0.00897	0.01033	0.01228	0.00683	0.00742	0.01014	0.00819
240	5	1.708	5	5	5	5	5	5	5	1.851			500	0.01053	0.00898	0.0078	0.00936	0.0156	0.01053	0.00897	0.01015	0.01014	0.01111
241	5	5	5	-1.325	5	5	-0.895	-0.877	5	5			501	0.01073	0.0121	0.01034	0.01014	0.01131	0.01111	0.00566	0.00995	0.00878	0.00994
242	5	5	5	5	5	5	5	-0.56	5	5			502	0.01073	0.00956	0.00936	0.01365	0.01327	0.01092	0.00956	0.01054	0.0117	0.00838
243	5	5	0.977	-0.055	5	5	5	5	5	1.24			503	0.01483	0.00898	0.00956	0.01014	0.01151	0.01072	0.00878	0.00976	0.01053	0.00936
244	0.723	5	-0.142	-0.241	5	0.385	-0.188	5	-0.3	-1.251			504	0.01502	0.01034	0.01151	0.0117	0.01443	0.0113	0.00722	0.00976	0.01033	0.01306
245	0.801	0.034	-0.42	5	5	-1.782	-1.101	-0.004	-0.49	-0.406			505	0.01424	0.00859	0.0117	0.0078	0.01248	0.01442	0.00702	0.00995	0.01092	0.0117
246	-1.358	-0.424	0.815	-0.558	-0.326	-0.282	-0.725	-0.171	-0.216	0.331			506	0.01404	0.01444	0.01268	0.01151	0.01267	0.00994	0.00956	0.01034	0.01072	0.0117
247	5	-0.365	0.014	-0.273	-0.499	-0.081	0.177	-0.258	-0.471	-0.479			507	0.01287	0.00976	0.01307	0.01131	0.01715	0.01364	0.00839	0.01288	0.01131	0.01072
248	5	5	5	5	5	5	5	5	1.231	5			508	0.01365	0.01346	0.0158	0.01151	0.01833	0.01014	0.00917	0.01151	0.01325	0.01326
249	0.995	1.583	0.544	1.164	0.911	0.685	0.89	0.461	1.11	0.769			509	0.01502	0.01132	0.01229	0.01249	0.01794	0.01404	0.0119	0.00956	0.01267	0.01228
250	0.661	0.676	0.356	0.667	0.406	0.418	-0.027	-0.022	0.208	5			510	0.01444	0.01249	0.0119	0.00722	0.01717	0.01404	0.00975	0.008	0.01112	0.01268
251	0.834	0.103	0.121	0.236	0.336	1.798	-0.131	0.606	0.279	0.384			511	0.01366	0.01425	0.01249	0.0117	0.01346	0.01774	0.00956	0.01112	0.01248	0.01599
252	0.2	0.496	0.279	0.199	0.384	0.283	0.784	0.587	0.131	0.336			512	0.02009	0.01425	0.01464	0.01618	0.01775	0.01364	0.00839	0.01288	0.01482	0.0117
253	0.412	0.616	0.405	0.474	0.414	0.364	0.359	0.423	0.503	0.474			513	0.01795	0.01523	0.01678	0.01345	0.01561	0.01618	0.01053	0.01327	0.01521	0.01385
254	0.388	0.334	0.363	0.332	0.378	0.361	0.416	0.464	0.388	0.472			514	0.01736	0.01483	0.01483	0.01696	0.01463	0.01813	0.01385	0.01327	0.01794	0.01151
255	0.324	0.339	0.436	0.373	0.352	0.301	0.391	0.446	0.387	0.389			515	0.01951	0.01288	0.01619	0.01775	0.01697	0.01872	0.01483	0.01717	0.01813	0.01131
256	0.361	0.315	0.365	0.347	0.335	0.366	0.373	0.344	0.402	0.38			516	0.01794	0.01698	0.01776	0.01541	0.02283	0.0195	0.01268	0.01502	0.01755	0.01501
257	0.353	0.349	0.391	0.376	0.387	0.347	0.376	0.39	0.35	0.378			517	0.02107	0.01659	0.01854	0.0156	0.01853	0.01891	0.01483	0.01814	0.01735	0.01794
258	0.369	0.349	0.377	0.36	0.356	0.37	0.343	0.36	0.396	0.364			518	0.0199	0.01815	0.0238	0.0236	0.02184	0.01911	0.02087	0.01931	0.0232	0.02067
259	0.328	0.315	0.341	0.354	0.343	0.33	0.352	0.349	0.344	0.345			519	0.02692	0.02479	0.02399	0.02379	0.02594	0.02554	0.02243	0.02594	0.02885	0.0236
260	0.311	0.293	0.314	0.304	0.298	0.302	0.306	0.309	0.333	0.306			520	0.03727	0.03552	0.03745	0.04134	0.03258	0.03548	0.03043	0.03355	0.03626	0.03822
261	0.278	0.277	0.291	0.288	0.285	0.278	0.291	0.293	0.293	0.285			521	0.0556	0.04547	0.04974	0.05091	0.05637	0.05753	0.04545	0.04721	0.05456	0.04972
262	0.269	0.257	0.274	0.264	0.262	0.257	0.266	0.266	0.282	0.269			522	0.07901	0.065	0.06925	0.06652	0.0716	0.07	0.0646	0.06244	0.07132	0.07097
263	0.249	0.245	0.254	0.262	0.255	0.246	0.262	0.262	0.26	0.248			523	0.087	0.08491	0.09033	0.09264	0.09462	0.08599	0.07863	0.08351	0.08597	0.08482
264	0.25	0.244	0.255	0.249	0.249	0.236	0.257	0.251	0.262	0.244			524	0.09734	0.08977	0.08682	0.09614	0.0997	0.09611	0.09461	0.09482	0.08931	0.09456
265	0.254	0.242	0.25	0.253	0.25	0.251	0.261	0.254	0.255	0.248			525	0.09538	0.09113	0.09091	0.08093	0.09639	0.09633	0.09151	0.08855	0.08755	0.0975
266	0.259	0.257	0.267	0.261	0.263	0.253	0.27	0.265	0.269	0.259			526	0.0786	0.07709	0.06556	0.07783	0.07941	0.07839	0.07803	0.0708	0.07702	0.08096
267	0.28	0.275	0.283	0.285	0.283	0.276	0.292	0.286	0.286	0.275			527	0.06105	0.05933	0.05405	0.06611	0.0595	0.06358	0.06026	0.0579	0.06356	0.063
268	0.305	0.3	0.307	0.306	0.304	0.299	0.311	0.306	0.312	0.3			528	0.05462	0.04704	0.0445	0.04933	0.0517	0.04952	0.04563	0.04934	0.05186	0.0468
269	0.335	0.329	0.335	0.333	0.333	0.331	0.342	0.333	0.337	0.329			529	0.04994	0.04001	0.04527	0.04991	0.03981	0.04562	0.03882	0.0437	0.05089	0.04818
270	0.368	0.364	0.372	0.369	0.367	0.365	0.379	0.366	0.372	0.366			530	0.05581	0.04313	0.04292	0.05363	0.04761	0.05107	0.04683	0.0517	0.04563	0.04623
271	0.41	0.403	0.408	0.41	0.408	0.406	0.42	0.409	0.414	0.406			531	0.0562	0.04644	0.0597	0.05655	0.05385	0.05322	0.04781	0.05892	0.05869	0.04818
272	0.455	0.451	0.459	0.459	0.458	0.455	0.465	0.458	0.459	0.45			532	0.05892	0.05113	0.05035	0.05656	0.05776	0.06082	0.05521	0.06204	0.06804	0.06146
273	0.513	0.508	0.518	0.516	0.513	0.511	0.521	0.515	0.518	0.507			533	0.07355	0.06245	0.05874	0.06318	0.07355	0.05632	0.06498	0.0632	0.06473	0.0708
274	0.57	0.564	0.574	0.572	0.57	0.567	0.578	0.571	0.573	0.563			534	0.07589	0.0689	0.07182	0.07097	0.07373	0.06548	0.0679	0.07119	0.07603	0.07216
275	0.637	0.628	0.637	0.64	0.636	0.632	0.642	0.635	0.637	0.63			535	0.07997	0.07456	0.08041	0.07956	0.0872	0.08129	0.07043	0.0788	0.08381	0.08037
276	0.703	0.692	0.702	0.702	0.703	0.696	0.709	0.701	0.704	0.696			536	0.0868	0.0722	0.08801	0.08385	0.08758	0.07915	0.07767	0.08796	0.09356	0.08681
277	0.775	0.77	0.777	0.773	0.774	0.768	0.778	0.777	0.777	0.771			537	0.10398	0.10341	0.09326	0.09907	0.10183	0.10001	0.09328	0.09829	0.10372	0.09811
278	0.85	0.839	0.851	0.851	0.849	0.846	0.854	0.849	0.857	0.844			538	0.11378	0.09716	0.11336	0.09577	0.10203	0.10273	0.10869	0.1106	0.11291	0.11253
279	0.924	0.916	0.931	0.923	0.923	0.916	0.931	0.924	0.929	0.919			539	0.12043	0.11121	0.11864	0.12779	0.11625	0.11909	0.11534	0.12683	0.1322	0.12522
280	1	0.99	0.999	0.996	0.992	0.988	1.005	0.997	1.003	0.993			540	0.14285	0.12252	0.13736	0.13011	0.12638	0.13721	0.12289	0.13972	0.13945	0.14028
281	1.068	1.06	1.067	1.064	1.066	1.062	1.072	1.067	1.069	1.059			541	0.15552	0.1475	0.14614	0.16013	0.15738	0.14642	0.14219	0.15807	0.15779	0.14849
282	1.135	1.128	1.137	1.134	1.134	1.126	1.136	1.134	1.141	1.128			542	0.17463	0.16135	0.17464	0.16557	0.17614	0.17396	0.15879	0.16586	0.16654	0.17424
283	1.193	1.189	1.196	1.194	1.192	1.187	1.198	1.193	1.197	1.187			543	0.18085	0.17441	0.1807	0.18798	0.19191	0.19444	0.17714	0.1896	0.19401	0.1873
284	1.251	1.241	1.252	1.246	1.246	1.244	1.252	1.253	1.251	1.247			544	0.20131	0.20288	0.20411	0.20237	0.21906	0.19359	0.20581	0.21677	0.21627	0.21264
285	1.303	1.296	1.307	1.304	1.303	1.295	1.31	1.302	1.307	1.297			545	0.23681	0.21655	0.22692	0.22463	0.23548	0.21755	0.22612	0.24297	0.23624	0.22613
286	1.35	1.345	1.35	1.351	1.346	1.338	1.358	1.343	1.358	1.338			546	0.26203	0.24079	0.25812	0.2535	0.26297	0.262	0.23137	0.27554	0.25869	0.24623
287	1.384	1.378	1.391	1.379	1.373	1.379	1.391	1.383	1.388	1.376			547	0.28274	0.26595	0.28404	0.29467	0.28516	0.29245	0.2661	0.2956	0.29094	0.29814
288	1.409	1.404	1.413	1.412	1.412	1.403	1.414	1.414	1.414	1.409			548	0.31732	0.29511	0.31137	0.33015	0.31787	0.33306	0.32857	0.32082	0.32568	0.31295
289	1.43	1.42	1.433	1.423	1.426	1.417	1.433	1.431	1.435	1.423			549	0.35247	0.33048	0.36386	0.37162	0.36744	0.35217	0.35394	0.36235	0.36679	0.36192
290	1.431	1.419	1.43	1.432	1.429	1.426	1.438	1.438	1.437	1.427			550	0.39113	0.37464	0.39135	0.37906	0.40939	0.36036	0.39295	0.41445	0.40267	0.3955
291	1.42	1.415	1.424	1.418	1.417	1.413	1.422	1.418	1.418	1.417			551	0.4158	0.40039	0.41008	0.42807	0.43584	0.42799	0.40662	0.44425	0.43602	0.43402
292	1.393	1.391	1.399	1.387	1.398	1.385	1.396	1.397	1.396	1.39			552	0.47948	0.42792	0.46275	0.48055	0.50379	0.45611	0.47068	0.51178	0.5085	0.45305
293	1.352	1.343	1.354	1.348	1.353	1.341	1.358	1.355	1.353	1.349			553	0.53191	0.49861	0.53737	0.54026	0.55236	0.52315	0.52345	0.53616	0.54716	0.53469
294	1.298	1.289	1.304	1.296	1.296	1.292	1.299	1.299	1.303	1.293			554	0.58667	0.54488	0.59206	0.57753	0.59698	0.572	0.56751	0.608	0.57877	0.57524
295	1.235	1.227	1.238	1.234	1.236	1.227	1.238	1.237	1.235	1.228			555	0.65167	0.59619	0.62968	0.62672	0.64861	0.61768	0.61068	0.6758	0.64387	0.62225
296	1.164	1.156	1.168	1.158	1.164	1.151	1.162	1.169	1.162	1.154			556	0.68967	0.64669	0.70614	0.72557	0.71141	0.67381	0.69807	0.74658	0.70742	0.70913
297	1.088	1.079	1.09	1.081	1.086	1.077	1.088	1.082	1.089	1.078			557	0.75032	0.70747	0.76767	0.78602	0.79037	0.74634	0.75233	0.80758	0.7766	0.77166
298	1.007	1.002	1.008	1.005	1.001	0.999	1.003	1.004	1.008	1.003			558	0.82118	0.77889	0.81423	0.84453	0.86917	0.81037	0.85188	0.85197	0.85166	0.82373
299	0.93	0.913	0.931	0.922	0.92	0.916	0.924	0.927	0.928	0.92			559	0.91437	0.86508	0.88569	0.91272	0.93779	0.91735	0.90966	0.93717	0.9273	0.9158
300	0.852	0.847	0.852	0.85	0.846	0.842	0.851	0.852	0.854	0.845			560	1.00448	0.94617	0.98171	1.02598	1.04058	0.98791	0.99762	1.01545	1.01789	0.99801
301	0.78	0.771	0.782	0.777	0.775	0.77	0.781	0.777	0.783	0.771			561	1.14508	1.02445	1.07476	1.08246	1.14816	1.05725	1.10433	1.12408	1.12968	1.07364
302	0.712	0.704	0.71	0.705	0.708	0.702	0.709	0.711	0.712	0.702			562	1.20206	1.11496	1.16949	1.15737	1.25923	1.17207	1.15672	1.20709	1.21629	1.1832
303	0.647	0.641	0.647	0.641	0.642	0.64	0.647	0.642	0.646	0.64			563	1.25089	1.23766	1.27703	1.31705	1.32504	1.24929	1.33394	1.33072	1.30035	1.28746
304	0.593	0.588	0.593	0.588	0.589	0.581	0.592	0.59	0.594	0.585			564	1.39289	1.29199	1.39862	1.42486	1.43858	1.32859	1.36866	1.43874	1.42011	1.36324
305	0.524	0.516	0.523	0.521	0.527	0.517	0.534	0.526	0.531	0.518			565	1.524	1.38678	1.51899	1.51415	1.5544	1.49153	1.47792	1.56449	1.53686	1.49826
306	0.487	0.477	0.487	0.484	0.482	0.478	0.496	0.483	0.489	0.48			566	1.61282	1.49837	1.61602	1.64037	1.65651	1.58884	1.59702	1.69018	1.65779	1.61231
307	0.446	0.439	0.444	0.439	0.439	0.438	0.451	0.442	0.448	0.439			567	1.7239	1.62347	1.7309	1.72377	1.83122	1.66875	1.72115	1.84484	1.77176	1.72185
308	0.405	0.402	0.408	0.407	0.405	0.4	0.415	0.408	0.412	0.404			568	1.86306	1.75935	1.84179	1.86663	1.95026	1.824	1.88506	1.9339	1.93744	1.8591
309	0.377	0.371	0.376	0.376	0.374	0.367	0.388	0.378	0.381	0.369			569	1.99555	1.88106	1.991	2.03226	2.08048	1.95707	2.01988	2.09303	2.04708	1.95957
310	0.349	0.342	0.348	0.346	0.344	0.34	0.355	0.344	0.35	0.344			570	2.14057	2.01758	2.15828	2.1637	2.21088	2.11214	2.13872	2.26445	2.22518	2.14246
311	0.321	0.318	0.32	0.319	0.321	0.315	0.333	0.321	0.324	0.315			571	2.30812	2.16625	2.31253	2.36772	2.38321	2.2956	2.29275	2.40487	2.35842	2.30297
312	0.3	0.297	0.302	0.298	0.3	0.296	0.312	0.301	0.308	0.296			572	2.49381	2.29288	2.47697	2.46183	2.51873	2.38426	2.44798	2.54205	2.51145	2.45337
313	0.285	0.28	0.284	0.283	0.284	0.276	0.291	0.285	0.29	0.279			573	2.66567	2.46373	2.65063	2.68654	2.74203	2.55616	2.64175	2.70936	2.69727	2.62549
314	0.271	0.264	0.269	0.27	0.271	0.259	0.28	0.266	0.275	0.263			574	2.80609	2.63034	2.77349	2.87171	2.89044	2.75718	2.76787	2.92688	2.87117	2.79225
315	0.253	0.251	0.257	0.254	0.254	0.247	0.265	0.253	0.261	0.249			575	3.0008	2.78097	2.92027	3.01007	3.0423	2.91311	2.92944	3.06633	3.0219	2.96467
316	0.244	0.237	0.242	0.24	0.243	0.235	0.252	0.243	0.243	0.239			576	3.14835	2.96324	3.10272	3.19163	3.21598	3.09274	3.1487	3.26545	3.20719	3.15131
317	0.234	0.224	0.233	0.228	0.233	0.227	0.243	0.23	0.234	0.227			577	3.3453	3.10842	3.33596	3.3906	3.37877	3.25536	3.29345	3.48581	3.43409	3.33278
318	0.224	0.219	0.223	0.216	0.224	0.22	0.234	0.223	0.228	0.217			578	3.54383	3.29651	3.45938	3.55553	3.64769	3.49198	3.50489	3.70606	3.6029	3.49316
319	0.218	0.213	0.217	0.213	0.217	0.211	0.226	0.217	0.223	0.212			579	3.70904	3.49598	3.71189	3.76745	3.81421	3.58074	3.69199	3.85982	3.84843	3.69877
320	0.212	0.207	0.211	0.207	0.208	0.207	0.222	0.209	0.215	0.209			580	3.89436	3.66059	3.95106	3.93485	4.02696	3.83629	3.90499	4.03614	4.02055	3.90227
321	0.207	0.199	0.201	0.203	0.201	0.197	0.212	0.204	0.206	0.201			581	4.12129	3.88332	4.13525	4.15639	4.23072	3.99404	4.10295	4.24056	4.18125	4.12917
322	0.202	0.192	0.197	0.195	0.197	0.194	0.206	0.197	0.2	0.195			582	4.30098	4.08316	4.27122	4.37872	4.49075	4.18052	4.30711	4.46103	4.43767	4.28362
323	0.198	0.189	0.194	0.191	0.195	0.189	0.206	0.194	0.2	0.189			583	4.54426	4.2699	4.50533	4.56088	4.59823	4.41651	4.51755	4.60112	4.62798	4.53071
324	0.191	0.186	0.19	0.187	0.19	0.186	0.199	0.188	0.195	0.185			584	4.68749	4.41951	4.64119	4.79774	4.8459	4.65831	4.72316	4.90717	4.89978	4.71462
325	0.185	0.18	0.182	0.181	0.184	0.18	0.193	0.182	0.187	0.179			585	4.91727	4.58409	4.89379	4.95621	5.05551	4.81011	4.96541	5.13349	5.08965	4.85617
326	0.178	0.172	0.179	0.174	0.178	0.172	0.187	0.177	0.181	0.175			586	5.13438	4.80284	5.09028	5.1632	5.31579	5.10489	5.10244	5.28989	5.29127	5.15529
327	0.174	0.172	0.172	0.172	0.172	0.17	0.183	0.171	0.174	0.168			587	5.41703	5.05542	5.31389	5.39427	5.55418	5.26414	5.35961	5.44949	5.5295	5.36105
328	0.171	0.167	0.169	0.167	0.171	0.167	0.178	0.17	0.174	0.163			588	5.59008	5.20758	5.59234	5.60538	5.80834	5.44204	5.54654	5.78535	5.78117	5.5067
329	0.167	0.161	0.165	0.163	0.164	0.16	0.175	0.161	0.167	0.157			589	5.83576	5.40416	5.71746	5.79549	5.94007	5.60537	5.80856	5.92227	5.94687	5.77693
330	0.161	0.155	0.162	0.158	0.159	0.154	0.171	0.158	0.163	0.154			590	5.93166	5.63518	5.95379	6.08363	6.15143	5.90609	5.93914	6.11415	6.07782	5.83839
331	0.153	0.151	0.156	0.154	0.154	0.151	0.166	0.155	0.155	0.152			591	6.14541	5.80367	6.12528	6.24789	6.36253	6.03865	6.13896	6.3461	6.32262	6.16093
332	0.151	0.145	0.149	0.148	0.15	0.146	0.16	0.147	0.151	0.146			592	6.39556	5.94842	6.37955	6.45366	6.6245	6.26592	6.37409	6.63539	6.58622	6.39354
333	0.146	0.14	0.144	0.142	0.144	0.142	0.155	0.145	0.146	0.139			593	6.568	6.21244	6.51723	6.70034	6.79318	6.45882	6.57862	6.78107	6.7853	6.58546
334	0.141	0.137	0.141	0.139	0.14	0.136	0.149	0.139	0.142	0.135			594	6.75832	6.39868	6.69196	6.96052	6.95651	6.70885	6.83524	6.93265	7.06363	6.79284
335	0.135	0.131	0.134	0.136	0.135	0.131	0.144	0.132	0.138	0.131			595	7.01841	6.66338	7.00421	7.0833	7.16582	6.75052	6.92731	7.19406	7.20756	6.93045
336	0.132	0.129	0.126	0.13	0.133	0.129	0.14	0.131	0.136	0.126			596	7.18361	6.83284	7.13709	7.33262	7.40121	7.03356	7.14868	7.37858	7.42846	7.2368
337	0.127	0.125	0.127	0.126	0.129	0.124	0.136	0.127	0.133	0.122			597	7.3789	6.9257	7.31735	7.4457	7.65746	7.22873	7.40216	7.58346	7.58712	7.29994
338	0.125	0.116	0.124	0.122	0.125	0.12	0.133	0.122	0.128	0.12			598	7.5824	7.1386	7.56287	7.59405	7.75212	7.38172	7.52821	7.73456	7.90262	7.50871
339	0.121	0.117	0.119	0.118	0.12	0.115	0.128	0.12	0.12	0.116			599	7.77424	7.23193	7.69833	7.70461	7.97174	7.56027	7.75094	7.97575	8.07815	7.68545
340	0.115	0.113	0.119	0.12	0.121	0.114	0.127	0.114	0.119	0.113			600	7.97966	7.43127	7.9322	8.04069	8.14098	7.68849	7.93065	8.17059	8.21076	7.80637
341	0.116	0.112	0.116	0.115	0.116	0.11	0.126	0.117	0.119	0.11			601	8.15772	7.58276	7.9894	8.1714	8.34965	7.80922	8.02899	8.2147	8.28621	7.99385
342	0.11	0.108	0.109	0.11	0.113	0.108	0.123	0.109	0.116	0.106			602	8.24471	7.75966	8.13374	8.27225	8.45636	8.05303	8.14368	8.43332	8.49155	8.06293
343	0.109	0.105	0.109	0.106	0.109	0.104	0.119	0.106	0.11	0.104			603	8.429	7.86708	8.29488	8.4924	8.58225	8.13801	8.32072	8.613	8.63875	8.27945
344	0.106	0.101	0.106	0.104	0.108	0.103	0.116	0.103	0.109	0.103			604	8.4341	8.00664	8.49524	8.50588	8.62186	8.29027	8.50418	8.70004	8.77886	8.40952
345	0.104	0.099	0.102	0.103	0.104	0.1	0.113	0.102	0.105	0.099			605	8.65299	8.04405	8.60227	8.61174	8.88447	8.39675	8.64172	8.93836	8.92681	8.46851
346	0.101	0.099	0.1	0.103	0.101	0.098	0.116	0.099	0.104	0.097			606	8.70469	8.25303	8.7002	8.74283	8.92775	8.50272	8.74672	8.90966	8.94546	8.66004
347	0.102	0.099	0.104	0.101	0.103	0.099	0.112	0.1	0.102	0.1			607	8.90627	8.28735	8.76579	8.92827	9.00686	8.62402	8.77129	9.05406	9.11864	8.71763
348	0.099	0.096	0.099	0.101	0.099	0.093	0.11	0.098	0.105	0.095			608	9.00118	8.41228	8.91301	8.9713	9.17959	8.67942	8.9085	9.16539	9.23977	8.81725
349	0.094	0.091	0.094	0.098	0.096	0.093	0.106	0.096	0.101	0.093			609	9.02033	8.52888	8.89545	9.10964	9.29647	8.68807	9.02658	9.21353	9.31508	8.88131
350	0.096	0.094	0.095	0.093	0.097	0.093	0.108	0.098	0.1	0.096			610	9.05747	8.55686	9.02926	9.16248	9.33462	8.8068	8.97664	9.32644	9.38235	8.92017
351	0.095	0.093	0.097	0.095	0.098	0.093	0.106	0.094	0.099	0.093			611	9.18133	8.59549	9.02562	9.18778	9.40491	8.94481	9.09814	9.34334	9.45679	8.97361
352	0.096	0.094	0.097	0.096	0.095	0.092	0.107	0.095	0.1	0.094			612	9.14471	8.6515	9.17526	9.24337	9.41839	8.95977	9.12186	9.42125	9.52636	9.10891
353	0.096	0.093	0.094	0.095	0.098	0.091	0.107	0.093	0.096	0.093			613	9.27174	8.61934	9.09872	9.3115	9.43162	9.03745	9.17949	9.39112	9.53061	9.06995
354	0.096	0.093	0.095	0.093	0.094	0.093	0.106	0.093	0.1	0.093			614	9.26497	8.6617	9.22043	9.22101	9.52576	8.98354	9.23678	9.42011	9.57476	9.09816
355	0.1	0.09	0.095	0.094	0.095	0.094	0.108	0.095	0.097	0.093			615	9.2728	8.75647	9.12144	9.28426	9.45773	9.02774	9.21785	9.44495	9.65726	9.1131
356	0.091	0.091	0.096	0.094	0.093	0.09	0.103	0.093	0.095	0.091			616	9.28322	8.71023	9.18323	9.33229	9.50137	9.08692	9.19935	9.4776	9.59153	9.16325
357	0.095	0.09	0.092	0.094	0.095	0.092	0.103	0.09	0.094	0.086			617	9.30989	8.66416	9.19715	9.4034	9.43204	9.00227	9.26533	9.42004	9.61106	9.18266
358	0.093	0.092	0.097	0.092	0.093	0.092	0.103	0.092	0.097	0.09			618	9.24621	8.64308	9.22342	9.43433	9.52753	8.97431	9.18809	9.46905	9.45298	9.15589
359	0.091	0.085	0.091	0.092	0.09	0.091	0.104	0.091	0.093	0.087			619	9.19336	8.63443	9.1321	9.26396	9.51763	8.96479	9.20079	9.37274	9.60029	9.05303
360	0.089	0.086	0.087	0.086	0.089	0.084	0.098	0.085	0.089	0.083			620	9.18402	8.64449	9.08424	9.34091	9.37582	8.97037	9.1445	9.33732	9.4614	8.98485
361	0.087	0.081	0.085	0.085	0.085	0.085	0.095	0.085	0.085	0.081			621	9.11744	8.55932	9.09846	9.22379	9.45081	8.85639	9.10594	9.33005	9.52538	9.02997
362	0.082	0.078	0.079	0.084	0.083	0.08	0.092	0.079	0.085	0.079			622	9.09852	8.56272	8.97603	9.17672	9.32867	8.87837	9.10235	9.17835	9.37081	8.96319
363	0.081	0.078	0.078	0.081	0.081	0.075	0.089	0.079	0.084	0.076			623	9.0614	8.48611	9.00426	9.09758	9.29988	8.81463	9.02669	9.15481	9.38468	8.89135
364	0.084	0.079	0.08	0.082	0.082	0.077	0.089	0.081	0.084	0.079			624	8.94024	8.4312	8.89909	9.08434	9.1711	8.74666	8.9653	9.06582	9.26564	8.8299
365	0.086	0.086	0.083	0.086	0.087	0.081	0.091	0.084	0.086	0.085			625	8.90107	8.3169	8.81871	9.04448	9.11949	8.5618	8.83274	9.01493	9.21964	8.83421
366	0.078	0.073	0.076	0.075	0.077	0.073	0.083	0.074	0.079	0.074			626	8.75011	8.29053	8.80219	8.92497	9.0984	8.49653	8.75173	8.93213	9.14212	8.71333
367	0.076	0.075	0.075	0.076	0.076	0.071	0.081	0.074	0.078	0.073			627	8.69749	8.1583	8.6699	8.81517	8.93875	8.48463	8.67278	8.82198	9.02251	8.67331
368	0.075	0.072	0.074	0.073	0.076	0.073	0.08	0.074	0.076	0.073			628	8.68411	8.13685	8.61642	8.62811	8.89666	8.36477	8.68053	8.7604	8.95277	8.47719
369	0.072	0.071	0.073	0.072	0.073	0.07	0.079	0.071	0.075	0.072			629	8.56884	8.03604	8.53556	8.54388	8.79588	8.31934	8.55092	8.59797	8.86866	8.44016
370	0.07	0.07	0.069	0.071	0.071	0.067	0.076	0.07	0.073	0.069			630	8.42711	7.8775	8.33211	8.53789	8.67112	8.21715	8.30494	8.57244	8.70656	8.24922
371	0.07	0.069	0.07	0.07	0.07	0.066	0.077	0.07	0.073	0.069			631	8.34929	7.85291	8.35514	8.36372	8.46387	8.10838	8.26492	8.32628	8.60636	8.21003
372	0.072	0.067	0.07	0.07	0.069	0.068	0.075	0.069	0.072	0.069			632	8.21608	7.70276	8.18445	8.25332	8.37906	7.98809	8.09649	8.34676	8.45567	8.06411
373	0.07	0.068	0.07	0.069	0.07	0.068	0.076	0.07	0.073	0.069			633	8.19618	7.61044	8.00053	8.09629	8.34995	7.85241	8.11618	8.16476	8.33512	7.96992
374	0.069	0.067	0.068	0.068	0.07	0.066	0.075	0.066	0.07	0.068			634	7.96985	7.52029	7.903	8.02059	8.13675	7.84596	7.96258	8.06175	8.28172	7.80939
375	0.068	0.067	0.069	0.068	0.069	0.066	0.076	0.067	0.07	0.066			635	7.84204	7.36436	7.76705	7.93844	8.00868	7.52959	7.749	7.84322	8.10585	7.69095
376	0.068	0.067	0.067	0.069	0.069	0.065	0.074	0.067	0.07	0.068			636	7.64093	7.28777	7.68954	7.73779	7.91849	7.38836	7.70519	7.76107	7.90439	7.59515
377	0.07	0.067	0.068	0.069	0.07	0.066	0.074	0.067	0.073	0.068			637	7.6316	7.13734	7.45041	7.65796	7.77657	7.35963	7.60231	7.60859	7.84531	7.42421
378	0.07	0.069	0.069	0.07	0.07	0.066	0.075	0.067	0.072	0.069			638	7.3839	6.88519	7.40051	7.45426	7.59593	7.2032	7.31626	7.45176	7.71167	7.28617
379	0.068	0.068	0.068	0.068	0.068	0.066	0.073	0.069	0.071	0.067			639	7.13779	6.79202	7.11768	7.27247	7.40197	6.94586	7.09266	7.28546	7.46115	7.11246
380	0.069	0.069	0.069	0.071	0.07	0.067	0.075	0.067	0.072	0.069			640	7.01918	6.59189	6.97788	7.11213	7.23244	6.80624	6.95336	7.03529	7.2859	6.92331
381	0.069	0.068	0.07	0.07	0.07	0.068	0.076	0.069	0.072	0.07			641	6.91053	6.46646	6.8259	6.93666	6.99256	6.6933	6.79637	6.98702	7.12126	6.81965
382	0.07	0.069	0.071	0.072	0.071	0.067	0.074	0.07	0.073	0.07			642	6.81462	6.35041	6.75432	6.80333	6.91765	6.54406	6.73463	6.82098	7.00487	6.63528
383	0.072	0.071	0.07	0.074	0.072	0.07	0.077	0.071	0.075	0.072			643	6.60314	6.3024	6.59105	6.68154	6.87144	6.47563	6.60098	6.70901	6.88885	6.56251
384	0.073	0.072	0.073	0.075	0.075	0.072	0.078	0.073	0.075	0.073			644	6.50703	6.21976	6.47539	6.57021	6.67621	6.35857	6.44754	6.61948	6.80737	6.44188
385	0.075	0.074	0.073	0.075	0.076	0.073	0.079	0.074	0.075	0.074			645	6.3821	6.01549	6.3089	6.43258	6.60867	6.2648	6.38278	6.44432	6.5914	6.33807
386	0.075	0.075	0.074	0.076	0.077	0.074	0.082	0.076	0.078	0.075			646	6.28738	5.9823	6.23168	6.2823	6.46162	6.12822	6.27993	6.27833	6.49489	6.13617
387	0.077	0.076	0.077	0.078	0.079	0.076	0.083	0.077	0.08	0.076			647	6.16912	5.83332	6.18833	6.19688	6.31928	6.06028	6.20009	6.26326	6.39859	6.08753
388	0.08	0.079	0.08	0.08	0.081	0.078	0.085	0.079	0.083	0.078			648	6.14138	5.76448	6.0907	6.13591	6.2792	5.91349	6.04756	6.13392	6.30104	5.98579
389	0.084	0.082	0.082	0.084	0.084	0.081	0.088	0.083	0.084	0.082			649	6.0367	5.61869	5.90112	6.0551	6.14908	5.80304	5.94404	6.0187	6.17702	5.93186
390	0.086	0.083	0.084	0.086	0.086	0.083	0.091	0.084	0.088	0.084			650	5.92886	5.48933	5.85464	5.93242	6.0076	5.73321	5.8525	5.91674	6.11424	5.74526
391	0.086	0.087	0.088	0.089	0.089	0.086	0.092	0.087	0.089	0.087			651	5.76104	5.44701	5.74444	5.87323	5.99359	5.57044	5.78538	5.81098	6.00083	5.65032
392	0.09	0.089	0.089	0.091	0.091	0.087	0.095	0.088	0.092	0.09			652	5.63607	5.38387	5.62611	5.77041	5.81076	5.48169	5.65592	5.69685	5.93585	5.578
393	0.092	0.091	0.091	0.092	0.092	0.09	0.097	0.092	0.093	0.091			653	5.62903	5.27636	5.57691	5.61699	5.73313	5.43744	5.61466	5.61298	5.76267	5.48628
394	0.094	0.092	0.092	0.094	0.095	0.09	0.098	0.094	0.096	0.092			654	5.51144	5.17321	5.46372	5.57618	5.66984	5.34266	5.49145	5.51528	5.68778	5.4026
395	0.096	0.093	0.095	0.096	0.097	0.093	0.1	0.094	0.096	0.095			655	5.35667	5.05777	5.3195	5.45235	5.53886	5.23803	5.38583	5.46911	5.6477	5.31307
396	0.096	0.095	0.096	0.097	0.097	0.095	0.101	0.095	0.1	0.096			656	5.33241	4.95781	5.18393	5.32896	5.39055	5.12304	5.29344	5.32672	5.43484	5.17671
397	0.099	0.097	0.098	0.1	0.099	0.097	0.103	0.098	0.102	0.098			657	5.18555	4.89791	5.16174	5.18114	5.35773	5.0331	5.17277	5.19738	5.37342	5.08532
398	0.1	0.099	0.1	0.101	0.101	0.099	0.105	0.1	0.102	0.099			658	5.11257	4.78148	5.11909	5.18974	5.16359	4.99537	5.08498	5.11894	5.32777	5.00275
399	0.101	0.1	0.101	0.102	0.101	0.098	0.107	0.099	0.103	0.1			659	4.96918	4.7679	4.9447	5.07088	5.17979	4.84116	5.05396	5.0154	5.22464	4.87962
400	0.105	0.101	0.101	0.103	0.103	0.1	0.107	0.102	0.105	0.103			660	4.91447	4.62202	4.932	4.91071	4.9983	4.76556	4.92421	4.89491	5.06681	4.84533
401	0.104	0.102	0.103	0.105	0.105	0.102	0.109	0.103	0.107	0.104			661	4.84017	4.54318	4.80839	4.83608	4.94234	4.68144	4.86167	4.81082	4.97855	4.72994
402	0.105	0.104	0.105	0.107	0.107	0.104	0.111	0.106	0.108	0.106			662	4.68406	4.49391	4.70963	4.80024	4.87507	4.62985	4.75229	4.81627	4.91472	4.63303
403	0.108	0.106	0.108	0.108	0.108	0.106	0.113	0.107	0.11	0.107			663	4.65385	4.35058	4.60298	4.69266	4.80883	4.50617	4.63933	4.64487	4.87607	4.57329
404	0.11	0.108	0.109	0.11	0.11	0.108	0.114	0.108	0.112	0.109			664	4.53826	4.30921	4.54064	4.58924	4.61835	4.4442	4.50414	4.51777	4.70416	4.46634
405	0.113	0.111	0.111	0.111	0.112	0.111	0.117	0.112	0.114	0.111			665	4.44354	4.24498	4.44245	4.52829	4.52265	4.27004	4.4604	4.38491	4.59887	4.42655
406	0.115	0.113	0.114	0.115	0.115	0.112	0.119	0.113	0.117	0.113			666	4.38288	4.11981	4.32825	4.41601	4.50489	4.27123	4.30894	4.43332	4.5367	4.30589
407	0.118	0.116	0.118	0.118	0.118	0.115	0.123	0.117	0.12	0.116			667	4.22736	3.97569	4.28495	4.26361	4.36797	4.10322	4.25929	4.24941	4.42481	4.16098
408	0.122	0.119	0.121	0.121	0.121	0.118	0.124	0.12	0.123	0.119			668	4.13018	3.93529	4.15883	4.18264	4.2973	3.99659	4.16847	4.16937	4.35725	4.13027
409	0.126	0.124	0.125	0.124	0.125	0.123	0.128	0.123	0.127	0.123			669	4.15359	3.87186	4.03449	4.09633	4.18419	3.98215	4.12949	4.13339	4.23064	3.97382
410	0.13	0.128	0.129	0.129	0.13	0.127	0.132	0.128	0.132	0.129			670	3.96736	3.80723	3.98544	4.03839	4.0503	3.87088	3.98886	4.00581	4.13384	3.96506
411	0.135	0.133	0.132	0.135	0.133	0.13	0.137	0.133	0.135	0.134			671	3.90171	3.68634	3.90315	3.90361	4.01292	3.82102	3.96742	3.93735	4.03411	3.80046
412	0.14	0.137	0.138	0.14	0.139	0.135	0.143	0.138	0.14	0.137			672	3.81115	3.59285	3.78884	3.87014	3.95008	3.71173	3.78576	3.85747	3.94706	3.71956
413	0.146	0.141	0.143	0.144	0.143	0.142	0.148	0.143	0.145	0.142			673	3.69794	3.53574	3.7012	3.69166	3.85434	3.64589	3.71818	3.75064	3.90505	3.65111
414	0.151	0.147	0.149	0.149	0.149	0.146	0.153	0.147	0.15	0.147			674	3.70193	3.44696	3.62602	3.69288	3.73368	3.54203	3.69499	3.67609	3.76731	3.62407
415	0.156	0.153	0.155	0.155	0.154	0.152	0.158	0.154	0.156	0.153			675	3.57567	3.37384	3.53975	3.61651	3.66693	3.48605	3.51575	3.58604	3.70998	3.503
416	0.162	0.158	0.161	0.16	0.161	0.158	0.163	0.158	0.162	0.159			676	3.51318	3.30932	3.48995	3.4746	3.60353	3.38697	3.50085	3.48868	3.63473	3.46039
417	0.167	0.163	0.165	0.165	0.166	0.162	0.168	0.163	0.167	0.163			677	3.44648	3.2224	3.38144	3.4174	3.49993	3.31132	3.44195	3.45459	3.51786	3.34421
418	0.172	0.169	0.171	0.171	0.171	0.169	0.174	0.169	0.173	0.169			678	3.3351	3.11736	3.32548	3.33616	3.38313	3.24097	3.33673	3.31237	3.42745	3.25342
419	0.18	0.175	0.178	0.176	0.177	0.175	0.181	0.176	0.178	0.175			679	3.26556	3.05035	3.20382	3.2311	3.31912	3.14843	3.28403	3.23731	3.3501	3.21046
420	0.185	0.181	0.183	0.181	0.183	0.179	0.185	0.181	0.184	0.181			680	3.08476	2.90975	3.05109	3.08659	3.17758	3.00102	3.09179	3.07124	3.21849	3.04693
421	0.189	0.185	0.187	0.186	0.187	0.184	0.189	0.185	0.189	0.186			681	3.01911	2.8579	3.07328	3.0365	3.08704	2.90501	3.01201	2.99095	3.11036	2.96073
422	0.193	0.191	0.191	0.191	0.191	0.188	0.194	0.19	0.193	0.191			682	2.87899	2.75187	2.91952	2.92867	2.9901	2.83686	2.9574	2.94779	3.06766	2.90703
423	0.196	0.194	0.195	0.195	0.194	0.192	0.197	0.193	0.197	0.194			683	2.83894	2.69239	2.83971	2.85835	2.92673	2.78508	2.86506	2.83292	2.97563	2.79476
424	0.2	0.197	0.198	0.199	0.199	0.195	0.201	0.198	0.201	0.197			684	2.73714	2.6429	2.77507	2.8051	2.87877	2.66486	2.80903	2.77051	2.8903	2.76499
425	0.205	0.201	0.204	0.202	0.203	0.2	0.206	0.202	0.205	0.202			685	2.67932	2.54852	2.69559	2.72118	2.80443	2.65531	2.74271	2.71274	2.83062	2.66783
426	0.208	0.205	0.206	0.207	0.207	0.204	0.209	0.205	0.208	0.206			686	2.64842	2.49862	2.60933	2.67602	2.70299	2.60509	2.64325	2.57747	2.67647	2.57145
427	0.21	0.207	0.209	0.209	0.209	0.207	0.213	0.209	0.21	0.207			687	2.57277	2.4125	2.5515	2.60218	2.62005	2.47808	2.56359	2.56141	2.713	2.52551
428	0.212	0.211	0.211	0.211	0.213	0.209	0.215	0.211	0.214	0.21			688	2.48444	2.33273	2.4718	2.53988	2.5688	2.45812	2.53135	2.52496	2.60679	2.46166
429	0.215	0.213	0.214	0.215	0.216	0.213	0.219	0.214	0.217	0.213			689	2.4402	2.30615	2.38842	2.44543	2.48909	2.3551	2.43193	2.39633	2.52894	2.41559
430	0.218	0.215	0.216	0.217	0.218	0.214	0.221	0.216	0.219	0.216			690	2.36864	2.23478	2.36297	2.34713	2.39679	2.26163	2.3531	2.31693	2.44238	2.32189
431	0.219	0.218	0.22	0.219	0.22	0.218	0.223	0.218	0.221	0.218			691	2.25204	2.21123	2.32347	2.28403	2.34839	2.23599	2.27295	2.26098	2.34089	2.2547
432	0.222	0.22	0.221	0.222	0.223	0.22	0.224	0.22	0.224	0.22			692	2.25374	2.10708	2.24672	2.23195	2.26336	2.1449	2.20288	2.19107	2.32671	2.20037
433	0.224	0.222	0.222	0.223	0.225	0.222	0.227	0.223	0.226	0.223			693	2.15771	2.0287	2.14563	2.1955	2.20762	2.15127	2.17797	2.14821	2.26346	2.15493
434	0.226	0.223	0.225	0.225	0.226	0.223	0.228	0.225	0.227	0.223			694	2.11756	1.96218	2.10027	2.07436	2.16313	2.06384	2.12593	2.10107	2.15261	2.04734
435	0.227	0.226	0.228	0.228	0.228	0.225	0.231	0.227	0.23	0.226			695	2.01826	1.94703	2.06782	2.02066	2.10366	1.96902	2.04401	2.02929	2.10573	2.03709
436	0.229	0.229	0.228	0.23	0.231	0.227	0.233	0.229	0.232	0.228			696	1.97675	1.86417	2.0156	1.9755	2.04403	1.94281	1.98063	1.97083	2.08822	1.9786
437	0.23	0.231	0.232	0.233	0.233	0.23	0.235	0.231	0.234	0.231			697	1.93978	1.81699	1.88523	1.95485	1.99317	1.89257	1.9412	1.90742	1.96437	1.89436
438	0.234	0.233	0.232	0.234	0.235	0.23	0.236	0.232	0.236	0.232			698	1.84474	1.77421	1.88144	1.87083	1.94108	1.80526	1.87508	1.86968	1.94014	1.84399
439	0.234	0.234	0.235	0.236	0.237	0.232	0.239	0.235	0.238	0.235			699	1.82846	1.68024	1.76901	1.816	1.87435	1.7953	1.81472	1.80117	1.87526	1.77693
440	0.238	0.237	0.237	0.237	0.238	0.235	0.24	0.237	0.24	0.236			700	1.76469	1.65887	1.76821	1.76202	1.78704	1.69811	1.77679	1.7638	1.84666	1.71874
441	0.238	0.238	0.239	0.24	0.239	0.236	0.243	0.239	0.241	0.239			701	1.68981	1.57456	1.65828	1.71713	1.73455	1.64557	1.69143	1.69798	1.7328	1.65271
442	0.24	0.24	0.24	0.242	0.242	0.239	0.244	0.24	0.243	0.24			702	1.65379	1.55918	1.6354	1.63451	1.68458	1.59443	1.68392	1.61255	1.70086	1.61154
443	0.242	0.242	0.243	0.243	0.244	0.241	0.246	0.242	0.245	0.242			703	1.60146	1.50234	1.62398	1.62624	1.62039	1.57018	1.60784	1.61578	1.68619	1.56194
444	0.244	0.244	0.244	0.246	0.246	0.243	0.248	0.244	0.247	0.244			704	1.53457	1.46879	1.54248	1.52794	1.60264	1.53059	1.58858	1.55506	1.61157	1.55984
445	0.247	0.246	0.247	0.248	0.248	0.245	0.252	0.247	0.25	0.247			705	1.46669	1.42226	1.46686	1.50529	1.53132	1.4823	1.51409	1.47104	1.54061	1.50679
446	0.25	0.249	0.25	0.251	0.252	0.248	0.253	0.25	0.253	0.25			706	1.43328	1.3539	1.44686	1.45664	1.48094	1.4106	1.45649	1.41182	1.49163	1.40592
447	0.252	0.252	0.252	0.253	0.254	0.251	0.255	0.253	0.255	0.252			707	1.418	1.3328	1.40765	1.40393	1.43957	1.35276	1.43441	1.39693	1.46246	1.39029
448	0.254	0.255	0.255	0.256	0.257	0.253	0.259	0.256	0.258	0.255			708	1.36431	1.26905	1.37625	1.35588	1.40494	1.33216	1.3644	1.32958	1.43203	1.30912
449	0.257	0.256	0.256	0.258	0.258	0.255	0.26	0.257	0.26	0.256			709	1.31649	1.21766	1.35933	1.30957	1.31087	1.30994	1.31275	1.30157	1.3669	1.29271
450	0.258	0.259	0.258	0.259	0.26	0.256	0.262	0.258	0.262	0.259			710	1.24455	1.21507	1.26459	1.25716	1.32388	1.24804	1.30719	1.24632	1.35585	1.28692
451	0.26	0.261	0.26	0.262	0.263	0.259	0.264	0.26	0.264	0.261			711	1.25692	1.13769	1.23393	1.24927	1.25023	1.22081	1.23886	1.21386	1.26864	1.19689
452	0.26	0.261	0.261	0.262	0.262	0.26	0.264	0.262	0.264	0.261			712	1.18167	1.09658	1.14184	1.2059	1.18679	1.1599	1.19325	1.18538	1.23927	1.20248
453	0.262	0.262	0.262	0.263	0.264	0.261	0.265	0.262	0.266	0.262			713	1.14387	1.06309	1.11348	1.15146	1.1827	1.13125	1.18258	1.14382	1.18999	1.16246
454	0.262	0.263	0.261	0.263	0.264	0.261	0.267	0.263	0.266	0.263			714	1.06206	1.07043	1.1092	1.10469	1.14001	1.09794	1.10094	1.10895	1.16896	1.12145
455	0.262	0.261	0.262	0.264	0.263	0.261	0.266	0.263	0.266	0.262			715	1.08143	0.99038	1.04838	1.08603	1.11937	1.03709	1.057	1.06214	1.12782	1.05175
456	0.26	0.261	0.261	0.262	0.263	0.26	0.265	0.262	0.264	0.261			716	1.04274	0.98545	1.04706	1.04024	1.05656	1.0203	1.01343	1.03954	1.07363	1.01503
457	0.26	0.26	0.26	0.261	0.262	0.259	0.263	0.261	0.264	0.261			717	1.00313	0.93837	1.01993	0.9961	1.01842	0.97754	1.00219	0.98348	1.04112	0.99237
458	0.258	0.258	0.258	0.259	0.261	0.256	0.262	0.259	0.261	0.259			718	0.99333	0.91233	0.97808	0.96756	0.99316	0.94148	0.97058	0.94561	1.02055	0.94426
459	0.256	0.256	0.256	0.258	0.259	0.255	0.26	0.257	0.259	0.257			719	0.91082	0.86527	0.94584	0.9301	0.96002	0.92129	0.94991	0.92005	0.97538	0.93066
460	0.254	0.254	0.254	0.255	0.256	0.252	0.258	0.255	0.257	0.255			720	0.90204	0.85402	0.91271	0.90308	0.92673	0.87808	0.92004	0.92271	0.94677	0.89655
461	0.251	0.252	0.25	0.253	0.253	0.25	0.255	0.252	0.254	0.252			721	0.85296	0.80081	0.88733	0.88242	0.87718	0.87096	0.89731	0.85931	0.89189	0.89001
462	0.247	0.248	0.247	0.249	0.249	0.246	0.251	0.248	0.251	0.248			722	0.845	0.79855	0.85732	0.83761	0.86091	0.8278	0.85936	0.83027	0.89909	0.83301
463	0.243	0.244	0.244	0.245	0.246	0.242	0.248	0.245	0.247	0.244			723	0.80411	0.75645	0.80559	0.81889	0.85667	0.80244	0.81759	0.81458	0.85923	0.79714
464	0.24	0.24	0.239	0.242	0.242	0.239	0.244	0.24	0.243	0.24			724	0.7572	0.71948	0.81135	0.81605	0.82933	0.78996	0.7989	0.79395	0.83488	0.76368
465	0.235	0.237	0.235	0.236	0.238	0.234	0.24	0.237	0.239	0.236			725	0.75988	0.7333	0.76998	0.76522	0.78057	0.74232	0.75833	0.75906	0.81336	0.75087
466	0.231	0.232	0.23	0.233	0.234	0.23	0.235	0.232	0.235	0.231			726	0.73729	0.68707	0.74048	0.75015	0.76259	0.70657	0.73468	0.69875	0.7599	0.72867
467	0.226	0.227	0.225	0.227	0.228	0.225	0.23	0.227	0.229	0.227			727	0.69724	0.67659	0.71569	0.7158	0.72973	0.71688	0.73801	0.69108	0.74566	0.70085
468	0.22	0.221	0.219	0.222	0.222	0.22	0.225	0.221	0.224	0.222			728	0.66315	0.64389	0.69115	0.69933	0.69638	0.66681	0.70912	0.65476	0.73425	0.66554
469	0.214	0.216	0.214	0.215	0.217	0.214	0.219	0.216	0.218	0.216			729	0.6729	0.63044	0.63518	0.64743	0.66152	0.64576	0.67789	0.65189	0.70538	0.65843
470	0.208	0.209	0.207	0.209	0.21	0.207	0.212	0.208	0.211	0.208			730	0.62696	0.60376	0.64583	0.62839	0.6519	0.6244	0.65652	0.63039	0.68803	0.64762
471	0.2	0.202	0.201	0.202	0.203	0.2	0.205	0.202	0.204	0.201			731	0.59218	0.57498	0.59799	0.61139	0.637	0.61417	0.63169	0.60306	0.65335	0.61408
472	0.194	0.195	0.193	0.195	0.195	0.193	0.197	0.194	0.196	0.194			732	0.60723	0.5647	0.58336	0.56493	0.60855	0.57031	0.59314	0.57113	0.60625	0.60682
473	0.185	0.187	0.185	0.188	0.189	0.185	0.189	0.187	0.189	0.187			733	0.56026	0.53913	0.56411	0.57762	0.58995	0.57686	0.58125	0.55534	0.60272	0.56997
474	0.178	0.18	0.177	0.179	0.18	0.178	0.182	0.179	0.181	0.179			734	0.56905	0.51695	0.54989	0.54329	0.56138	0.5342	0.57792	0.56723	0.58264	0.54727
475	0.171	0.172	0.17	0.172	0.173	0.17	0.175	0.171	0.174	0.171			735	0.52357	0.49041	0.54918	0.53776	0.54317	0.51675	0.529	0.53365	0.55793	0.52555
476	0.163	0.164	0.162	0.164	0.164	0.163	0.167	0.163	0.165	0.163			736	0.50098	0.49274	0.51484	0.53481	0.53442	0.51868	0.5042	0.4991	0.52398	0.51645
477	0.156	0.157	0.154	0.157	0.158	0.154	0.16	0.156	0.158	0.157			737	0.49734	0.47011	0.4988	0.5008	0.52821	0.48764	0.52305	0.49128	0.51092	0.49372
478	0.147	0.149	0.147	0.149	0.15	0.147	0.152	0.148	0.151	0.149			738	0.48348	0.44457	0.48969	0.48987	0.51066	0.46066	0.48197	0.49287	0.50353	0.47687
479	0.14	0.141	0.14	0.142	0.143	0.14	0.145	0.141	0.143	0.141			739	0.44752	0.42588	0.4525	0.48616	0.47403	0.45138	0.46944	0.4555	0.49148	0.45086
480	0.133	0.134	0.133	0.135	0.135	0.133	0.137	0.133	0.136	0.133			740	0.43732	0.42863	0.4609	0.46214	0.47223	0.43246	0.46092	0.44026	0.44529	0.44573
481	0.125	0.127	0.125	0.127	0.128	0.126	0.13	0.126	0.128	0.126			741	0.43948	0.40421	0.43747	0.45454	0.4528	0.44085	0.4309	0.42788	0.45004	0.43598
482	0.119	0.12	0.118	0.121	0.121	0.119	0.123	0.118	0.122	0.12			742	0.40782	0.39291	0.40506	0.41753	0.44014	0.38918	0.43657	0.40247	0.43303	0.419
483	0.113	0.114	0.113	0.115	0.116	0.113	0.117	0.114	0.116	0.114			743	0.39617	0.38038	0.41169	0.4037	0.39481	0.37205	0.399	0.39109	0.41788	0.41128
484	0.106	0.107	0.106	0.109	0.109	0.107	0.111	0.107	0.11	0.108			744	0.38918	0.36281	0.37693	0.40898	0.39421	0.38126	0.4077	0.39091	0.39845	0.38456
485	0.1	0.102	0.1	0.102	0.104	0.101	0.105	0.102	0.104	0.102			745	0.38638	0.35075	0.38444	0.38477	0.38482	0.38795	0.37175	0.37353	0.38853	0.37401
486	0.095	0.097	0.095	0.098	0.098	0.096	0.1	0.096	0.099	0.097			746	0.36354	0.35041	0.35659	0.37219	0.38041	0.35554	0.37255	0.37632	0.37632	0.36953
487	0.091	0.092	0.09	0.092	0.093	0.09	0.095	0.091	0.093	0.092			747	0.33385	0.33528	0.36317	0.35377	0.36122	0.34728	0.3645	0.35528	0.37662	0.32717
488	0.085	0.087	0.086	0.088	0.088	0.086	0.09	0.086	0.09	0.087			748	0.33309	0.32962	0.33804	0.33463	0.35577	0.33657	0.34293	0.3251	0.35717	0.33497
489	0.082	0.083	0.079	0.082	0.084	0.082	0.086	0.082	0.084	0.083			749	0.34211	0.30448	0.32668	0.32617	0.32885	0.30602	0.32034	0.32079	0.34391	0.34179
490	0.076	0.078	0.076	0.079	0.08	0.077	0.081	0.077	0.08	0.078			750	0.31358	0.30133	0.31578	0.31141	0.31777	0.31284	0.31756	0.32265	0.33198	0.3101
491	0.072	0.074	0.072	0.073	0.076	0.071	0.077	0.073	0.075	0.074			751	0.29172	0.29073	0.30565	0.30539	0.31832	0.28937	0.3138	0.30702	0.32238	0.29197
492	0.068	0.07	0.067	0.071	0.071	0.07	0.073	0.069	0.072	0.069			752	0.28582	0.271	0.29962	0.30064	0.29883	0.29268	0.30328	0.30134	0.31865	0.29739
493	0.065	0.066	0.063	0.067	0.068	0.065	0.07	0.065	0.067	0.066			753	0.28467	0.27744	0.27578	0.28759	0.2881	0.2837	0.28048	0.28112	0.29082	0.28416
494	0.061	0.062	0.061	0.063	0.064	0.063	0.066	0.061	0.065	0.062			754	0.27433	0.27546	0.27847	0.27612	0.29119	0.27185	0.2801	0.27486	0.2863	0.27638
495	0.059	0.061	0.057	0.06	0.061	0.059	0.063	0.059	0.061	0.06			755	0.25462	0.25795	0.26165	0.26739	0.27797	0.26854	0.27542	0.26006	0.27299	0.26526
496	0.055	0.057	0.055	0.057	0.058	0.056	0.06	0.056	0.058	0.057			756	0.24643	0.23863	0.26464	0.26484	0.27549	0.26226	0.25045	0.25639	0.26562	0.2516
497	0.053	0.055	0.051	0.054	0.056	0.053	0.057	0.053	0.056	0.055			757	0.23084	0.21968	0.2524	0.24219	0.26032	0.23599	0.25629	0.25149	0.26064	0.25022
498	0.05	0.053	0.049	0.052	0.054	0.051	0.055	0.051	0.053	0.052			758	0.24527	0.21517	0.24675	0.24944	0.25301	0.23972	0.24712	0.24344	0.24366	0.24612
499	0.048	0.05	0.047	0.05	0.051	0.049	0.053	0.049	0.051	0.05			759	0.22748	0.21983	0.22761	0.22428	0.23645	0.23055	0.24501	0.24034	0.24297	0.24004
500	0.046	0.048	0.045	0.048	0.049	0.047	0.05	0.047	0.049	0.048			760	0.22245	0.21143	0.22831	0.21963	0.23551	0.22647	0.22837	0.22749	0.23714	0.21625
501	0.044	0.047	0.043	0.046	0.048	0.045	0.049	0.045	0.047	0.046			761	0.21367	0.20501	0.22265	0.21184	0.21983	0.21828	0.21318	0.20938	0.22213	0.2184
502	0.042	0.045	0.041	0.044	0.046	0.044	0.046	0.043	0.045	0.044			762	0.20681	0.18398	0.20885	0.19431	0.20846	0.21472	0.21688	0.20955	0.20459	0.1944
503	0.04	0.043	0.039	0.042	0.044	0.042	0.045	0.041	0.044	0.042			763	0.19686	0.18125	0.197	0.21129	0.20883	0.18722	0.2124	0.20035	0.20129	0.18407
504	0.039	0.041	0.038	0.041	0.042	0.04	0.043	0.039	0.042	0.04			764	0.19415	0.19139	0.19038	0.20618	0.20299	0.18994	0.20425	0.20836	0.2075	0.19654
505	0.037	0.04	0.037	0.039	0.041	0.038	0.042	0.038	0.04	0.039			765	0.19177	0.18047	0.18006	0.19526	0.1912	0.20204	0.19313	0.18436	0.18722	0.19697
506	0.036	0.038	0.035	0.038	0.039	0.037	0.04	0.037	0.039	0.038			766	0.19664	0.17283	0.18684	0.18453	0.18755	0.18254	0.18454	0.17969	0.20497	0.17647
507	0.035	0.037	0.034	0.037	0.038	0.036	0.039	0.036	0.037	0.036			767	0.17714	0.16017	0.17548	0.18417	0.17435	0.17669	0.1765	0.17185	0.18606	0.17355
508	0.034	0.036	0.033	0.036	0.037	0.035	0.038	0.034	0.037	0.035			768	0.16881	0.15921	0.16633	0.17574	0.18428	0.16807	0.17027	0.16053	0.17515	0.17533
509	0.033	0.035	0.031	0.034	0.036	0.034	0.037	0.033	0.035	0.034			769	0.16844	0.15397	0.1611	0.16186	0.16495	0.16475	0.15858	0.17166	0.17732	0.15484
510	0.031	0.034	0.03	0.033	0.034	0.032	0.035	0.032	0.034	0.033			770	0.15809	0.15768	0.15663	0.15697	0.16028	0.16438	0.16555	0.15978	0.17167	0.1681
511	0.03	0.033	0.029	0.032	0.033	0.032	0.034	0.031	0.033	0.032			771	0.14927	0.15063	0.15414	0.1523	0.16302	0.15853	0.15718	0.1485	0.16192	0.1589
512	0.029	0.032	0.028	0.031	0.033	0.031	0.033	0.03	0.031	0.03			772	0.15336	0.14008	0.15958	0.15485	0.15561	0.1472	0.15267	0.15472	0.14923	0.15497
513	0.029	0.031	0.027	0.03	0.032	0.03	0.032	0.029	0.031	0.029			773	0.13113	0.12429	0.14843	0.14099	0.15407	0.13979	0.14505	0.14475	0.15195	0.14815
514	0.027	0.029	0.026	0.029	0.031	0.029	0.031	0.028	0.03	0.029			774	0.14244	0.13114	0.14766	0.15873	0.14722	0.13512	0.14817	0.14457	0.14941	0.14446
515	0.026	0.029	0.025	0.028	0.03	0.028	0.03	0.027	0.029	0.028			775	0.13404	0.12333	0.13443	0.1324	0.13145	0.13433	0.14313	0.13502	0.14747	0.14132
516	0.025	0.028	0.024	0.027	0.028	0.027	0.029	0.026	0.028	0.028			776	0.13149	0.11728	0.13251	0.13395	0.13983	0.1287	0.13202	0.13247	0.12681	0.13704
517	0.024	0.026	0.024	0.026	0.028	0.026	0.029	0.025	0.027	0.026			777	0.12329	0.11336	0.14206	0.13394	0.12599	0.1213	0.13223	0.12857	0.1272	0.1314
518	0.024	0.026	0.023	0.026	0.027	0.025	0.028	0.025	0.027	0.025			778	0.12154	0.11159	0.12214	0.12673	0.12191	0.12828	0.12817	0.12017	0.12311	0.12533
519	0.023	0.026	0.022	0.025	0.027	0.025	0.027	0.024	0.026	0.025			779	0.12057	0.11099	0.11394	0.1131	0.12558	0.11989	0.11763	0.11664	0.12565	0.12379
520	0.022	0.026	0.022	0.025	0.026	0.024	0.027	0.024	0.025	0.024			780	0.1157	0.10768	0.11861	0.11993	0.11765	0.1131	0.12153	0.11255	0.11997	0.12106
521	0.022	0.024	0.02	0.024	0.025	0.023	0.026	0.023	0.025	0.023			781	0.10906	0.10027	0.12425	0.11214	0.11571	0.11213	0.11043	0.11376	0.1151	0.11853
522	0.021	0.023	0.02	0.023	0.024	0.022	0.025	0.022	0.024	0.022			782	0.10223	0.10868	0.11019	0.10123	0.10673	0.09829	0.11315	0.11123	0.11357	0.11054
523	0.02	0.023	0.019	0.022	0.024	0.021	0.024	0.021	0.023	0.022			783	0.11102	0.10185	0.10885	0.10614	0.11138	0.11174	0.10416	0.1114	0.11298	0.1041
524	0.019	0.022	0.019	0.022	0.023	0.021	0.024	0.02	0.022	0.022			784	0.09444	0.10048	0.1079	0.0999	0.10806	0.09362	0.10199	0.10477	0.09816	0.09905
525	0.019	0.022	0.018	0.02	0.023	0.02	0.024	0.02	0.022	0.021			785	0.1007	0.09793	0.10148	0.09699	0.10337	0.09537	0.101	0.10146	0.10127	0.09849
526	0.019	0.022	0.018	0.021	0.023	0.02	0.023	0.02	0.022	0.021			786	0.09015	0.08739	0.10168	0.10107	0.09539	0.09673	0.10041	0.09287	0.0983	0.09771
527	0.019	0.022	0.017	0.021	0.022	0.021	0.022	0.02	0.022	0.02			787	0.09501	0.08877	0.08529	0.09734	0.09678	0.09144	0.09126	0.09384	0.09442	0.09126
528	0.017	0.021	0.017	0.02	0.021	0.019	0.021	0.019	0.02	0.019			788	0.08956	0.07999	0.08409	0.09733	0.09561	0.08754	0.09459	0.09306	0.09401	0.09028
529	0.017	0.019	0.016	0.019	0.021	0.019	0.021	0.018	0.02	0.019			789	0.08898	0.08038	0.08467	0.09011	0.08472	0.07877	0.0985	0.08485	0.09068	0.08308
530	0.017	0.019	0.016	0.018	0.02	0.019	0.021	0.017	0.019	0.018			790	0.08353	0.08487	0.07511	0.08208	0.09135	0.08792	0.087	0.08056	0.08817	0.08678
531	0.016	0.018	0.015	0.018	0.019	0.018	0.02	0.016	0.019	0.018			791	0.08471	0.08408	0.08272	0.08129	0.08881	0.08148	0.08562	0.0835	0.08349	0.07704
532	0.016	0.018	0.015	0.018	0.019	0.018	0.02	0.017	0.018	0.018			792	0.0804	0.07706	0.07434	0.08073	0.08334	0.07545	0.0819	0.08445	0.0753	0.0827
533	0.016	0.019	0.015	0.018	0.02	0.017	0.02	0.017	0.019	0.018			793	0.07024	0.07882	0.08234	0.08249	0.0812	0.07623	0.078	0.08114	0.07316	0.07742
534	0.015	0.018	0.014	0.017	0.019	0.017	0.019	0.016	0.018	0.017			794	0.07454	0.07375	0.07354	0.06534	0.07537	0.07583	0.079	0.07275	0.08838	0.07682
535	0.014	0.017	0.013	0.016	0.018	0.016	0.019	0.015	0.017	0.016			795	0.06284	0.06789	0.0751	0.07432	0.07422	0.07367	0.07004	0.06982	0.07765	0.07467
536	0.014	0.017	0.013	0.016	0.018	0.016	0.019	0.015	0.017	0.016			796	0.06871	0.0718	0.07218	0.06845	0.07209	0.07582	0.07394	0.06923	0.06477	0.06863
537	0.014	0.016	0.012	0.016	0.018	0.016	0.018	0.015	0.017	0.015			797	0.06674	0.06692	0.06789	0.06592	0.0793	0.06432	0.07181	0.06496	0.07336	0.06919
538	0.013	0.016	0.012	0.015	0.017	0.015	0.018	0.014	0.016	0.016			798	0.06498	0.06399	0.06105	0.06242	0.06527	0.06725	0.07375	0.06398	0.07375	0.06568
539	0.012	0.015	0.011	0.015	0.017	0.015	0.016	0.014	0.016	0.014			799	0.06869	0.05541	0.06126	0.06573	0.07305	0.07117	0.0599	0.06107	0.05989	0.06491
540	0.012	0.015	0.011	0.014	0.016	0.014	0.017	0.013	0.015	0.014			800	0.0603	0.05836	0.06184	0.06476	0.06817	0.06376	0.06301	0.06418	0.0638	0.06394
541	0.012	0.014	0.011	0.014	0.015	0.014	0.016	0.013	0.014	0.014
542	0.011	0.014	0.01	0.013	0.016	0.013	0.015	0.012	0.014	0.014
543	0.011	0.014	0.01	0.013	0.015	0.013	0.016	0.012	0.014	0.013
544	0.011	0.014	0.009	0.013	0.015	0.012	0.015	0.012	0.014	0.012
545	0.011	0.013	0.01	0.013	0.014	0.013	0.015	0.012	0.013	0.013
546	0.01	0.013	0.009	0.012	0.014	0.013	0.014	0.012	0.013	0.012
547	0.009	0.013	0.009	0.012	0.014	0.012	0.015	0.011	0.013	0.012
548	0.008	0.012	0.008	0.011	0.013	0.011	0.013	0.01	0.012	0.011
549	0.009	0.011	0.008	0.011	0.013	0.011	0.013	0.01	0.012	0.011
550	0.008	0.011	0.008	0.01	0.012	0.011	0.013	0.01	0.012	0.011
551	0.008	0.011	0.008	0.01	0.012	0.01	0.012	0.009	0.011	0.011
552	0.007	0.01	0.007	0.01	0.011	0.009	0.012	0.008	0.011	0.01
553	0.007	0.01	0.007	0.01	0.012	0.009	0.012	0.009	0.011	0.01
554	0.007	0.01	0.007	0.009	0.011	0.009	0.011	0.008	0.01	0.01
555	0.007	0.01	0.005	0.009	0.011	0.009	0.011	0.008	0.01	0.009
556	0.006	0.009	0.006	0.008	0.01	0.009	0.01	0.007	0.009	0.009
557	0.005	0.009	0.005	0.009	0.01	0.009	0.01	0.007	0.009	0.008
558	0.006	0.009	0.005	0.008	0.01	0.008	0.011	0.007	0.009	0.008
559	0.005	0.008	0.004	0.008	0.009	0.008	0.01	0.007	0.008	0.008
560	0.005	0.007	0.004	0.007	0.009	0.007	0.009	0.006	0.008	0.007
561	0.004	0.008	0.004	0.007	0.009	0.007	0.009	0.005	0.008	0.007
562	0.005	0.007	0.004	0.007	0.009	0.007	0.009	0.006	0.007	0.007
563	0.004	0.007	0.004	0.006	0.008	0.007	0.009	0.005	0.008	0.007
564	0.004	0.007	0.003	0.006	0.008	0.006	0.008	0.005	0.007	0.007
565	0.004	0.007	0.003	0.006	0.007	0.006	0.009	0.004	0.007	0.006
566	0.004	0.007	0.003	0.006	0.007	0.006	0.008	0.004	0.007	0.006
567	0.003	0.006	0.003	0.005	0.007	0.005	0.008	0.004	0.006	0.006
568	0.002	0.005	0.002	0.005	0.006	0.005	0.007	0.004	0.006	0.006
569	0.003	0.006	0.002	0.005	0.006	0.005	0.007	0.003	0.006	0.005
570	0.002	0.005	0.002	0.005	0.006	0.005	0.007	0.003	0.005	0.005
571	0.002	0.005	0.001	0.005	0.006	0.005	0.006	0.003	0.005	0.005
572	0.002	0.005	0.002	0.005	0.006	0.004	0.006	0.003	0.005	0.005
573	0.002	0.005	0.002	0.004	0.006	0.004	0.007	0.003	0.005	0.005
574	0.001	0.005	0.001	0.004	0.005	0.004	0.005	0.002	0.005	0.004
575	0.001	0.004	0	0.004	0.005	0.004	0.006	0.002	0.005	0.003
576	0.001	0.004	0	0.003	0.005	0.004	0.006	0.002	0.005	0.004
577	0.001	0.003	0	0.004	0.005	0.004	0.005	0.002	0.005	0.004
578	0.001	0.004	0	0.003	0.005	0.004	0.005	0.002	0.005	0.005
579	0.001	0.004	0.001	0.004	0.005	0.003	0.006	0.002	0.004	0.005
580	0.001	0.004	0	0.003	0.005	0.003	0.005	0.002	0.004	0.004
581	0.001	0.004	0	0.003	0.004	0.003	0.005	0.001	0.004	0.004
582	0.001	0.003	0	0.003	0.004	0.003	0.005	0.001	0.004	0.003
583	0.001	0.003	0	0.003	0.004	0.003	0.005	0.002	0.004	0.004
584	0	0.003	0	0.003	0.004	0.003	0.005	0.002	0.004	0.004
585	0	0.003	0	0.003	0.004	0.003	0.005	0.001	0.004	0.004
586	0	0.003	0	0.002	0.004	0.003	0.005	0.001	0.003	0.004
587	0	0.003	0	0.003	0.004	0.003	0.005	0.001	0.004	0.004
588	0	0.003	-0.001	0.003	0.004	0.003	0.005	0.001	0.003	0.003
589	0	0.003	-0.001	0.002	0.003	0.003	0.004	0.001	0.003	0.003
590	0	0.003	0	0.002	0.004	0.003	0.005	0.001	0.003	0.003
591	0	0.003	-0.001	0.003	0.003	0.002	0.004	0.001	0.003	0.003
592	0	0.003	-0.001	0.002	0.003	0.002	0.004	0.001	0.004	0.003
593	0	0.003	-0.001	0.003	0.003	0.002	0.004	0.001	0.003	0.003
594	0	0.003	-0.001	0.002	0.003	0.003	0.004	0.001	0.004	0.003
595	0	0.002	-0.001	0.002	0.002	0.002	0.003	0	0.003	0.003
596	0	0.002	-0.001	0.002	0.003	0.002	0.004	0.001	0.003	0.003
597	0	0.003	-0.001	0.002	0.003	0.003	0.004	0.001	0.003	0.004
598	0	0.002	0	0.002	0.003	0.002	0.004	0.001	0.003	0.004
599	-0.001	0.003	-0.001	0.002	0.003	0.002	0.004	0.001	0.003	0.003
600	0	0.003	-0.001	0.002	0.003	0.002	0.004	0.001	0.003	0.004
601	0	0.003	-0.001	0.002	0.003	0.002	0.004	0.001	0.003	0.003
602	0	0.002	-0.001	0.002	0.003	0.002	0.004	0	0.003	0.003
603	-0.001	0.002	-0.001	0.002	0.003	0.001	0.004	0	0.002	0.003
604	-0.001	0.002	-0.001	0.002	0.003	0.002	0.004	0	0.002	0.003
605	0	0.002	-0.001	0.001	0.003	0.002	0.004	0	0.003	0.003
606	-0.001	0.002	-0.001	0.001	0.003	0.002	0.004	0.001	0.002	0.003
607	-0.001	0.003	-0.001	0.002	0.003	0.002	0.004	0.001	0.003	0.003
608	-0.001	0.002	-0.001	0.002	0.003	0.002	0.004	0.001	0.003	0.003
609	-0.001	0.002	-0.001	0.002	0.003	0.002	0.004	0.001	0.003	0.003
610	0	0.002	-0.001	0.002	0.003	0.002	0.004	0.001	0.003	0.003
611	-0.001	0.002	-0.001	0.002	0.003	0.002	0.004	0	0.003	0.002
612	-0.001	0.002	-0.001	0.002	0.002	0.002	0.004	0.001	0.003	0.002
613	-0.001	0.002	-0.001	0.002	0.003	0.002	0.004	0.001	0.003	0.002
614	-0.001	0.002	-0.001	0.002	0.003	0.002	0.004	0	0.003	0.002
615	0	0.002	-0.001	0.002	0.003	0.002	0.004	0	0.003	0.003
616	-0.001	0.002	-0.001	0.002	0.003	0.002	0.005	0.001	0.003	0.003
617	-0.001	0.002	-0.001	0.002	0.003	0.002	0.004	0.001	0.003	0.003
618	-0.001	0.002	-0.002	0.002	0.003	0.002	0.004	0	0.002	0.002
619	-0.001	0.002	-0.002	0.002	0.002	0.002	0.004	0	0.002	0.002
620	-0.001	0.002	-0.002	0.001	0.002	0.001	0.004	0	0.002	0.002
621	-0.001	0.002	-0.002	0.001	0.003	0.001	0.004	0	0.002	0.002
622	-0.001	0.002	-0.001	0.002	0.002	0.001	0.004	0	0.002	0.002
623	-0.001	0.002	-0.001	0.002	0.002	0.002	0.004	0	0.003	0.002
624	-0.001	0.002	-0.001	0.001	0.003	0.002	0.004	0.001	0.002	0.002
625	-0.001	0.002	-0.001	0.002	0.003	0.002	0.004	0	0.003	0.002
626	-0.001	0.002	-0.002	0.002	0.002	0.002	0.004	0	0.003	0.002
627	-0.001	0.002	-0.001	0.002	0.003	0.002	0.004	0	0.003	0.002
628	0	0.002	-0.001	0.001	0.003	0.002	0.004	0.001	0.003	0.002
629	-0.001	0.002	-0.001	0.002	0.003	0.002	0.004	0.001	0.003	0.003
630	-0.001	0.002	-0.001	0.001	0.003	0.002	0.004	0	0.003	0.002
631	-0.001	0.002	-0.001	0.001	0.002	0.002	0.003	0.001	0.002	0.002
632	-0.001	0.002	-0.001	0.001	0.003	0.001	0.004	0	0.002	0.002
633	-0.001	0.002	-0.001	0.001	0.002	0.002	0.004	0.001	0.003	0.002
634	-0.001	0.002	-0.001	0.002	0.002	0.002	0.004	0.001	0.003	0.003
635	-0.001	0.002	-0.001	0.002	0.003	0.002	0.004	0	0.002	0.002
636	-0.001	0.002	-0.001	0.001	0.002	0.002	0.004	0.001	0.002	0.002
637	-0.001	0.002	-0.001	0.001	0.002	0.002	0.004	0.001	0.003	0.002
638	-0.001	0.002	-0.001	0.001	0.002	0.001	0.004	0	0.003	0.002
639	-0.001	0.002	-0.001	0.002	0.002	0.002	0.004	0.001	0.003	0.002
640	0	0.002	-0.001	0.002	0.003	0.002	0.004	0.001	0.003	0.003
641	0	0.002	-0.001	0.002	0.003	0.002	0.004	0.001	0.003	0.003
642	0	0.003	-0.001	0.002	0.003	0.002	0.004	0.001	0.003	0.002
643	-0.001	0.002	-0.001	0.002	0.002	0.002	0.004	0.001	0.003	0.002
644	-0.001	0.002	-0.001	0.002	0.002	0.002	0.004	0.001	0.003	0.002
645	0	0.003	-0.001	0.002	0.003	0.002	0.004	0.001	0.003	0.002
646	-0.001	0.002	-0.001	0.002	0.003	0.002	0.004	0.001	0.003	0.002
647	0	0.003	-0.001	0.002	0.002	0.003	0.004	0.001	0.003	0.003
648	0	0.002	-0.001	0.002	0.002	0.002	0.004	0.001	0.003	0.003
649	-0.001	0.002	-0.001	0.001	0.003	0.002	0.005	0	0.003	0.003
650	-0.001	0.002	-0.001	0.002	0.002	0.002	0.004	0.001	0.003	0.002
651	-0.001	0.002	-0.001	0.001	0.002	0.002	0.004	0	0.002	0.002
652	-0.001	0.002	-0.001	0.001	0.002	0.002	0.004	0.001	0.002	0.003
653	-0.001	0.002	-0.001	0.002	0.002	0.002	0.004	0.001	0.003	0.002
654	-0.001	0.002	-0.001	0.002	0.003	0.002	0.004	0	0.002	0.002
655	-0.001	0.002	-0.001	0.002	0.003	0.002	0.004	0.001	0.003	0.002
656	0	0.002	-0.001	0.001	0.003	0.003	0.005	0.001	0.003	0.002
657	-0.001	0.003	-0.001	0.002	0.003	0.003	0.004	0.001	0.003	0.003
658	-0.001	0.003	-0.001	0.002	0.002	0.002	0.004	0.001	0.002	0.002
659	-0.001	0.002	-0.001	0.002	0.003	0.002	0.004	0.001	0.002	0.002
660	-0.001	0.002	-0.001	0.002	0.002	0.002	0.004	0.001	0.003	0.003
661	-0.001	0.002	-0.001	0.002	0.002	0.002	0.004	0.001	0.003	0.002
662	-0.001	0.002	-0.001	0.002	0.003	0.002	0.004	0.001	0.003	0.002
663	-0.001	0.002	-0.002	0.002	0.002	0.002	0.004	0.001	0.003	0.002
664	-0.001	0.002	-0.001	0.001	0.003	0.002	0.004	0.001	0.002	0.002
665	-0.001	0.002	-0.001	0.002	0.002	0.002	0.004	0.001	0.003	0.003
666	-0.001	0.002	-0.001	0.001	0.003	0.002	0.003	0.001	0.003	0.002
667	0	0.002	0	0.002	0.003	0.002	0.004	0.001	0.003	0.003
668	0	0.002	-0.001	0.002	0.002	0.002	0.004	0.001	0.003	0.002
669	-0.001	0.002	0	0.002	0.003	0.003	0.004	0.001	0.003	0.003
670	-0.001	0.002	-0.001	0.002	0.003	0.003	0.004	0.001	0.003	0.002
671	0	0.002	-0.001	0.001	0.003	0.002	0.004	0.001	0.003	0.002
672	0	0.002	-0.001	0.002	0.003	0.003	0.004	0.001	0.003	0.002
673	-0.001	0.002	-0.001	0.002	0.003	0.002	0.003	0.001	0.002	0.002
674	-0.001	0.002	-0.001	0.002	0.003	0.002	0.004	0.001	0.003	0.002
675	-0.001	0.002	-0.002	0.002	0.003	0.002	0.004	0.001	0.002	0.003
676	-0.001	0.002	-0.001	0.002	0.002	0.002	0.004	0.001	0.003	0.002
677	-0.001	0.002	-0.001	0.002	0.002	0.002	0.003	0.001	0.003	0.002
678	-0.001	0.002	-0.001	0.002	0.003	0.002	0.004	0.001	0.003	0.002
679	-0.001	0.002	-0.001	0.001	0.002	0.003	0.004	0.001	0.002	0.003
680	-0.001	0.002	-0.001	0.002	0.002	0.002	0.004	0.001	0.003	0.003
681	-0.001	0.001	0	0.001	0.003	0.002	0.004	0.001	0.003	0.002
682	-0.001	0.002	-0.001	0.001	0.002	0.003	0.004	0.001	0.002	0.002
683	-0.001	0.002	-0.001	0.001	0.002	0.003	0.003	0	0.003	0.003
684	-0.001	0.002	-0.001	0.002	0.002	0.002	0.004	0.001	0.003	0.003
685	-0.001	0.001	-0.001	0.002	0.003	0.003	0.003	0	0.003	0.002
686	0	0.002	-0.001	0.002	0.003	0.002	0.004	0.001	0.003	0.003
687	-0.001	0.002	-0.001	0.002	0.003	0.003	0.004	0.001	0.003	0.003
688	-0.001	0.001	-0.001	0.002	0.003	0.002	0.004	0.001	0.003	0.003
689	0	0.002	-0.001	0.002	0.003	0.003	0.004	0.001	0.003	0.003
690	-0.001	0.002	-0.001	0.001	0.003	0.003	0.004	0.001	0.003	0.003
691	0	0.001	0	0.002	0.003	0.003	0.004	0.001	0.003	0.003
692	-0.001	0.002	0	0.002	0.003	0.003	0.004	0.001	0.003	0.003
693	-0.001	0.002	0	0.002	0.003	0.002	0.004	0.001	0.003	0.003
694	0	0.001	-0.001	0.001	0.002	0.002	0.003	0.001	0.002	0.003
695	-0.001	0.001	-0.001	0.001	0.002	0.002	0.004	0	0.002	0.002
696	-0.001	0.001	-0.001	0.002	0.003	0.002	0.004	0.001	0.003	0.003
697	-0.001	0.001	0	0.002	0.002	0.002	0.004	0	0.003	0.003
698	-0.001	0.001	-0.001	0.002	0.002	0.002	0.004	0.001	0.003	0.002
699	-0.001	0.001	0	0.001	0.002	0.002	0.003	0.001	0.003	0.002
700	-0.002	0.001	-0.001	0.001	0.002	0.002	0.004	0.001	0.002	0.003
701	-0.001	0.001	-0.001	0.001	0.002	0.002	0.004	0	0.002	0.003
702	-0.001	0.001	0	0.001	0.002	0.002	0.003	0	0.002	0.003
703	-0.001	0	-0.001	0.001	0.002	0.002	0.003	0	0.002	0.002
704	-0.001	0.001	-0.001	0.001	0.002	0.001	0.003	0	0.002	0.002
705	-0.001	0	-0.001	0.001	0.002	0.001	0.003	0	0.002	0.002
706	-0.001	0	-0.001	0.001	0.002	0.001	0.003	0	0.002	0.002
707	-0.001	0	-0.001	0.001	0.001	0.002	0.002	0	0.002	0.002
708	-0.001	0	-0.001	0.001	0.002	0.001	0.003	0	0.002	0.003
709	-0.001	0.001	-0.001	0.001	0.002	0.001	0.004	0	0.002	0.002
710	-0.001	0.001	-0.001	0.001	0.002	0.001	0.003	0	0.002	0.002
711	-0.001	0	-0.001	0.001	0.002	0.001	0.003	0	0.002	0.002
712	-0.001	0	-0.001	0.001	0.001	0.001	0.003	-0.001	0.001	0.002
713	-0.001	0.001	-0.001	0.001	0	0.002	0.003	0	0.001	0.002
714	-0.001	0	-0.001	0.001	0.001	0.001	0.003	0	0.002	0.002
715	-0.001	0.001	-0.001	0.001	0.002	0.001	0.004	0	0.002	0.002
716	-0.001	0.001	-0.001	0.001	0.002	0.002	0.004	0.001	0.002	0.002
717	-0.001	0.001	-0.001	0.001	0.001	0.002	0.004	0	0.002	0.002
718	-0.001	0.001	-0.001	0.001	0.002	0.002	0.003	0.001	0.002	0.003
719	0	0.001	-0.001	0.002	0.002	0.002	0.004	0	0.003	0.003
720	-0.001	0.001	-0.001	0.001	0.002	0.002	0.003	0	0.002	0.003
721	-0.001	0.001	0	0.001	0.002	0.002	0.003	0	0.002	0.002
722	-0.001	0.001	-0.001	0.002	0.002	0.002	0.003	0	0.002	0.002
723	-0.001	0.001	-0.001	0.001	0.002	0.002	0.003	0	0.002	0.002
724	-0.001	0.001	-0.001	0.001	0.001	0.002	0.003	0	0.002	0.002
725	-0.002	0.001	-0.001	0	0.002	0.001	0.003	0	0.002	0.002
726	-0.001	0.001	-0.001	0.001	0.002	0.001	0.003	0	0.002	0.002
727	-0.001	0.001	-0.001	0.001	0.001	0.002	0.004	0	0.002	0.002
728	-0.001	0.001	-0.001	0.001	0.002	0.002	0.003	0	0.002	0.002
729	-0.001	0.001	-0.002	0.001	0.001	0.001	0.003	0	0.002	0.002
730	-0.001	0.001	-0.001	0	0.001	0.001	0.003	0	0.001	0.002
731	-0.001	0.001	-0.001	0.001	0.002	0.002	0.003	0	0.002	0.002
732	-0.002	0.001	-0.001	0.001	0.002	0.001	0.003	0	0.001	0.002
733	-0.002	0.001	-0.002	0	0.001	0.001	0.003	-0.001	0.001	0.002
734	-0.001	0.001	-0.001	0.001	0.001	0.001	0.002	-0.001	0.001	0.002
735	-0.001	0	-0.001	0	0.001	0.001	0.003	0	0.001	0.002
736	-0.001	0.001	-0.001	0.001	0.002	0.002	0.003	0	0.002	0.003
737	-0.001	0.001	-0.001	0	0.001	0.002	0.003	0	0.001	0.003
738	-0.001	0.001	-0.001	0.001	0.001	0.002	0.003	0	0.002	0.002
739	-0.002	0.001	-0.001	0	0.001	0.002	0.003	0.001	0.001	0.002
740	-0.001	0	-0.001	0	0.001	0.001	0.003	-0.001	0.001	0.002
741	-0.001	0.001	-0.002	0	0.001	0.001	0.003	0	0.001	0.002
742	-0.002	0	-0.002	0	0.001	0	0.002	0	0.001	0.002
743	-0.002	0	-0.001	0	0.001	0	0.003	0	0.002	0.002
744	-0.002	0	-0.001	0	0.001	0	0.002	-0.001	0.001	0.002
745	-0.002	0.001	-0.001	0.001	0.001	0.001	0.003	0	0.001	0.002
746	-0.001	0	-0.001	0	0.001	0	0.003	-0.001	0.001	0.001
747	-0.002	0	-0.001	0	0	0	0.002	-0.001	0.001	0.001
748	-0.001	0	-0.001	0.001	0.001	0.001	0.002	0	0.001	0.002
749	-0.001	0	-0.001	0	0.001	0.001	0.002	0	0.001	0.001
750	-0.001	0	-0.001	0	0.001	0.001	0.002	0	0.001	0.002
751	-0.002	0	-0.001	0	0.001	0.001	0.003	0	0.002	0.001
752	-0.001	0	-0.001	0.001	0.001	0.001	0.002	0	0.002	0.002
753	-0.001	0	-0.001	0	0.001	0.001	0.003	0	0.001	0.002
754	-0.001	0	-0.002	0.001	0.001	0.001	0.002	0	0.001	0.001
755	-0.001	0	-0.001	0	0.001	0	0.003	0	0.001	0.002
756	-0.001	-0.001	-0.002	0	0.001	0.001	0.003	0	0.001	0.002
757	-0.002	0	-0.001	0	0.001	0.001	0.002	0	0.001	0.001
758	-0.001	-0.001	-0.001	0.001	0.001	0.001	0.003	-0.001	0.001	0.001
759	-0.001	0	-0.002	0	0.002	0.001	0.003	0	0.001	0.002
760	-0.001	0	-0.001	0	0.001	0	0.002	-0.001	0.001	0.001
761	-0.001	0	-0.002	0	0.001	0.001	0.002	-0.001	0.001	0.001
762	-0.001	0	0	0	0	0	0.003	0	0.001	0.001
763	-0.001	0	-0.001	0.001	0	0	0.002	0	0.001	0.002
764	-0.001	0.001	-0.001	0.001	0.001	0.001	0.002	0	0.002	0.002
765	0	0	0	0	0.001	0.001	0.003	0	0.002	0.002
766	-0.001	0	-0.001	0.001	0.001	0.001	0.003	0.001	0.002	0.003
767	-0.001	0	-0.001	0.001	0.001	0.001	0.003	-0.001	0.001	0.002
768	-0.002	0	-0.001	0	0	0.001	0.002	0	0.001	0.001
769	-0.002	0	-0.001	0	0.001	0	0.003	0	0.001	0.001
770	-0.001	0	0	0.001	0.001	0	0.003	0	0.001	0.002
771	-0.001	0	0	0.001	0.001	0.001	0.002	0	0.002	0.002
772	-0.001	-0.001	-0.001	0	0.001	0.001	0.002	0	0.001	0.001
773	-0.002	0	-0.001	0	0	0	0.002	-0.001	0.001	0.001
774	-0.002	-0.001	-0.001	-0.001	0	0	0.002	-0.001	0.001	0.001
775	-0.002	0	-0.001	0	0.001	0.001	0.002	0	0.001	0.001
776	-0.001	0	0	0	0.001	0.001	0.003	0	0.001	0.002
777	-0.001	0	-0.001	0	0.001	0	0.002	0.001	0.001	0.002
778	-0.001	0	-0.001	0.001	0	0.001	0.001	-0.001	0.001	0.001
779	-0.001	0	-0.001	0.001	0.001	0	0.002	0	0.001	0.002
780	-0.001	0	-0.001	0	0.001	0	0.003	-0.001	0.001	0.001
781	-0.001	0	-0.001	0	0	0	0.002	-0.001	0.001	0.001
782	-0.002	0	-0.001	0	0	0	0.002	0	0	0.001
783	-0.001	0	0	0	0	0	0.002	-0.001	0.001	0.001
784	-0.001	0	-0.001	0	0	0	0.002	0	0.001	0.001
785	-0.001	-0.001	-0.001	0	0	0	0.001	-0.001	0	0.001
786	-0.002	0	-0.001	-0.001	0	0	0.002	-0.001	0.001	0.001
787	-0.001	0	-0.001	0	0.001	0.001	0.002	0	0	0.001
788	0	0.001	0	0.001	0.001	0	0.002	0	0.001	0.002
789	-0.001	0.001	0	0.001	0.002	0.001	0.002	0	0.001	0.002
790	-0.001	0.001	0	0.001	0.001	0.001	0.002	0	0.001	0.001
791	-0.001	0	-0.001	0.001	0.001	0.001	0.002	0	0.001	0
792	-0.002	0	-0.001	0	0	-0.001	0.002	-0.001	0.001	0.001
793	-0.002	0	-0.001	0	0	0	0.001	0	0.001	0
794	-0.001	0.001	0	0	0	-0.001	0.002	-0.001	0.001	0.001
795	-0.001	0	-0.001	0.001	0	0	0.001	-0.001	0	0.001
796	-0.002	0	-0.002	0	0.001	-0.001	0.001	-0.001	0.001	0.001
797	-0.001	0	0	0	0.001	0	0.001	0	0	0
798	-0.001	0.001	-0.001	0	-0.001	0	0.001	-0.001	0.001	0.001
799	-0.002	0.001	-0.001	0	0	-0.001	0.001	-0.001	0	0
800	-0.001	0	-0.002	0	0	-0.001	0.002	-0.001	0	0
