# Supplementary material for: A highly potent ruthenium(II)-sonosensitizer and sonocatalyst for in vivo sonotherapy
Source: Nat Commun. 2021 Aug 18;12:5001. doi: 10.1038/s41467-021-25303-1 (PMC8373944; doi:10.1038/s41467-021-25303-1)
Supplement: Supplementary file 4 — Source data [file 41467_2021_25303_MOESM4_ESM.zip › Source Data file/SI/S7a.xlsx]

## Sheet: Sheet1
wavelength (nm)	0 min	10 min	20 min	30 min	40 min	50 min	60 min	80 min	100 min	120 min
200	3.96	3.96	4.106	4.327	4.106	4.106	3.96	4.327	4.327	3.96
200.5	3.96	4.143	4.106	4.565	3.956	4.106	4.033	4.143	4.067	4.143
201	4.381	4.327	4.106	4.803	4.067	4.106	4.033	4.143	3.883	4.217
201.5	4.565	5	4.455	4.455	4.565	4.217	4.143	4.327	3.96	4.106
202	4.217	5	4.565	4.106	4.565	4.565	4.217	4.327	4.143	4.033
202.5	4.106	4.217	4.327	4.217	4.217	4.565	4.217	4.327	4.327	4.381
203	4.106	4.565	4.217	4.327	4.106	4.327	4.565	4.327	4.327	4.565
203.5	4.106	4.803	4.455	4.565	4.217	4.217	4.565	5	4.217	4.327
204	4.455	4.455	4.803	4.565	4.327	4.217	4.327	5	4.033	4.565
204.5	4.565	4.217	4.455	4.565	4.217	4.327	4.565	4.565	4.381	4.455
205	4.565	4.327	4.106	4.803	4.217	4.327	4.455	4.327	4.565	4.106
205.5	4.565	4.327	4.217	4.455	4.327	4.327	5	4.327	4.327	4.455
206	4.565	4.327	4.327	4.455	4.565	4.327	5	4.327	4.327	4.565
206.5	4.803	4.327	4.217	4.803	4.565	4.327	4.217	4.217	4.327	4.327
207	4.565	4.327	4.217	4.565	4.565	4.327	4.565	4.455	4.327	4.327
207.5	4.565	4.565	4.327	4.327	4.565	4.327	4.455	4.565	4.327	4.565
208	4.803	4.565	4.327	4.217	4.217	4.217	4.106	4.565	4.565	4.565
208.5	5	4.327	4.327	4.455	4.217	4.217	4.217	4.455	4.803	4.327
209	5	4.565	4.327	4.565	4.565	4.327	4.327	4.217	4.565	4.327
209.5	4.217	4.565	4.327	4.327	4.565	4.327	4.327	4.327	4.327	4.327
210	4.327	4.327	4.327	4.327	4.217	4.327	4.327	4.217	4.327	4.217
210.5	4.327	4.327	4.327	4.327	4.217	4.327	4.327	4.106	4.327	4.033
211	4.217	4.565	4.217	4.217	4.217	4.565	4.327	4.217	4.217	4.143
211.5	4.217	4.565	4.106	4.106	4.106	4.455	4.217	4.217	4.217	4.217
212	4.143	4.217	4.106	4.106	4.033	4.106	4.033	4.033	4.327	4.033
212.5	3.96	4.106	4.033	4.033	4.033	4.033	4.033	3.96	4.217	3.96
213	3.96	4.033	3.883	3.906	4.033	3.96	3.979	3.906	4.033	3.906
213.5	3.883	3.883	3.766	3.789	3.843	3.843	3.741	3.829	3.883	3.829
214	3.718	3.718	3.727	3.678	3.678	3.727	3.63	3.718	3.718	3.766
214.5	3.579	3.557	3.606	3.579	3.579	3.606	3.603	3.603	3.547	3.627
215	3.46	3.456	3.438	3.477	3.46	3.438	3.484	3.484	3.428	3.46
215.5	3.31	3.316	3.321	3.339	3.31	3.31	3.31	3.299	3.321	3.299
216	3.151	3.136	3.163	3.171	3.16	3.151	3.16	3.136	3.171	3.136
216.5	3.016	3.018	3.016	3.018	3.018	3.01	3.018	2.995	3.018	3.006
217	2.876	2.882	2.872	2.875	2.87	2.87	2.862	2.859	2.872	2.877
217.5	2.723	2.72	2.728	2.722	2.72	2.725	2.706	2.72	2.731	2.737
218	2.577	2.576	2.595	2.573	2.576	2.582	2.57	2.573	2.591	2.593
218.5	2.433	2.443	2.441	2.437	2.44	2.438	2.437	2.436	2.443	2.44
219	2.3	2.309	2.301	2.302	2.309	2.299	2.303	2.304	2.302	2.305
219.5	2.175	2.179	2.18	2.176	2.181	2.174	2.176	2.18	2.18	2.184
220	2.053	2.056	2.056	2.055	2.055	2.057	2.056	2.056	2.058	2.056
220.5	1.941	1.94	1.939	1.941	1.941	1.938	1.944	1.938	1.943	1.941
221	1.844	1.84	1.838	1.842	1.841	1.833	1.843	1.837	1.841	1.841
221.5	1.753	1.748	1.749	1.75	1.747	1.747	1.752	1.744	1.748	1.75
222	1.665	1.664	1.668	1.663	1.662	1.663	1.665	1.661	1.661	1.662
222.5	1.583	1.585	1.588	1.583	1.581	1.583	1.584	1.582	1.581	1.581
223	1.511	1.51	1.513	1.511	1.509	1.512	1.51	1.508	1.51	1.511
223.5	1.447	1.446	1.448	1.447	1.449	1.448	1.445	1.444	1.445	1.447
224	1.391	1.391	1.392	1.389	1.393	1.391	1.39	1.388	1.39	1.391
224.5	1.343	1.344	1.344	1.342	1.342	1.34	1.34	1.339	1.342	1.343
225	1.298	1.299	1.3	1.299	1.297	1.297	1.296	1.295	1.299	1.299
225.5	1.26	1.259	1.26	1.259	1.259	1.26	1.259	1.258	1.259	1.26
226	1.23	1.227	1.227	1.228	1.228	1.227	1.228	1.225	1.227	1.227
226.5	1.201	1.199	1.2	1.199	1.2	1.198	1.201	1.196	1.198	1.197
227	1.176	1.175	1.176	1.175	1.175	1.174	1.175	1.172	1.173	1.173
227.5	1.154	1.153	1.154	1.152	1.153	1.152	1.152	1.15	1.152	1.152
228	1.133	1.132	1.134	1.132	1.132	1.131	1.131	1.13	1.133	1.131
228.5	1.115	1.114	1.115	1.113	1.114	1.113	1.114	1.112	1.114	1.114
229	1.097	1.097	1.098	1.097	1.099	1.096	1.097	1.095	1.097	1.097
229.5	1.083	1.083	1.084	1.083	1.083	1.081	1.082	1.082	1.084	1.083
230	1.071	1.071	1.071	1.071	1.069	1.069	1.07	1.069	1.07	1.07
230.5	1.059	1.059	1.059	1.059	1.058	1.058	1.058	1.057	1.058	1.058
231	1.05	1.049	1.049	1.048	1.048	1.048	1.047	1.047	1.048	1.049
231.5	1.041	1.041	1.041	1.04	1.041	1.04	1.039	1.037	1.04	1.04
232	1.034	1.034	1.036	1.034	1.034	1.033	1.032	1.032	1.033	1.033
232.5	1.029	1.028	1.031	1.03	1.029	1.028	1.028	1.027	1.029	1.029
233	1.026	1.025	1.025	1.026	1.026	1.025	1.026	1.025	1.025	1.027
233.5	1.024	1.023	1.023	1.023	1.024	1.023	1.023	1.023	1.023	1.024
234	1.024	1.022	1.023	1.022	1.024	1.023	1.023	1.021	1.023	1.024
234.5	1.024	1.024	1.024	1.024	1.024	1.023	1.024	1.023	1.024	1.025
235	1.026	1.028	1.027	1.026	1.026	1.027	1.028	1.026	1.027	1.027
235.5	1.031	1.031	1.031	1.031	1.032	1.032	1.032	1.031	1.033	1.033
236	1.038	1.037	1.038	1.037	1.038	1.038	1.038	1.036	1.04	1.04
236.5	1.046	1.046	1.046	1.046	1.046	1.046	1.046	1.045	1.048	1.048
237	1.056	1.056	1.056	1.056	1.055	1.056	1.055	1.055	1.056	1.057
237.5	1.065	1.066	1.067	1.067	1.066	1.067	1.066	1.066	1.067	1.069
238	1.078	1.079	1.079	1.079	1.08	1.079	1.079	1.079	1.081	1.082
238.5	1.093	1.093	1.094	1.094	1.096	1.094	1.093	1.093	1.096	1.096
239	1.109	1.109	1.11	1.109	1.11	1.111	1.11	1.109	1.112	1.112
239.5	1.128	1.128	1.128	1.128	1.128	1.129	1.13	1.127	1.13	1.131
240	1.149	1.147	1.148	1.149	1.149	1.15	1.15	1.147	1.148	1.15
240.5	1.171	1.169	1.172	1.171	1.171	1.172	1.172	1.17	1.171	1.174
241	1.193	1.193	1.194	1.193	1.193	1.195	1.196	1.192	1.196	1.197
241.5	1.217	1.217	1.218	1.218	1.218	1.219	1.22	1.217	1.22	1.221
242	1.242	1.243	1.245	1.243	1.245	1.245	1.245	1.244	1.247	1.248
242.5	1.27	1.27	1.272	1.27	1.272	1.273	1.273	1.271	1.274	1.275
243	1.301	1.299	1.301	1.3	1.303	1.302	1.302	1.301	1.303	1.306
243.5	1.332	1.331	1.332	1.333	1.334	1.333	1.333	1.333	1.335	1.337
244	1.364	1.363	1.363	1.365	1.366	1.366	1.363	1.365	1.367	1.369
244.5	1.397	1.396	1.396	1.398	1.399	1.4	1.396	1.399	1.4	1.402
245	1.43	1.43	1.431	1.432	1.431	1.433	1.431	1.433	1.435	1.434
245.5	1.465	1.466	1.467	1.467	1.468	1.468	1.469	1.468	1.47	1.471
246	1.501	1.502	1.505	1.502	1.506	1.506	1.506	1.504	1.506	1.508
246.5	1.537	1.539	1.541	1.537	1.541	1.541	1.541	1.541	1.543	1.545
247	1.573	1.575	1.575	1.575	1.577	1.577	1.579	1.577	1.578	1.582
247.5	1.609	1.611	1.612	1.613	1.613	1.614	1.617	1.614	1.615	1.619
248	1.647	1.651	1.652	1.653	1.652	1.652	1.655	1.656	1.655	1.656
248.5	1.689	1.692	1.692	1.695	1.693	1.694	1.696	1.698	1.697	1.698
249	1.732	1.733	1.732	1.734	1.734	1.734	1.737	1.737	1.738	1.741
249.5	1.77	1.771	1.771	1.77	1.772	1.773	1.773	1.774	1.777	1.778
250	1.808	1.808	1.808	1.81	1.812	1.811	1.811	1.814	1.815	1.815
250.5	1.846	1.846	1.847	1.848	1.852	1.85	1.851	1.852	1.854	1.854
251	1.883	1.883	1.886	1.886	1.89	1.887	1.888	1.891	1.891	1.893
251.5	1.919	1.921	1.925	1.924	1.925	1.925	1.923	1.928	1.927	1.93
252	1.956	1.956	1.957	1.959	1.956	1.961	1.958	1.962	1.963	1.964
252.5	1.989	1.989	1.989	1.992	1.99	1.993	1.993	1.995	1.997	1.997
253	2.019	2.022	2.025	2.023	2.024	2.026	2.027	2.03	2.031	2.03
253.5	2.057	2.058	2.057	2.059	2.06	2.062	2.061	2.064	2.064	2.066
254	2.092	2.091	2.09	2.091	2.095	2.094	2.094	2.094	2.097	2.1
254.5	2.121	2.12	2.123	2.119	2.124	2.126	2.124	2.123	2.125	2.128
255	2.146	2.145	2.151	2.146	2.15	2.154	2.151	2.152	2.155	2.154
255.5	2.17	2.171	2.175	2.174	2.175	2.181	2.179	2.178	2.183	2.183
256	2.197	2.199	2.2	2.201	2.202	2.206	2.205	2.202	2.207	2.211
256.5	2.217	2.221	2.224	2.227	2.229	2.227	2.227	2.228	2.231	2.236
257	2.237	2.24	2.245	2.251	2.251	2.247	2.249	2.25	2.253	2.252
257.5	2.26	2.259	2.265	2.267	2.266	2.266	2.268	2.271	2.27	2.271
258	2.276	2.278	2.281	2.281	2.28	2.283	2.285	2.29	2.283	2.291
258.5	2.289	2.291	2.289	2.292	2.295	2.293	2.297	2.299	2.297	2.305
259	2.297	2.297	2.295	2.299	2.301	2.3	2.305	2.304	2.305	2.315
259.5	2.3	2.299	2.301	2.305	2.303	2.307	2.309	2.31	2.309	2.316
260	2.301	2.299	2.302	2.305	2.305	2.308	2.309	2.314	2.313	2.316
260.5	2.3	2.299	2.3	2.305	2.304	2.304	2.309	2.313	2.314	2.316
261	2.298	2.294	2.295	2.302	2.301	2.301	2.304	2.305	2.307	2.311
261.5	2.291	2.287	2.288	2.293	2.292	2.295	2.295	2.295	2.3	2.301
262	2.276	2.276	2.275	2.281	2.28	2.287	2.284	2.285	2.291	2.288
262.5	2.262	2.262	2.261	2.27	2.269	2.27	2.271	2.273	2.276	2.277
263	2.248	2.246	2.249	2.254	2.256	2.251	2.256	2.256	2.256	2.261
263.5	2.225	2.225	2.231	2.229	2.237	2.235	2.236	2.237	2.237	2.241
264	2.2	2.204	2.209	2.204	2.21	2.213	2.212	2.213	2.216	2.217
264.5	2.174	2.179	2.181	2.179	2.182	2.185	2.185	2.185	2.191	2.188
265	2.147	2.15	2.15	2.152	2.154	2.156	2.155	2.158	2.16	2.162
265.5	2.118	2.12	2.119	2.122	2.121	2.126	2.124	2.127	2.128	2.135
266	2.081	2.082	2.085	2.087	2.086	2.09	2.091	2.091	2.096	2.099
266.5	2.042	2.041	2.046	2.047	2.048	2.048	2.051	2.053	2.057	2.057
267	2	2	2.004	2.003	2.008	2.006	2.007	2.01	2.015	2.015
267.5	1.953	1.954	1.957	1.957	1.962	1.963	1.96	1.965	1.967	1.968
268	1.903	1.904	1.906	1.91	1.911	1.911	1.91	1.914	1.915	1.919
268.5	1.85	1.851	1.852	1.854	1.857	1.852	1.857	1.858	1.864	1.865
269	1.79	1.794	1.795	1.795	1.798	1.794	1.8	1.8	1.806	1.807
269.5	1.732	1.733	1.737	1.736	1.739	1.74	1.743	1.744	1.746	1.75
270	1.677	1.676	1.682	1.681	1.685	1.685	1.688	1.688	1.691	1.694
270.5	1.619	1.618	1.622	1.622	1.627	1.627	1.629	1.628	1.632	1.635
271	1.557	1.559	1.56	1.56	1.565	1.568	1.567	1.566	1.569	1.575
271.5	1.497	1.5	1.502	1.503	1.504	1.508	1.507	1.508	1.51	1.515
272	1.438	1.439	1.442	1.443	1.445	1.446	1.447	1.449	1.451	1.456
272.5	1.38	1.381	1.384	1.383	1.387	1.389	1.391	1.39	1.393	1.399
273	1.324	1.325	1.327	1.326	1.331	1.333	1.334	1.333	1.336	1.341
273.5	1.264	1.265	1.267	1.267	1.269	1.272	1.272	1.273	1.277	1.28
274	1.205	1.206	1.208	1.21	1.21	1.213	1.214	1.215	1.218	1.221
274.5	1.151	1.153	1.156	1.157	1.157	1.159	1.161	1.164	1.166	1.169
275	1.099	1.101	1.104	1.105	1.105	1.107	1.109	1.111	1.115	1.117
275.5	1.048	1.051	1.053	1.053	1.055	1.057	1.058	1.06	1.064	1.067
276	1.001	1.004	1.006	1.006	1.008	1.01	1.012	1.013	1.017	1.02
276.5	0.955	0.957	0.959	0.959	0.961	0.963	0.965	0.966	0.97	0.972
277	0.908	0.91	0.913	0.912	0.914	0.917	0.917	0.919	0.923	0.925
277.5	0.864	0.865	0.868	0.866	0.869	0.871	0.872	0.875	0.878	0.88
278	0.822	0.823	0.825	0.824	0.827	0.828	0.83	0.831	0.836	0.837
278.5	0.779	0.78	0.782	0.782	0.785	0.787	0.787	0.789	0.793	0.795
279	0.737	0.738	0.741	0.741	0.743	0.745	0.746	0.747	0.75	0.753
279.5	0.697	0.698	0.7	0.702	0.703	0.704	0.706	0.707	0.71	0.713
280	0.658	0.659	0.662	0.663	0.664	0.665	0.667	0.668	0.671	0.674
280.5	0.622	0.624	0.625	0.626	0.627	0.628	0.63	0.632	0.634	0.637
281	0.589	0.591	0.592	0.593	0.594	0.596	0.597	0.598	0.602	0.605
281.5	0.558	0.559	0.561	0.562	0.563	0.565	0.566	0.567	0.57	0.574
282	0.528	0.53	0.532	0.532	0.534	0.535	0.536	0.537	0.541	0.544
282.5	0.5	0.502	0.504	0.504	0.507	0.508	0.508	0.509	0.513	0.516
283	0.475	0.476	0.478	0.479	0.481	0.482	0.483	0.483	0.487	0.49
283.5	0.452	0.452	0.455	0.456	0.458	0.459	0.46	0.462	0.464	0.467
284	0.431	0.432	0.434	0.436	0.437	0.439	0.44	0.441	0.444	0.446
284.5	0.412	0.414	0.415	0.416	0.418	0.419	0.421	0.422	0.426	0.427
285	0.395	0.396	0.398	0.399	0.401	0.401	0.403	0.404	0.407	0.409
285.5	0.378	0.38	0.382	0.383	0.384	0.385	0.387	0.389	0.391	0.393
286	0.365	0.366	0.369	0.369	0.37	0.372	0.373	0.375	0.378	0.38
286.5	0.353	0.354	0.357	0.357	0.358	0.36	0.362	0.362	0.365	0.367
287	0.343	0.344	0.346	0.347	0.347	0.349	0.351	0.351	0.354	0.356
287.5	0.334	0.335	0.337	0.338	0.339	0.341	0.341	0.343	0.345	0.348
288	0.326	0.327	0.329	0.33	0.332	0.333	0.334	0.335	0.338	0.341
288.5	0.32	0.321	0.323	0.323	0.325	0.327	0.328	0.328	0.332	0.334
289	0.315	0.316	0.318	0.318	0.32	0.321	0.322	0.323	0.326	0.328
289.5	0.311	0.312	0.314	0.314	0.315	0.316	0.318	0.319	0.321	0.323
290	0.307	0.308	0.31	0.31	0.311	0.312	0.314	0.315	0.317	0.319
290.5	0.304	0.305	0.306	0.308	0.309	0.309	0.311	0.312	0.314	0.315
291	0.302	0.302	0.304	0.305	0.306	0.307	0.308	0.309	0.311	0.313
291.5	0.3	0.301	0.302	0.303	0.304	0.305	0.306	0.307	0.309	0.311
292	0.299	0.3	0.301	0.302	0.303	0.303	0.304	0.305	0.308	0.31
292.5	0.298	0.299	0.3	0.301	0.302	0.303	0.303	0.304	0.307	0.308
293	0.297	0.299	0.3	0.301	0.302	0.303	0.303	0.304	0.307	0.308
293.5	0.298	0.299	0.301	0.301	0.302	0.303	0.303	0.304	0.306	0.308
294	0.299	0.3	0.301	0.301	0.303	0.303	0.303	0.304	0.306	0.308
294.5	0.299	0.3	0.302	0.302	0.303	0.304	0.304	0.305	0.307	0.309
295	0.301	0.301	0.303	0.304	0.304	0.305	0.305	0.306	0.308	0.309
295.5	0.303	0.303	0.304	0.305	0.306	0.307	0.307	0.307	0.31	0.311
296	0.305	0.305	0.307	0.306	0.308	0.308	0.309	0.309	0.311	0.312
296.5	0.306	0.307	0.309	0.308	0.31	0.309	0.31	0.311	0.312	0.314
297	0.308	0.309	0.31	0.31	0.311	0.312	0.312	0.312	0.314	0.315
297.5	0.31	0.311	0.312	0.312	0.314	0.314	0.315	0.314	0.316	0.317
298	0.313	0.314	0.315	0.315	0.316	0.316	0.317	0.317	0.319	0.32
298.5	0.316	0.318	0.318	0.318	0.318	0.32	0.32	0.32	0.322	0.323
299	0.32	0.321	0.322	0.322	0.322	0.323	0.324	0.323	0.325	0.326
299.5	0.324	0.325	0.325	0.325	0.326	0.327	0.327	0.327	0.329	0.33
300	0.328	0.329	0.329	0.329	0.329	0.33	0.331	0.33	0.332	0.333
300.5	0.332	0.333	0.333	0.333	0.334	0.334	0.334	0.334	0.335	0.337
301	0.337	0.337	0.337	0.337	0.338	0.338	0.338	0.338	0.34	0.34
301.5	0.341	0.341	0.342	0.342	0.342	0.343	0.342	0.342	0.345	0.345
302	0.346	0.346	0.347	0.347	0.347	0.347	0.347	0.347	0.349	0.349
302.5	0.351	0.351	0.352	0.351	0.352	0.351	0.351	0.352	0.353	0.354
303	0.356	0.356	0.357	0.356	0.357	0.356	0.357	0.356	0.357	0.359
303.5	0.362	0.362	0.363	0.362	0.362	0.363	0.363	0.362	0.363	0.365
304	0.367	0.368	0.369	0.368	0.368	0.369	0.369	0.368	0.369	0.371
304.5	0.374	0.374	0.375	0.374	0.374	0.375	0.375	0.374	0.376	0.377
305	0.381	0.381	0.381	0.381	0.381	0.381	0.381	0.38	0.382	0.383
305.5	0.387	0.387	0.388	0.388	0.388	0.388	0.388	0.387	0.389	0.389
306	0.396	0.395	0.396	0.395	0.395	0.395	0.395	0.394	0.397	0.395
306.5	0.404	0.403	0.403	0.402	0.403	0.402	0.403	0.403	0.405	0.403
307	0.411	0.411	0.411	0.411	0.412	0.411	0.412	0.411	0.413	0.412
307.5	0.419	0.419	0.419	0.419	0.419	0.418	0.419	0.418	0.42	0.418
308	0.428	0.426	0.428	0.427	0.426	0.426	0.426	0.425	0.428	0.426
308.5	0.436	0.435	0.436	0.435	0.434	0.435	0.435	0.434	0.436	0.435
309	0.444	0.444	0.443	0.443	0.444	0.444	0.443	0.443	0.444	0.444
309.5	0.453	0.453	0.452	0.452	0.452	0.452	0.451	0.451	0.454	0.452
310	0.462	0.461	0.46	0.46	0.46	0.459	0.46	0.458	0.462	0.459
310.5	0.47	0.469	0.468	0.469	0.469	0.467	0.469	0.467	0.469	0.468
311	0.479	0.478	0.477	0.478	0.477	0.477	0.478	0.477	0.479	0.478
311.5	0.487	0.488	0.487	0.486	0.486	0.485	0.486	0.486	0.488	0.486
312	0.497	0.497	0.496	0.495	0.496	0.494	0.495	0.494	0.496	0.495
312.5	0.507	0.506	0.505	0.504	0.506	0.504	0.504	0.503	0.506	0.505
313	0.516	0.515	0.514	0.513	0.515	0.513	0.513	0.513	0.514	0.514
313.5	0.524	0.524	0.523	0.521	0.524	0.522	0.522	0.52	0.523	0.521
314	0.534	0.533	0.531	0.531	0.532	0.53	0.531	0.528	0.532	0.53
314.5	0.544	0.543	0.541	0.541	0.541	0.54	0.54	0.538	0.542	0.54
315	0.553	0.552	0.55	0.551	0.551	0.549	0.55	0.548	0.551	0.55
315.5	0.562	0.561	0.56	0.561	0.561	0.559	0.56	0.559	0.56	0.558
316	0.571	0.571	0.569	0.57	0.57	0.568	0.569	0.567	0.569	0.568
316.5	0.58	0.58	0.578	0.578	0.579	0.577	0.578	0.575	0.578	0.577
317	0.59	0.589	0.587	0.587	0.587	0.587	0.587	0.584	0.587	0.585
317.5	0.599	0.597	0.597	0.596	0.597	0.596	0.596	0.594	0.596	0.594
318	0.607	0.606	0.606	0.604	0.605	0.604	0.605	0.603	0.604	0.603
318.5	0.616	0.615	0.614	0.613	0.614	0.613	0.613	0.613	0.614	0.611
319	0.625	0.624	0.623	0.623	0.623	0.621	0.622	0.622	0.623	0.621
319.5	0.634	0.634	0.632	0.632	0.633	0.63	0.632	0.631	0.632	0.63
320	0.644	0.643	0.641	0.64	0.642	0.641	0.64	0.639	0.641	0.64
320.5	0.652	0.651	0.65	0.649	0.651	0.649	0.648	0.647	0.65	0.648
321	0.661	0.659	0.658	0.658	0.658	0.657	0.657	0.656	0.658	0.656
321.5	0.67	0.667	0.667	0.667	0.666	0.666	0.666	0.664	0.666	0.664
322	0.678	0.675	0.675	0.675	0.675	0.674	0.674	0.672	0.675	0.673
322.5	0.686	0.685	0.682	0.683	0.683	0.683	0.683	0.681	0.684	0.682
323	0.696	0.694	0.692	0.692	0.692	0.691	0.692	0.69	0.693	0.691
323.5	0.705	0.703	0.701	0.701	0.702	0.699	0.699	0.697	0.701	0.699
324	0.713	0.712	0.71	0.708	0.711	0.707	0.707	0.705	0.707	0.707
324.5	0.72	0.719	0.717	0.715	0.717	0.715	0.715	0.714	0.715	0.713
325	0.728	0.727	0.725	0.724	0.725	0.722	0.724	0.723	0.725	0.721
325.5	0.737	0.734	0.733	0.732	0.733	0.73	0.731	0.73	0.732	0.729
326	0.745	0.742	0.741	0.74	0.741	0.739	0.739	0.738	0.74	0.738
326.5	0.752	0.75	0.747	0.747	0.749	0.746	0.747	0.746	0.748	0.746
327	0.758	0.756	0.753	0.753	0.754	0.752	0.754	0.753	0.754	0.752
327.5	0.766	0.763	0.761	0.76	0.761	0.759	0.761	0.759	0.761	0.759
328	0.773	0.771	0.769	0.766	0.768	0.768	0.767	0.766	0.769	0.766
328.5	0.778	0.777	0.775	0.773	0.774	0.773	0.773	0.771	0.775	0.771
329	0.784	0.783	0.781	0.779	0.781	0.778	0.78	0.777	0.78	0.776
329.5	0.791	0.789	0.786	0.786	0.785	0.784	0.786	0.784	0.786	0.783
330	0.796	0.793	0.791	0.79	0.791	0.79	0.792	0.789	0.791	0.789
330.5	0.801	0.799	0.797	0.797	0.799	0.796	0.797	0.795	0.798	0.794
331	0.807	0.806	0.802	0.802	0.804	0.802	0.802	0.8	0.803	0.8
331.5	0.813	0.811	0.807	0.807	0.808	0.806	0.807	0.803	0.808	0.805
332	0.818	0.815	0.812	0.813	0.813	0.812	0.812	0.81	0.813	0.81
332.5	0.821	0.819	0.818	0.817	0.818	0.817	0.818	0.816	0.817	0.815
333	0.827	0.823	0.822	0.821	0.821	0.821	0.822	0.82	0.821	0.818
333.5	0.831	0.829	0.825	0.825	0.825	0.825	0.824	0.823	0.824	0.821
334	0.833	0.833	0.828	0.829	0.829	0.829	0.828	0.827	0.828	0.826
334.5	0.837	0.834	0.831	0.832	0.833	0.831	0.831	0.83	0.831	0.828
335	0.841	0.837	0.836	0.835	0.836	0.833	0.835	0.833	0.835	0.832
335.5	0.844	0.84	0.839	0.838	0.838	0.837	0.838	0.836	0.838	0.834
336	0.847	0.842	0.841	0.84	0.841	0.839	0.84	0.837	0.841	0.836
336.5	0.849	0.844	0.843	0.842	0.844	0.84	0.841	0.838	0.843	0.837
337	0.85	0.847	0.844	0.844	0.844	0.841	0.842	0.841	0.843	0.838
337.5	0.852	0.848	0.845	0.844	0.846	0.843	0.843	0.842	0.845	0.841
338	0.852	0.85	0.846	0.844	0.847	0.844	0.844	0.843	0.846	0.842
338.5	0.853	0.851	0.847	0.844	0.847	0.845	0.846	0.844	0.846	0.843
339	0.854	0.851	0.847	0.846	0.846	0.845	0.847	0.844	0.847	0.843
339.5	0.853	0.851	0.848	0.846	0.846	0.845	0.846	0.844	0.847	0.843
340	0.853	0.85	0.848	0.846	0.846	0.843	0.845	0.844	0.847	0.842
340.5	0.852	0.849	0.845	0.845	0.845	0.843	0.845	0.843	0.846	0.84
341	0.85	0.847	0.844	0.843	0.844	0.843	0.845	0.842	0.845	0.84
341.5	0.849	0.847	0.844	0.842	0.843	0.841	0.842	0.841	0.844	0.84
342	0.848	0.845	0.842	0.841	0.841	0.838	0.841	0.838	0.842	0.837
342.5	0.846	0.843	0.84	0.839	0.84	0.838	0.84	0.836	0.841	0.835
343	0.844	0.84	0.839	0.835	0.839	0.835	0.838	0.835	0.838	0.834
343.5	0.843	0.838	0.837	0.835	0.838	0.834	0.834	0.833	0.836	0.832
344	0.84	0.837	0.835	0.834	0.835	0.833	0.832	0.83	0.835	0.83
344.5	0.837	0.835	0.832	0.83	0.831	0.829	0.83	0.828	0.831	0.826
345	0.832	0.831	0.827	0.826	0.827	0.824	0.826	0.824	0.826	0.821
345.5	0.828	0.827	0.821	0.821	0.822	0.818	0.821	0.819	0.823	0.818
346	0.824	0.822	0.818	0.817	0.817	0.815	0.817	0.815	0.819	0.814
346.5	0.82	0.817	0.815	0.814	0.814	0.813	0.813	0.811	0.815	0.809
347	0.817	0.814	0.811	0.81	0.809	0.808	0.809	0.807	0.811	0.805
347.5	0.812	0.81	0.805	0.805	0.805	0.803	0.805	0.803	0.805	0.801
348	0.806	0.803	0.799	0.799	0.8	0.796	0.799	0.797	0.799	0.795
348.5	0.8	0.796	0.794	0.793	0.793	0.79	0.793	0.791	0.794	0.788
349	0.793	0.79	0.789	0.786	0.786	0.784	0.788	0.783	0.788	0.783
349.5	0.787	0.784	0.783	0.779	0.781	0.779	0.781	0.776	0.781	0.778
350	0.782	0.777	0.776	0.775	0.776	0.773	0.773	0.771	0.773	0.771
350.5	0.775	0.771	0.769	0.769	0.769	0.764	0.767	0.765	0.767	0.765
351	0.768	0.764	0.762	0.76	0.762	0.758	0.76	0.758	0.761	0.758
351.5	0.761	0.758	0.754	0.753	0.754	0.752	0.753	0.751	0.754	0.749
352	0.754	0.751	0.747	0.746	0.747	0.744	0.746	0.744	0.746	0.742
352.5	0.745	0.742	0.74	0.737	0.739	0.736	0.737	0.735	0.737	0.734
353	0.736	0.733	0.731	0.729	0.731	0.728	0.728	0.727	0.73	0.725
353.5	0.728	0.724	0.721	0.719	0.721	0.719	0.719	0.718	0.721	0.716
354	0.719	0.715	0.712	0.711	0.712	0.709	0.711	0.71	0.713	0.708
354.5	0.709	0.706	0.703	0.702	0.704	0.701	0.701	0.701	0.703	0.698
355	0.698	0.696	0.693	0.692	0.693	0.691	0.691	0.69	0.693	0.689
355.5	0.688	0.686	0.683	0.682	0.684	0.682	0.682	0.681	0.682	0.68
356	0.68	0.677	0.674	0.672	0.673	0.672	0.673	0.672	0.673	0.67
356.5	0.67	0.668	0.664	0.664	0.664	0.662	0.664	0.663	0.665	0.66
357	0.66	0.658	0.655	0.654	0.655	0.653	0.653	0.653	0.655	0.652
357.5	0.652	0.647	0.645	0.644	0.645	0.643	0.642	0.642	0.644	0.642
358	0.642	0.638	0.636	0.634	0.635	0.633	0.633	0.631	0.634	0.631
358.5	0.632	0.628	0.626	0.624	0.625	0.623	0.623	0.622	0.625	0.622
359	0.62	0.617	0.615	0.614	0.614	0.612	0.614	0.612	0.614	0.613
359.5	0.609	0.608	0.604	0.604	0.604	0.603	0.605	0.602	0.604	0.601
360	0.599	0.597	0.593	0.593	0.593	0.592	0.593	0.591	0.595	0.59
360.5	0.59	0.587	0.583	0.583	0.584	0.581	0.583	0.58	0.585	0.58
361	0.578	0.576	0.573	0.572	0.573	0.571	0.572	0.57	0.573	0.57
361.5	0.567	0.564	0.562	0.56	0.563	0.562	0.56	0.559	0.561	0.56
362	0.556	0.554	0.552	0.55	0.552	0.55	0.551	0.549	0.551	0.549
362.5	0.546	0.545	0.542	0.54	0.542	0.538	0.541	0.538	0.541	0.538
363	0.536	0.534	0.532	0.529	0.531	0.528	0.53	0.528	0.53	0.529
363.5	0.526	0.523	0.522	0.52	0.521	0.519	0.519	0.52	0.521	0.519
364	0.517	0.513	0.511	0.51	0.512	0.509	0.509	0.51	0.51	0.508
364.5	0.506	0.503	0.501	0.501	0.502	0.498	0.501	0.499	0.501	0.498
365	0.494	0.492	0.491	0.49	0.49	0.488	0.489	0.487	0.489	0.487
365.5	0.48	0.479	0.478	0.477	0.477	0.477	0.475	0.474	0.475	0.475
366	0.469	0.467	0.467	0.466	0.465	0.465	0.464	0.463	0.463	0.463
366.5	0.457	0.456	0.455	0.455	0.454	0.454	0.453	0.451	0.452	0.453
367	0.445	0.445	0.444	0.443	0.442	0.442	0.441	0.439	0.441	0.442
367.5	0.435	0.433	0.433	0.431	0.43	0.431	0.43	0.429	0.429	0.43
368	0.424	0.422	0.422	0.421	0.42	0.42	0.419	0.418	0.419	0.418
368.5	0.412	0.411	0.411	0.41	0.409	0.408	0.409	0.407	0.408	0.407
369	0.401	0.4	0.4	0.399	0.398	0.398	0.397	0.395	0.397	0.397
369.5	0.391	0.39	0.39	0.389	0.388	0.388	0.387	0.385	0.386	0.387
370	0.381	0.38	0.378	0.378	0.377	0.377	0.376	0.375	0.376	0.377
370.5	0.37	0.369	0.368	0.367	0.366	0.367	0.367	0.365	0.366	0.366
371	0.359	0.359	0.358	0.357	0.357	0.356	0.356	0.355	0.355	0.356
371.5	0.348	0.348	0.347	0.346	0.346	0.346	0.345	0.344	0.345	0.345
372	0.337	0.337	0.337	0.336	0.335	0.335	0.334	0.333	0.334	0.335
372.5	0.327	0.327	0.326	0.325	0.325	0.324	0.324	0.323	0.324	0.324
373	0.318	0.316	0.316	0.315	0.314	0.314	0.314	0.313	0.314	0.314
373.5	0.308	0.307	0.306	0.306	0.305	0.305	0.304	0.303	0.304	0.304
374	0.297	0.296	0.296	0.295	0.294	0.294	0.294	0.292	0.293	0.293
374.5	0.286	0.285	0.285	0.284	0.283	0.283	0.283	0.282	0.283	0.283
375	0.276	0.275	0.275	0.274	0.273	0.273	0.274	0.272	0.273	0.273
375.5	0.267	0.266	0.265	0.265	0.265	0.264	0.264	0.263	0.264	0.264
376	0.257	0.257	0.257	0.256	0.255	0.255	0.255	0.254	0.255	0.255
376.5	0.248	0.248	0.247	0.246	0.246	0.246	0.246	0.245	0.245	0.246
377	0.239	0.239	0.238	0.237	0.237	0.237	0.236	0.235	0.236	0.237
377.5	0.23	0.229	0.229	0.228	0.228	0.228	0.227	0.226	0.227	0.228
378	0.221	0.221	0.22	0.22	0.219	0.219	0.219	0.218	0.219	0.219
378.5	0.213	0.212	0.211	0.211	0.211	0.21	0.21	0.209	0.21	0.211
379	0.205	0.204	0.203	0.203	0.204	0.203	0.202	0.201	0.203	0.203
379.5	0.196	0.196	0.195	0.195	0.195	0.195	0.194	0.193	0.195	0.195
380	0.187	0.188	0.187	0.187	0.187	0.186	0.186	0.185	0.186	0.186
380.5	0.179	0.179	0.179	0.178	0.178	0.178	0.178	0.177	0.178	0.178
381	0.172	0.172	0.171	0.171	0.17	0.17	0.17	0.169	0.17	0.171
381.5	0.164	0.164	0.164	0.163	0.163	0.163	0.163	0.162	0.163	0.164
382	0.157	0.156	0.156	0.156	0.156	0.156	0.155	0.155	0.155	0.156
382.5	0.15	0.15	0.149	0.149	0.149	0.149	0.148	0.148	0.149	0.149
383	0.143	0.143	0.142	0.142	0.142	0.142	0.141	0.141	0.142	0.143
383.5	0.136	0.136	0.136	0.136	0.135	0.135	0.135	0.135	0.136	0.136
384	0.13	0.13	0.129	0.13	0.129	0.129	0.129	0.128	0.13	0.13
384.5	0.124	0.123	0.123	0.123	0.123	0.123	0.122	0.121	0.123	0.124
385	0.118	0.117	0.118	0.116	0.117	0.117	0.116	0.115	0.117	0.117
385.5	0.111	0.111	0.111	0.111	0.111	0.111	0.11	0.109	0.111	0.111
386	0.106	0.105	0.105	0.105	0.105	0.105	0.104	0.104	0.105	0.105
386.5	0.101	0.1	0.101	0.1	0.1	0.1	0.099	0.098	0.1	0.1
387	0.095	0.094	0.095	0.095	0.094	0.094	0.094	0.093	0.094	0.095
387.5	0.091	0.089	0.09	0.09	0.09	0.089	0.089	0.088	0.089	0.09
388	0.086	0.085	0.086	0.085	0.085	0.085	0.085	0.084	0.085	0.085
388.5	0.081	0.08	0.081	0.081	0.08	0.08	0.08	0.079	0.08	0.081
389	0.077	0.076	0.076	0.077	0.076	0.076	0.076	0.075	0.076	0.077
389.5	0.072	0.073	0.072	0.072	0.071	0.072	0.072	0.071	0.072	0.072
390	0.068	0.068	0.068	0.068	0.067	0.067	0.067	0.066	0.068	0.069
390.5	0.064	0.064	0.064	0.064	0.064	0.064	0.063	0.063	0.064	0.064
391	0.061	0.061	0.061	0.06	0.06	0.06	0.06	0.059	0.06	0.061
391.5	0.057	0.057	0.057	0.057	0.056	0.056	0.057	0.055	0.057	0.057
392	0.053	0.053	0.053	0.053	0.053	0.052	0.053	0.052	0.053	0.053
392.5	0.05	0.05	0.05	0.049	0.05	0.049	0.05	0.049	0.05	0.05
393	0.047	0.047	0.047	0.047	0.047	0.047	0.047	0.046	0.047	0.048
393.5	0.044	0.044	0.044	0.044	0.044	0.044	0.043	0.043	0.044	0.045
394	0.041	0.041	0.041	0.041	0.041	0.041	0.04	0.04	0.041	0.042
394.5	0.039	0.038	0.039	0.039	0.038	0.039	0.038	0.037	0.039	0.039
395	0.036	0.036	0.037	0.036	0.035	0.036	0.036	0.035	0.037	0.037
395.5	0.034	0.034	0.034	0.034	0.033	0.033	0.033	0.033	0.034	0.034
396	0.031	0.031	0.032	0.032	0.031	0.031	0.031	0.03	0.031	0.032
396.5	0.029	0.03	0.03	0.03	0.029	0.029	0.029	0.028	0.03	0.03
397	0.028	0.028	0.028	0.028	0.028	0.028	0.028	0.027	0.028	0.028
397.5	0.026	0.026	0.026	0.026	0.026	0.026	0.026	0.025	0.027	0.027
398	0.025	0.025	0.025	0.025	0.024	0.024	0.024	0.024	0.025	0.026
398.5	0.023	0.023	0.023	0.023	0.023	0.023	0.023	0.023	0.023	0.024
399	0.022	0.022	0.022	0.022	0.021	0.022	0.021	0.021	0.022	0.022
399.5	0.021	0.02	0.02	0.02	0.019	0.02	0.02	0.019	0.02	0.021
400	0.019	0.019	0.018	0.019	0.018	0.019	0.019	0.017	0.019	0.019
400.5	0.018	0.017	0.017	0.017	0.017	0.017	0.017	0.016	0.017	0.018
401	0.016	0.016	0.016	0.016	0.016	0.016	0.016	0.015	0.016	0.017
401.5	0.015	0.015	0.015	0.015	0.015	0.015	0.015	0.014	0.015	0.016
402	0.014	0.014	0.014	0.014	0.014	0.014	0.014	0.013	0.014	0.015
402.5	0.013	0.013	0.013	0.013	0.013	0.013	0.013	0.011	0.013	0.014
403	0.012	0.012	0.012	0.012	0.012	0.012	0.012	0.011	0.012	0.013
403.5	0.011	0.011	0.011	0.012	0.011	0.011	0.011	0.01	0.011	0.012
404	0.01	0.01	0.011	0.011	0.01	0.01	0.01	0.009	0.01	0.011
404.5	0.01	0.009	0.01	0.009	0.009	0.009	0.009	0.008	0.009	0.01
405	0.009	0.008	0.009	0.009	0.009	0.009	0.009	0.007	0.008	0.009
405.5	0.008	0.008	0.008	0.008	0.008	0.008	0.008	0.007	0.008	0.009
406	0.008	0.008	0.008	0.008	0.007	0.007	0.007	0.006	0.008	0.009
406.5	0.008	0.007	0.008	0.007	0.007	0.007	0.007	0.006	0.008	0.008
407	0.007	0.006	0.007	0.007	0.006	0.007	0.006	0.006	0.007	0.008
407.5	0.007	0.006	0.006	0.006	0.006	0.006	0.006	0.005	0.007	0.007
408	0.005	0.006	0.005	0.006	0.005	0.006	0.006	0.005	0.006	0.006
408.5	0.005	0.005	0.005	0.005	0.005	0.005	0.005	0.004	0.006	0.006
409	0.005	0.005	0.005	0.004	0.004	0.004	0.004	0.003	0.005	0.005
409.5	0.004	0.005	0.005	0.004	0.004	0.004	0.004	0.003	0.004	0.005
410	0.004	0.004	0.004	0.004	0.003	0.004	0.004	0.002	0.003	0.004
410.5	0.004	0.003	0.004	0.004	0.003	0.004	0.003	0.002	0.003	0.004
411	0.004	0.003	0.003	0.003	0.003	0.003	0.003	0.002	0.003	0.004
411.5	0.003	0.003	0.003	0.003	0.002	0.002	0.003	0.002	0.003	0.003
412	0.003	0.002	0.002	0.002	0.002	0.002	0.003	0.001	0.003	0.003
412.5	0.002	0.002	0.002	0.002	0.002	0.002	0.002	0.001	0.003	0.003
413	0.002	0.002	0.002	0.002	0.002	0.002	0.002	0.001	0.002	0.003
413.5	0.002	0.002	0.002	0.002	0.002	0.001	0.002	0.001	0.002	0.003
414	0.002	0.002	0.002	0.002	0.002	0.002	0.002	0.001	0.002	0.003
414.5	0.002	0.002	0.002	0.002	0.002	0.002	0.002	0.001	0.002	0.003
415	0.002	0.002	0.002	0.002	0.002	0.002	0.002	0.001	0.002	0.003
415.5	0.002	0.002	0.002	0.002	0.001	0.002	0.001	0	0.002	0.003
416	0.002	0.002	0.002	0.002	0.001	0.001	0.001	0	0.002	0.003
416.5	0.002	0.001	0.002	0.002	0.001	0.001	0.002	0	0.002	0.002
417	0.001	0.001	0.001	0.001	0.001	0.001	0.001	0	0.001	0.003
417.5	0.001	0.001	0.001	0.001	0.001	0.001	0.001	0	0.002	0.002
418	0.001	0.001	0.001	0.001	0.001	0.001	0.001	0	0.002	0.002
418.5	0.001	0.001	0.001	0.001	0.001	0.001	0.001	0	0.001	0.002
419	0.001	0.001	0	0.001	0	0	0.001	-0.001	0.001	0.002
419.5	0.001	0.001	0.001	0	0	0	0	-0.001	0.001	0.001
420	0.001	0	0.001	0.001	0	0	0	-0.001	0.001	0.001
420.5	0.001	0	0	0	0.001	0	0	-0.001	0.001	0.001
421	0.001	0	0	0	0	0	0	-0.001	0.001	0.001
421.5	0.001	0	0	0	0	0	0	-0.001	0.001	0.001
422	0	0	0	0	0	0	0	-0.001	0.001	0.001
422.5	0	0	0.001	0	0	0	0	-0.001	0.001	0.001
423	0.001	0	0	0	0	0	0	-0.001	0.001	0.001
423.5	0.001	0	0	0	0	0	0	-0.001	0.001	0.001
424	0	0	0	0	0	0	0	-0.001	0.001	0.001
424.5	0	0	0	0	0	0	0	-0.001	0.001	0.001
425	0	0	0	0	0	0	0	-0.001	0	0.001
425.5	0	0	0	0	0	0	0	-0.001	0	0.001
426	0	0	0	0	0	0	0	-0.001	0	0.001
426.5	0	0	0	0	0	0	0	0	0.001	0.001
427	0	0	0	0.001	0	0	0	0	0.001	0.001
427.5	0.001	0.001	0	0.001	0	0	0	-0.001	0.001	0.001
428	0	0	0	0	0	0	0	-0.001	0.001	0.001
428.5	0	0	0	0	0	0	0	-0.001	0	0.001
429	0	0	0	0	-0.001	-0.001	-0.001	-0.001	0	0.001
429.5	0	0	0	0	-0.001	-0.001	-0.001	-0.001	0	0.001
430	0	0	0	0	-0.001	-0.001	0	-0.001	0	0.001
430.5	0	0	0	0	0	-0.001	0	-0.001	0	0.001
431	0	0	0	0	0	0	0	-0.001	0	0.001
431.5	0	0	0	0	0	0	0	-0.001	0	0.001
432	0	0	0	0	0	0	0	-0.001	0	0.001
432.5	0	0	0	0	0	0	0	-0.001	0	0.001
433	0	0	0	0	0	0	0	-0.001	0	0.001
433.5	0	0	0	0	0	0	0	-0.001	0	0.001
434	0	0	0	0	0	0	0	-0.001	0	0.001
434.5	0	0	0	0	0	0	0	-0.001	0	0.001
435	0	0	0	0	0	0	0	-0.001	0	0.001
435.5	0	0	0	0	0	0	0	-0.001	0	0.001
436	0	0	0	0	0	0	0	-0.001	0	0.001
436.5	0	0	0	0	0	0	0	-0.001	0	0.001
437	0	0	0	0	-0.001	0	0	-0.001	0	0.001
437.5	0	0	0	0	-0.001	0	0	-0.001	0	0.001
438	0	0	0	0	0	0	0	-0.001	0	0.001
438.5	0.001	0	0	0	0	0	0	-0.001	0	0.001
439	0.001	0	0	0	0	0	0	-0.001	0	0.001
439.5	0.001	0	0	0	0	0	0.001	-0.001	0	0.001
440	0.001	0.001	0.001	0	0	0	0.001	-0.001	0.001	0.001
440.5	0.001	0.001	0.001	0	0	0	0	-0.001	0	0.001
441	0.001	0	0	0	0	0	0	-0.001	0	0.001
441.5	0	0	0	0	0	0	0	-0.001	0	0.001
442	0	0	0	0	0	0	0	-0.001	0	0.001
442.5	0	0	0	0	0	0	0	-0.001	0	0.001
443	0	0	0	0	0	0	0	-0.001	0	0.001
443.5	0	0	0	0	0	-0.001	0	-0.001	0.001	0.001
444	0	0	0	0	0	-0.001	0	-0.001	0	0.001
444.5	0	0	0	0	-0.001	0	0	-0.001	0	0.001
445	0	0	0	0	-0.001	0	0	-0.001	0	0.001
445.5	0	0	0	0	0	0	-0.001	-0.001	0	0.001
446	0	0	0	0	-0.001	0	0	-0.001	0	0.001
446.5	0	0	0	0	0	0	0	-0.001	0	0.001
447	0	0	0	0	0	0	0	-0.001	0	0.001
447.5	0	0	0	0	0	0	0	-0.001	0	0.001
448	0	0	0	0	0	0	0	-0.001	0	0.001
448.5	0	0	0	0	0	0	0	-0.001	0	0.001
449	0	0	0	0	0	0	0	-0.001	0.001	0.001
449.5	0	0	0	0	0	0	0	-0.001	0.001	0.001
450	0	0	0	0	0	0	0	-0.001	0.001	0.002
450.5	0.001	0	0	0	0	0	0	-0.001	0	0.001
451	0	0	0	0	0	0	0	-0.001	0	0.001
451.5	0	0	0	0	0	0	0	-0.001	0	0.001
452	0	0	0	0	0	0	0	-0.001	0	0.001
452.5	0	0	0	0	0	0	0	-0.001	0.001	0.001
453	0	0	0	0	0	0	0	-0.001	0.001	0.001
453.5	0	0	0	0	0	0	0	-0.001	0	0.001
454	0	0	0	0	0	0	0	0	0	0.001
454.5	0	0	0	0	0	0	0	-0.001	0.001	0.001
455	0	0	0	0	0	0	0	-0.001	0	0.001
455.5	0	0	0	0	0	0	0	-0.001	0	0.001
456	0	0	0	0	0	0	0	-0.001	0	0.001
456.5	0	0	0	0	0	0	0	-0.001	0.001	0.001
457	0	0	0	0	0	0	0	-0.001	0	0.001
457.5	0	0	0	0	0	0	0	-0.001	0	0.001
458	0	0	0	0	0	0	0	-0.001	0	0.001
458.5	0	0	0	0	0	0	0	-0.001	0	0.001
459	0	0	0	0	0	0	0	-0.001	0	0.001
459.5	0	0	0	0	0	0	0	-0.001	0	0.001
460	0	0	0	0	0	0	0	-0.001	0	0.001
460.5	0	0	0	0	0	-0.001	-0.001	-0.001	0	0.001
461	0	0	0	-0.001	-0.001	-0.001	-0.001	-0.002	0	0.001
461.5	0	0	0	0	-0.001	-0.001	-0.001	-0.001	0	0.001
462	0	0	0	0	-0.001	-0.001	0	-0.001	0	0.001
462.5	0	0	0	0	0	0	0	-0.001	0	0.001
463	0	0	0	0	0	0	0	-0.001	0	0.001
463.5	0	0	0	0	0	0	0	-0.001	0	0.001
464	0	0	0	0	0	0	0	-0.001	0	0.001
464.5	0	0	0	0	0	0	0	-0.001	0	0.001
465	0	0	0	0	0	0	0	-0.001	0	0.001
465.5	0	0	0	0	0	0	0	-0.001	0	0.001
466	0	0	0	0	0	0	0	-0.001	0	0.001
466.5	0	0	0	0	0	0	-0.001	-0.001	0	0.001
467	0	0	0	0	0	0	0	-0.001	0	0.001
467.5	0	0	0	0	0	0	0	-0.001	0	0.001
468	0	0	0	0	0	0	0	-0.001	0	0.001
468.5	0	0	0	0	0	0	0	-0.001	0	0.001
469	0	0	0	0	-0.001	0	0	-0.001	0	0.001
469.5	0	0	0	0	-0.001	0	0	-0.001	0	0.001
470	0	0	0	0	-0.001	-0.001	-0.001	-0.001	0	0.001
470.5	-0.001	0	-0.001	-0.001	-0.001	-0.001	-0.001	-0.001	0	0
471	-0.001	-0.001	0	0	-0.001	-0.001	-0.001	-0.001	0	0
471.5	0	0	0	0	-0.001	-0.001	-0.001	-0.001	0	0
472	0	0	0	0	-0.001	0	-0.001	-0.001	0	0.001
472.5	0	0	0	0	-0.001	0	0	-0.001	0	0.001
473	0	0	0	0	-0.001	0	0	-0.001	0	0.001
473.5	0	0	0	0	-0.001	0	0	-0.001	0	0.001
474	0	0	0	0	0	0	0	-0.001	0	0.001
474.5	0	0	0	0	-0.001	0	0	-0.001	0	0.001
475	0	0	0	0	-0.001	0	0	-0.001	0	0.001
475.5	0	0	0	0	0	0	0	-0.001	0.001	0.001
476	0	0	0	0	0	0	0	-0.001	0.001	0.001
476.5	0	0	0	0	0	0	0	-0.001	0	0.001
477	0	0	0	0	0	0	0	-0.001	0	0.001
477.5	0	0	0	0	0	0	0	-0.001	0	0.001
478	0	0	0	0	0	-0.001	0	-0.001	0	0.001
478.5	0	0	0	0	0	0	0	-0.001	0	0.001
479	0	0	0	0	-0.001	0	-0.001	-0.001	0	0.001
479.5	0	0	0	0	-0.001	0	0	-0.001	0	0.001
480	0	0	0	0	0	0	0	-0.001	0	0.001
480.5	0	0	0	0	0	0	0	-0.001	0	0.001
481	0	0	0	0	0	0	0	-0.001	0	0.001
481.5	0	0	0	0	0	0	0	-0.001	0	0.001
482	0	0	0	0	0	0	0	-0.001	0	0.001
482.5	0	0	0	0	0	0	0	-0.001	0	0.001
483	0	0	0	0	-0.001	0	0	-0.001	0	0.001
483.5	0	0	0	0	0	-0.001	0	-0.001	0	0.001
484	0	0	0	0	0	0	0	-0.001	0	0.001
484.5	0	0	0	0	0	0	0	-0.001	0	0.001
485	0	0	0	0	0	0	0	-0.001	0	0.001
485.5	0	0	0	0	0	0	0	-0.001	0	0.001
486	0	0	0	0	0	0	0	-0.001	0	0.001
486.5	0	0	0	0	0	0	0	-0.001	0	0.001
487	0	0	0	0	-0.001	0	0	-0.001	0	0.001
487.5	0	-0.001	0	-0.001	-0.001	-0.001	-0.001	-0.001	0	0
488	0	-0.001	-0.001	-0.001	-0.001	-0.001	-0.001	-0.001	0	0
488.5	0	0	-0.001	0	-0.001	-0.001	-0.001	-0.001	0	0.001
489	0	-0.001	0	0	-0.001	-0.001	-0.001	-0.001	0	0.001
489.5	0	0	0	0	0	0	0	-0.001	0	0.001
490	0	0	0	0	0	0	0	0	0	0.001
490.5	0	0	0	0	-0.001	0	0	-0.001	0	0.001
491	0	0	0	0	-0.001	0	0	-0.001	0	0.001
491.5	0	0	0	0	0	0	0	-0.001	0	0.001
492	0	0	0	0	0	-0.001	-0.001	-0.001	0	0.001
492.5	0	-0.001	0	0	-0.001	-0.001	-0.001	-0.001	0	0.001
493	0	-0.001	0	-0.001	-0.001	-0.001	-0.001	-0.001	0	0.001
493.5	0	-0.001	0	-0.001	-0.001	-0.001	-0.001	-0.001	0	0
494	0	-0.001	0	0	-0.001	0	0	-0.001	0	0.001
494.5	0	-0.001	0	-0.001	-0.001	0	0	-0.001	0	0.001
495	0	-0.001	0	0	-0.001	0	0	-0.001	0	0.001
495.5	0	0	0	0	-0.001	0	0	-0.001	0	0.001
496	-0.001	0	0	0	-0.001	-0.001	-0.001	-0.001	0	0
496.5	0	0	0	0	-0.001	0	0	-0.001	0	0.001
497	0	0	0	0	0	0	0	-0.001	0	0.001
497.5	0	0	0	0	0	0	0	-0.001	0	0.001
498	0	0	0	0	0	0	0	-0.001	0	0.001
498.5	0	0	0	0	0	0	0	-0.001	0	0.001
499	0	0	0	0	0	0	0	-0.001	0	0.001
499.5	0	0	0	0	0	0	0	-0.001	0	0.001
500	0	0	0	0	0	0	0	-0.001	0	0.001
500.5
501
501.5
502
502.5
503
503.5
504
504.5
505
505.5
506
506.5
507
507.5
508
508.5
509
509.5
510
510.5
511
511.5
512
512.5
513
513.5
514
514.5
515
515.5
516
516.5
517
517.5
518
518.5
519
519.5
520
520.5
521
521.5
522
522.5
523
523.5
524
524.5
525
525.5
526
526.5
527
527.5
528
528.5
529
529.5
530
530.5
531
531.5
532
532.5
533
533.5
534
534.5
535
535.5
536
536.5
537
537.5
538
538.5
539
539.5
540
540.5
541
541.5
542
542.5
543
543.5
544
544.5
545
545.5
546
546.5
547
547.5
548
548.5
549
549.5
550
550.5
551
551.5
552
552.5
553
553.5
554
554.5
555
555.5
556
556.5
557
557.5
558
558.5
559
559.5
560
560.5
561
561.5
562
562.5
563
563.5
564
564.5
565
565.5
566
566.5
567
567.5
568
568.5
569
569.5
570
570.5
571
571.5
572
572.5
573
573.5
574
574.5
575
575.5
576
576.5
577
577.5
578
578.5
579
579.5
580
580.5
581
581.5
582
582.5
583
583.5
584
584.5
585
585.5
586
586.5
587
587.5
588
588.5
589
589.5
590
590.5
591
591.5
592
592.5
593
593.5
594
594.5
595
595.5
596
596.5
597
597.5
598
598.5
599
599.5
600
600.5
601
601.5
602
602.5
603
603.5
604
604.5
605
605.5
606
606.5
607
607.5
608
608.5
609
609.5
610
610.5
611
611.5
612
612.5
613
613.5
614
614.5
615
615.5
616
616.5
617
617.5
618
618.5
619
619.5
620
620.5
621
621.5
622
622.5
623
623.5
624
624.5
625
625.5
626
626.5
627
627.5
628
628.5
629
629.5
630
630.5
631
631.5
632
632.5
633
633.5
634
634.5
635
635.5
636
636.5
637
637.5
638
638.5
639
639.5
640
640.5
641
641.5
642
642.5
643
643.5
644
644.5
645
645.5
646
646.5
647
647.5
648
648.5
649
649.5
650
650.5
651
651.5
652
652.5
653
653.5
654
654.5
655
655.5
656
656.5
657
657.5
658
658.5
659
659.5
660
660.5
661
661.5
662
662.5
663
663.5
664
664.5
665
665.5
666
666.5
667
667.5
668
668.5
669
669.5
670
670.5
671
671.5
672
672.5
673
673.5
674
674.5
675
675.5
676
676.5
677
677.5
678
678.5
679
679.5
680
680.5
681
681.5
682
682.5
683
683.5
684
684.5
685
685.5
686
686.5
687
687.5
688
688.5
689
689.5
690
690.5
691
691.5
692
692.5
693
693.5
694
694.5
695
695.5
696
696.5
697
697.5
698
698.5
699
699.5
700
700.5
701
701.5
702
702.5
703
703.5
704
704.5
705
705.5
706
706.5
707
707.5
708
708.5
709
709.5
710
710.5
711
711.5
712
712.5
713
713.5
714
714.5
715
715.5
716
716.5
717
717.5
718
718.5
719
719.5
720
720.5
721
721.5
722
722.5
723
723.5
724
724.5
725
725.5
726
726.5
727
727.5
728
728.5
729
729.5
730
730.5
731
731.5
732
732.5
733
733.5
734
734.5
735
735.5
736
736.5
737
737.5
738
738.5
739
739.5
740
740.5
741
741.5
742
742.5
743
743.5
744
744.5
745
745.5
746
746.5
747
747.5
748
748.5
749
749.5
750
750.5
751
751.5
752
752.5
753
753.5
754
754.5
755
755.5
756
756.5
757
757.5
758
758.5
759
759.5
760
760.5
761
761.5
762
762.5
763
763.5
764
764.5
765
765.5
766
766.5
767
767.5
768
768.5
769
769.5
770
770.5
771
771.5
772
772.5
773
773.5
774
774.5
775
775.5
776
776.5
777
777.5
778
778.5
779
779.5
780
780.5
781
781.5
782
782.5
783
783.5
784
784.5
785
785.5
786
786.5
787
787.5
788
788.5
789
789.5
790
790.5
791
791.5
792
792.5
793
793.5
794
794.5
795
795.5
796
796.5
797
797.5
798
798.5
799
799.5
800
