# Supplementary material for: A highly potent ruthenium(II)-sonosensitizer and sonocatalyst for in vivo sonotherapy
Source: Nat Commun. 2021 Aug 18;12:5001. doi: 10.1038/s41467-021-25303-1 (PMC8373944; doi:10.1038/s41467-021-25303-1)
Supplement: Supplementary file 4 — Source data [file 41467_2021_25303_MOESM4_ESM.zip › Source Data file/SI/S7b.xlsx]

## Sheet: Sheet1
wavelength (nm)	0 min	10 min	20 min	30 min	40 min	50 min	60 min	80 min	100 min	120 min
200	6	-0.418	-0.313	-0.567	-0.274	6	6	-1.14	-0.602	0.915
200.5	6	-1.105	-1.376	-1.085	-1.108	6	6	-1.285	-1.066	-1.102
201	-1.356	-1.134	-1.403	-1.149	-1.068	-1.122	6	-1.457	-0.998	-1.123
201.5	-1.358	-1.138	-1.407	-1.134	-1.083	-1.21	6	-1.245	-1.004	-1.125
202	-0.735	-0.471	-0.572	-0.602	0.21	-1.243	6	-0.998	0.047	-0.008
202.5	0.068	-0.207	-0.26	-0.049	-0.132	-0.397	-0.547	6	-0.013	0.147
203	-0.328	-0.265	-0.366	-0.157	-0.39	-0.348	6	-1.313	-0.241	-0.319
203.5	-0.359	-0.375	6	-0.35	-0.527	-0.415	6	-1.352	-0.347	-0.445
204	-0.51	-0.447	6	-0.287	-0.58	-0.531	6	-1.488	-0.497	0.018
204.5	-0.323	-0.356	6	-0.246	-0.4	-0.367	6	-1.046	-0.399	6
205	-0.28	-0.311	-0.021	0.019	-0.228	-0.359	6	-0.425	-0.283	6
205.5	-0.04	-0.109	-0.052	0.107	-0.06	-0.108	-0.245	6	-0.018	-0.035
206	-0.001	-0.088	-0.061	0.085	-0.052	-0.021	0.161	6	-0.126	0.017
206.5	0.133	0.124	-0.085	0.175	0.034	0.137	6	6	-0.099	0.128
207	0.227	0.173	0.129	0.128	0.097	0.251	6	0.739	-0.045	0.189
207.5	0.268	0.236	0.229	0.225	0.17	0.29	-0.961	-0.658	0.156	0.187
208	0.26	0.339	0.343	0.273	0.226	0.32	-1.01	-0.54	0.187	0.229
208.5	0.397	0.397	0.398	0.345	0.304	0.313	-0.869	-0.812	0.333	0.384
209	0.445	0.515	0.502	0.359	0.403	0.38	6	-0.488	0.349	0.479
209.5	0.468	0.491	0.598	0.431	0.426	0.456	0.392	-0.6	0.46	0.533
210	0.6	0.612	0.723	0.588	0.556	0.621	-0.471	0.117	0.568	0.617
210.5	0.612	0.685	0.699	0.7	0.635	0.379	0.121	0.51	0.726	0.707
211	0.68	0.774	0.775	0.733	0.799	0.431	0.729	0.772	0.759	0.739
211.5	0.652	0.729	0.706	0.649	0.721	0.401	0.685	0.72	0.706	0.734
212	0.678	0.705	0.711	0.695	0.713	0.689	0.706	0.729	0.692	0.775
212.5	0.735	0.709	0.685	0.685	0.676	0.686	0.693	0.708	0.732	0.783
213	0.812	0.803	0.779	0.813	0.763	0.783	0.771	0.781	0.816	0.813
213.5	0.856	0.818	0.84	0.839	0.798	0.81	0.815	0.835	0.848	0.83
214	0.851	0.83	0.884	0.881	0.853	0.843	0.898	0.86	0.835	0.843
214.5	0.783	0.76	0.834	0.779	0.791	0.771	0.822	0.786	0.77	0.769
215	0.817	0.785	0.83	0.779	0.816	0.794	0.804	0.793	0.791	0.791
215.5	0.838	0.801	0.837	0.809	0.861	0.829	0.79	0.82	0.825	0.838
216	0.862	0.836	0.847	0.855	0.879	0.844	0.802	0.833	0.822	0.869
216.5	0.865	0.862	0.834	0.846	0.872	0.871	0.813	0.837	0.817	0.867
217	0.865	0.877	0.863	0.836	0.866	0.855	0.839	0.849	0.81	0.853
217.5	0.872	0.872	0.856	0.839	0.87	0.862	0.856	0.874	0.838	0.853
218	0.868	0.863	0.866	0.849	0.869	0.848	0.871	0.876	0.858	0.841
218.5	0.868	0.857	0.846	0.837	0.859	0.847	0.866	0.868	0.856	0.845
219	0.862	0.847	0.839	0.826	0.849	0.841	0.85	0.861	0.852	0.84
219.5	0.851	0.843	0.831	0.822	0.834	0.839	0.836	0.844	0.833	0.837
220	0.835	0.826	0.824	0.816	0.822	0.829	0.82	0.832	0.823	0.825
220.5	0.82	0.813	0.814	0.806	0.809	0.814	0.814	0.812	0.809	0.81
221	0.813	0.805	0.81	0.804	0.807	0.806	0.804	0.807	0.809	0.808
221.5	0.813	0.809	0.811	0.81	0.809	0.807	0.808	0.808	0.81	0.811
222	0.817	0.812	0.815	0.815	0.813	0.817	0.813	0.814	0.815	0.817
222.5	0.828	0.821	0.821	0.823	0.822	0.825	0.823	0.822	0.821	0.823
223	0.837	0.833	0.832	0.835	0.834	0.835	0.833	0.833	0.834	0.834
223.5	0.847	0.845	0.843	0.847	0.847	0.846	0.845	0.844	0.847	0.846
224	0.859	0.859	0.856	0.859	0.859	0.858	0.857	0.856	0.859	0.859
224.5	0.872	0.87	0.869	0.871	0.871	0.872	0.869	0.869	0.872	0.871
225	0.883	0.881	0.881	0.882	0.883	0.883	0.882	0.882	0.883	0.881
225.5	0.894	0.892	0.891	0.892	0.894	0.893	0.894	0.892	0.894	0.892
226	0.903	0.901	0.901	0.903	0.903	0.903	0.903	0.902	0.904	0.902
226.5	0.911	0.91	0.909	0.911	0.911	0.911	0.911	0.91	0.912	0.911
227	0.918	0.917	0.916	0.919	0.919	0.919	0.918	0.918	0.919	0.919
227.5	0.923	0.923	0.922	0.925	0.925	0.925	0.924	0.924	0.924	0.924
228	0.928	0.928	0.927	0.929	0.93	0.93	0.929	0.928	0.929	0.929
228.5	0.931	0.931	0.931	0.932	0.933	0.932	0.933	0.932	0.933	0.933
229	0.933	0.934	0.934	0.935	0.935	0.935	0.935	0.934	0.935	0.935
229.5	0.935	0.935	0.935	0.936	0.937	0.937	0.937	0.936	0.937	0.936
230	0.936	0.937	0.936	0.938	0.938	0.938	0.938	0.937	0.939	0.938
230.5	0.937	0.938	0.938	0.939	0.94	0.939	0.94	0.939	0.94	0.939
231	0.938	0.939	0.94	0.941	0.941	0.941	0.942	0.941	0.941	0.941
231.5	0.94	0.941	0.941	0.942	0.942	0.942	0.943	0.943	0.943	0.943
232	0.941	0.943	0.943	0.944	0.945	0.944	0.945	0.945	0.945	0.944
232.5	0.944	0.945	0.946	0.946	0.947	0.947	0.948	0.948	0.948	0.947
233	0.947	0.948	0.949	0.95	0.95	0.951	0.951	0.951	0.951	0.95
233.5	0.951	0.952	0.953	0.954	0.955	0.955	0.955	0.955	0.955	0.955
234	0.956	0.957	0.958	0.959	0.96	0.96	0.96	0.961	0.96	0.96
234.5	0.962	0.964	0.964	0.966	0.966	0.967	0.967	0.967	0.966	0.966
235	0.969	0.97	0.971	0.972	0.973	0.974	0.974	0.974	0.974	0.973
235.5	0.977	0.978	0.979	0.981	0.982	0.982	0.982	0.982	0.982	0.981
236	0.986	0.988	0.988	0.99	0.991	0.991	0.992	0.992	0.991	0.99
236.5	0.996	0.998	0.999	1.001	1.002	1.002	1.003	1.002	1.002	1.001
237	1.008	1.01	1.011	1.012	1.013	1.014	1.015	1.015	1.014	1.013
237.5	1.021	1.023	1.024	1.026	1.027	1.027	1.028	1.028	1.027	1.026
238	1.035	1.037	1.039	1.04	1.041	1.042	1.043	1.043	1.042	1.041
238.5	1.051	1.054	1.055	1.057	1.058	1.058	1.059	1.059	1.058	1.057
239	1.068	1.071	1.073	1.075	1.075	1.076	1.076	1.077	1.076	1.075
239.5	1.087	1.09	1.092	1.094	1.095	1.095	1.096	1.097	1.095	1.095
240	1.108	1.111	1.113	1.116	1.116	1.116	1.117	1.117	1.116	1.115
240.5	1.13	1.133	1.136	1.138	1.138	1.138	1.14	1.14	1.139	1.138
241	1.154	1.157	1.159	1.162	1.163	1.162	1.164	1.164	1.163	1.162
241.5	1.179	1.183	1.185	1.187	1.188	1.188	1.19	1.19	1.189	1.187
242	1.206	1.21	1.212	1.214	1.215	1.215	1.217	1.217	1.216	1.214
242.5	1.234	1.238	1.24	1.242	1.243	1.243	1.245	1.245	1.244	1.243
243	1.264	1.267	1.27	1.272	1.273	1.273	1.275	1.275	1.274	1.273
243.5	1.295	1.299	1.301	1.303	1.305	1.305	1.307	1.307	1.306	1.305
244	1.327	1.331	1.334	1.336	1.337	1.338	1.34	1.339	1.339	1.337
244.5	1.361	1.366	1.368	1.37	1.371	1.372	1.374	1.374	1.373	1.372
245	1.396	1.401	1.403	1.405	1.407	1.407	1.41	1.409	1.408	1.407
245.5	1.433	1.438	1.44	1.442	1.444	1.445	1.447	1.447	1.446	1.445
246	1.471	1.477	1.478	1.48	1.482	1.483	1.485	1.485	1.484	1.483
246.5	1.511	1.517	1.518	1.52	1.522	1.523	1.524	1.524	1.524	1.523
247	1.551	1.557	1.558	1.56	1.562	1.563	1.565	1.565	1.564	1.563
247.5	1.592	1.598	1.6	1.601	1.603	1.604	1.606	1.606	1.604	1.603
248	1.633	1.638	1.64	1.642	1.645	1.645	1.647	1.647	1.645	1.643
248.5	1.675	1.679	1.681	1.683	1.686	1.686	1.688	1.689	1.686	1.685
249	1.716	1.72	1.722	1.725	1.728	1.727	1.729	1.73	1.728	1.726
249.5	1.757	1.761	1.764	1.767	1.769	1.768	1.769	1.772	1.769	1.767
250	1.797	1.801	1.804	1.808	1.809	1.808	1.809	1.811	1.809	1.806
250.5	1.835	1.839	1.843	1.846	1.846	1.846	1.847	1.848	1.847	1.845
251	1.873	1.876	1.88	1.883	1.883	1.883	1.884	1.884	1.884	1.882
251.5	1.909	1.912	1.915	1.918	1.918	1.918	1.92	1.919	1.919	1.918
252	1.943	1.946	1.949	1.952	1.953	1.953	1.955	1.954	1.954	1.953
252.5	1.976	1.98	1.981	1.985	1.986	1.987	1.988	1.988	1.987	1.986
253	2.008	2.012	2.013	2.017	2.018	2.019	2.019	2.02	2.018	2.018
253.5	2.039	2.043	2.044	2.047	2.048	2.049	2.05	2.05	2.049	2.048
254	2.069	2.073	2.075	2.077	2.077	2.079	2.08	2.08	2.079	2.078
254.5	2.098	2.102	2.104	2.105	2.106	2.108	2.11	2.109	2.108	2.107
255	2.126	2.13	2.132	2.131	2.134	2.135	2.137	2.136	2.135	2.134
255.5	2.151	2.154	2.155	2.156	2.159	2.16	2.161	2.16	2.159	2.159
256	2.172	2.176	2.177	2.178	2.18	2.182	2.183	2.182	2.181	2.181
256.5	2.192	2.194	2.196	2.197	2.199	2.2	2.202	2.201	2.2	2.2
257	2.208	2.21	2.211	2.213	2.215	2.216	2.217	2.216	2.216	2.215
257.5	2.221	2.223	2.225	2.227	2.227	2.229	2.229	2.23	2.228	2.228
258	2.23	2.233	2.235	2.237	2.236	2.238	2.237	2.238	2.238	2.237
258.5	2.238	2.24	2.242	2.243	2.243	2.244	2.244	2.245	2.243	2.243
259	2.241	2.243	2.244	2.245	2.247	2.247	2.248	2.247	2.247	2.247
259.5	2.241	2.243	2.243	2.244	2.247	2.248	2.247	2.249	2.246	2.246
260	2.237	2.24	2.241	2.241	2.243	2.244	2.243	2.244	2.243	2.242
260.5	2.231	2.232	2.234	2.236	2.236	2.238	2.236	2.238	2.235	2.235
261	2.22	2.222	2.224	2.225	2.227	2.227	2.227	2.228	2.226	2.226
261.5	2.208	2.209	2.21	2.213	2.213	2.213	2.214	2.215	2.213	2.213
262	2.192	2.194	2.194	2.197	2.197	2.197	2.198	2.198	2.198	2.196
262.5	2.174	2.175	2.175	2.178	2.177	2.178	2.178	2.179	2.178	2.178
263	2.155	2.153	2.155	2.156	2.156	2.158	2.157	2.158	2.157	2.157
263.5	2.13	2.129	2.131	2.132	2.132	2.133	2.133	2.133	2.132	2.133
264	2.102	2.102	2.103	2.104	2.104	2.105	2.105	2.106	2.106	2.106
264.5	2.071	2.071	2.072	2.074	2.073	2.074	2.074	2.074	2.075	2.075
265	2.037	2.037	2.037	2.039	2.039	2.04	2.04	2.039	2.041	2.041
265.5	2	2	2	2.001	2.002	2.002	2.002	2.001	2.002	2.003
266	1.961	1.961	1.96	1.962	1.963	1.963	1.963	1.962	1.963	1.963
266.5	1.919	1.919	1.918	1.919	1.92	1.92	1.92	1.919	1.92	1.919
267	1.873	1.873	1.872	1.873	1.874	1.874	1.875	1.873	1.874	1.874
267.5	1.823	1.822	1.821	1.821	1.824	1.823	1.824	1.822	1.823	1.823
268	1.769	1.768	1.767	1.767	1.769	1.768	1.769	1.768	1.768	1.768
268.5	1.711	1.71	1.71	1.709	1.71	1.711	1.71	1.711	1.711	1.71
269	1.652	1.651	1.65	1.649	1.649	1.651	1.65	1.651	1.65	1.65
269.5	1.591	1.589	1.589	1.588	1.588	1.589	1.588	1.589	1.588	1.588
270	1.531	1.528	1.529	1.528	1.528	1.528	1.527	1.529	1.527	1.527
270.5	1.469	1.467	1.468	1.467	1.466	1.466	1.466	1.467	1.466	1.465
271	1.407	1.405	1.406	1.405	1.404	1.404	1.404	1.404	1.404	1.403
271.5	1.342	1.34	1.341	1.341	1.339	1.339	1.338	1.34	1.341	1.338
272	1.277	1.276	1.276	1.276	1.275	1.275	1.274	1.275	1.277	1.274
272.5	1.215	1.213	1.214	1.214	1.213	1.212	1.211	1.213	1.216	1.213
273	1.155	1.154	1.155	1.155	1.154	1.153	1.153	1.154	1.157	1.155
273.5	1.098	1.097	1.098	1.099	1.097	1.097	1.096	1.097	1.1	1.098
274	1.041	1.042	1.042	1.043	1.041	1.041	1.041	1.041	1.044	1.042
274.5	0.986	0.987	0.986	0.988	0.986	0.986	0.987	0.986	0.988	0.987
275	0.931	0.932	0.931	0.932	0.931	0.931	0.932	0.93	0.933	0.932
275.5	0.878	0.879	0.878	0.879	0.878	0.879	0.879	0.877	0.879	0.878
276	0.828	0.828	0.826	0.828	0.828	0.828	0.827	0.826	0.828	0.827
276.5	0.78	0.78	0.779	0.78	0.78	0.78	0.779	0.779	0.78	0.779
277	0.735	0.734	0.733	0.734	0.734	0.735	0.733	0.733	0.734	0.733
277.5	0.69	0.689	0.688	0.689	0.689	0.689	0.688	0.688	0.688	0.688
278	0.645	0.644	0.643	0.643	0.643	0.644	0.643	0.643	0.643	0.643
278.5	0.6	0.599	0.599	0.599	0.599	0.599	0.598	0.599	0.598	0.598
279	0.558	0.558	0.557	0.557	0.557	0.557	0.556	0.557	0.556	0.556
279.5	0.519	0.518	0.518	0.518	0.518	0.518	0.516	0.518	0.517	0.517
280	0.482	0.482	0.482	0.482	0.481	0.481	0.48	0.481	0.481	0.481
280.5	0.447	0.448	0.448	0.448	0.447	0.447	0.446	0.447	0.447	0.447
281	0.415	0.415	0.415	0.415	0.414	0.414	0.413	0.414	0.415	0.415
281.5	0.383	0.384	0.384	0.384	0.383	0.383	0.383	0.383	0.384	0.384
282	0.354	0.356	0.355	0.355	0.354	0.354	0.354	0.354	0.356	0.355
282.5	0.328	0.329	0.329	0.329	0.328	0.328	0.328	0.328	0.33	0.329
283	0.305	0.306	0.306	0.306	0.305	0.305	0.305	0.305	0.306	0.306
283.5	0.284	0.285	0.285	0.285	0.284	0.285	0.285	0.284	0.285	0.285
284	0.265	0.267	0.266	0.267	0.266	0.267	0.267	0.266	0.267	0.267
284.5	0.249	0.25	0.25	0.25	0.25	0.251	0.251	0.25	0.251	0.251
285	0.235	0.236	0.236	0.236	0.236	0.236	0.237	0.236	0.236	0.236
285.5	0.222	0.224	0.223	0.224	0.224	0.224	0.224	0.224	0.224	0.224
286	0.212	0.213	0.213	0.213	0.214	0.214	0.214	0.213	0.214	0.213
286.5	0.203	0.205	0.205	0.205	0.205	0.205	0.205	0.205	0.205	0.205
287	0.196	0.198	0.198	0.198	0.198	0.198	0.198	0.198	0.199	0.198
287.5	0.191	0.192	0.192	0.193	0.193	0.193	0.193	0.193	0.193	0.193
288	0.186	0.188	0.188	0.188	0.188	0.189	0.189	0.189	0.189	0.189
288.5	0.183	0.184	0.185	0.185	0.185	0.185	0.185	0.185	0.185	0.185
289	0.18	0.182	0.182	0.183	0.182	0.183	0.183	0.183	0.183	0.183
289.5	0.179	0.18	0.18	0.181	0.181	0.181	0.181	0.181	0.181	0.181
290	0.178	0.179	0.179	0.18	0.18	0.18	0.18	0.18	0.18	0.18
290.5	0.177	0.179	0.179	0.179	0.179	0.179	0.18	0.18	0.18	0.179
291	0.177	0.178	0.179	0.179	0.179	0.179	0.18	0.18	0.18	0.179
291.5	0.177	0.179	0.179	0.18	0.18	0.18	0.18	0.18	0.18	0.18
292	0.178	0.18	0.18	0.181	0.181	0.181	0.181	0.181	0.181	0.181
292.5	0.179	0.181	0.181	0.182	0.182	0.182	0.182	0.182	0.183	0.182
293	0.181	0.183	0.183	0.184	0.184	0.184	0.184	0.184	0.184	0.184
293.5	0.183	0.185	0.185	0.185	0.185	0.186	0.186	0.186	0.186	0.185
294	0.185	0.187	0.187	0.187	0.187	0.188	0.188	0.188	0.188	0.188
294.5	0.187	0.189	0.189	0.19	0.19	0.19	0.19	0.19	0.19	0.19
295	0.19	0.192	0.192	0.192	0.192	0.192	0.192	0.193	0.193	0.192
295.5	0.193	0.194	0.195	0.195	0.195	0.195	0.195	0.195	0.195	0.195
296	0.196	0.197	0.198	0.198	0.198	0.198	0.198	0.199	0.198	0.198
296.5	0.199	0.201	0.201	0.201	0.201	0.201	0.202	0.202	0.202	0.202
297	0.203	0.204	0.204	0.205	0.205	0.205	0.205	0.205	0.205	0.205
297.5	0.206	0.208	0.208	0.209	0.208	0.208	0.209	0.209	0.209	0.209
298	0.21	0.212	0.212	0.212	0.212	0.212	0.213	0.213	0.213	0.212
298.5	0.215	0.216	0.216	0.216	0.216	0.216	0.217	0.217	0.217	0.216
299	0.219	0.22	0.22	0.221	0.221	0.221	0.221	0.221	0.221	0.22
299.5	0.223	0.224	0.225	0.225	0.225	0.225	0.225	0.225	0.225	0.225
300	0.228	0.229	0.229	0.229	0.23	0.229	0.229	0.23	0.23	0.229
300.5	0.232	0.233	0.233	0.234	0.234	0.234	0.234	0.234	0.234	0.234
301	0.237	0.237	0.238	0.238	0.238	0.238	0.238	0.238	0.238	0.238
301.5	0.241	0.243	0.243	0.243	0.243	0.243	0.243	0.243	0.243	0.243
302	0.247	0.248	0.248	0.248	0.248	0.248	0.248	0.248	0.248	0.248
302.5	0.252	0.253	0.253	0.253	0.253	0.253	0.253	0.253	0.253	0.253
303	0.257	0.258	0.258	0.258	0.258	0.258	0.259	0.259	0.259	0.258
303.5	0.262	0.263	0.263	0.263	0.263	0.263	0.264	0.264	0.264	0.263
304	0.268	0.268	0.269	0.269	0.269	0.269	0.269	0.269	0.269	0.269
304.5	0.273	0.274	0.274	0.274	0.274	0.274	0.275	0.274	0.275	0.274
305	0.279	0.28	0.28	0.28	0.28	0.28	0.28	0.28	0.28	0.28
305.5	0.285	0.285	0.285	0.286	0.285	0.286	0.286	0.286	0.285	0.286
306	0.29	0.291	0.291	0.291	0.291	0.291	0.291	0.291	0.291	0.291
306.5	0.296	0.297	0.297	0.297	0.297	0.297	0.297	0.297	0.298	0.297
307	0.302	0.303	0.303	0.303	0.303	0.303	0.303	0.304	0.304	0.303
307.5	0.309	0.31	0.31	0.31	0.31	0.31	0.31	0.31	0.31	0.31
308	0.316	0.317	0.317	0.317	0.317	0.317	0.317	0.317	0.317	0.317
308.5	0.323	0.324	0.324	0.325	0.324	0.325	0.325	0.325	0.325	0.325
309	0.331	0.332	0.332	0.333	0.332	0.333	0.333	0.333	0.333	0.333
309.5	0.34	0.341	0.341	0.341	0.341	0.341	0.342	0.341	0.341	0.341
310	0.349	0.35	0.35	0.351	0.351	0.351	0.351	0.351	0.351	0.351
310.5	0.359	0.36	0.36	0.361	0.361	0.361	0.361	0.361	0.361	0.361
311	0.37	0.371	0.371	0.372	0.372	0.372	0.372	0.372	0.372	0.372
311.5	0.381	0.382	0.382	0.383	0.383	0.383	0.383	0.383	0.383	0.383
312	0.393	0.394	0.394	0.395	0.395	0.395	0.395	0.395	0.395	0.395
312.5	0.406	0.406	0.406	0.407	0.407	0.407	0.407	0.407	0.407	0.407
313	0.419	0.419	0.42	0.42	0.42	0.42	0.42	0.42	0.42	0.42
313.5	0.432	0.433	0.434	0.434	0.434	0.434	0.434	0.434	0.434	0.433
314	0.448	0.448	0.448	0.449	0.449	0.449	0.449	0.449	0.449	0.448
314.5	0.463	0.463	0.464	0.465	0.465	0.464	0.464	0.464	0.464	0.464
315	0.478	0.479	0.479	0.48	0.48	0.48	0.479	0.48	0.48	0.479
315.5	0.493	0.494	0.494	0.495	0.495	0.494	0.494	0.494	0.494	0.494
316	0.507	0.508	0.509	0.509	0.509	0.508	0.508	0.509	0.509	0.508
316.5	0.521	0.522	0.522	0.523	0.522	0.522	0.522	0.522	0.523	0.522
317	0.534	0.536	0.536	0.536	0.536	0.536	0.536	0.536	0.537	0.536
317.5	0.548	0.549	0.55	0.55	0.549	0.55	0.55	0.55	0.55	0.55
318	0.562	0.563	0.563	0.563	0.563	0.563	0.563	0.563	0.564	0.563
318.5	0.575	0.576	0.576	0.576	0.576	0.576	0.577	0.576	0.577	0.577
319	0.588	0.589	0.589	0.589	0.589	0.589	0.59	0.589	0.589	0.59
319.5	0.601	0.601	0.601	0.602	0.601	0.602	0.602	0.602	0.602	0.602
320	0.613	0.614	0.614	0.614	0.614	0.614	0.615	0.614	0.614	0.614
320.5	0.626	0.626	0.626	0.626	0.626	0.627	0.627	0.627	0.626	0.626
321	0.638	0.638	0.638	0.639	0.639	0.639	0.639	0.639	0.639	0.639
321.5	0.651	0.651	0.651	0.652	0.652	0.652	0.652	0.652	0.651	0.651
322	0.663	0.663	0.663	0.664	0.664	0.664	0.664	0.664	0.664	0.663
322.5	0.675	0.676	0.676	0.677	0.676	0.677	0.676	0.676	0.677	0.675
323	0.687	0.688	0.688	0.689	0.689	0.688	0.688	0.688	0.689	0.688
323.5	0.699	0.699	0.7	0.701	0.701	0.7	0.7	0.7	0.7	0.7
324	0.711	0.711	0.712	0.712	0.712	0.711	0.711	0.711	0.712	0.711
324.5	0.722	0.723	0.723	0.723	0.723	0.722	0.723	0.723	0.724	0.723
325	0.733	0.734	0.734	0.734	0.734	0.733	0.734	0.734	0.735	0.734
325.5	0.744	0.745	0.746	0.746	0.745	0.745	0.745	0.745	0.746	0.746
326	0.755	0.756	0.756	0.757	0.756	0.756	0.756	0.756	0.757	0.757
326.5	0.766	0.767	0.767	0.767	0.767	0.767	0.768	0.767	0.768	0.767
327	0.777	0.778	0.778	0.778	0.778	0.778	0.778	0.778	0.778	0.778
327.5	0.787	0.788	0.788	0.788	0.788	0.788	0.789	0.788	0.788	0.788
328	0.797	0.799	0.798	0.798	0.799	0.799	0.799	0.799	0.799	0.799
328.5	0.808	0.809	0.809	0.809	0.81	0.81	0.81	0.809	0.809	0.81
329	0.819	0.82	0.82	0.82	0.82	0.82	0.82	0.82	0.82	0.82
329.5	0.829	0.83	0.83	0.83	0.83	0.83	0.83	0.829	0.83	0.83
330	0.839	0.839	0.839	0.839	0.839	0.839	0.839	0.839	0.839	0.839
330.5	0.847	0.848	0.848	0.848	0.848	0.848	0.848	0.848	0.848	0.847
331	0.856	0.856	0.856	0.857	0.857	0.856	0.856	0.856	0.857	0.856
331.5	0.864	0.864	0.865	0.865	0.865	0.865	0.865	0.865	0.865	0.865
332	0.872	0.873	0.873	0.873	0.873	0.873	0.873	0.873	0.874	0.873
332.5	0.88	0.88	0.881	0.881	0.881	0.881	0.88	0.881	0.881	0.881
333	0.887	0.888	0.888	0.888	0.888	0.888	0.888	0.888	0.889	0.888
333.5	0.894	0.895	0.895	0.895	0.895	0.895	0.895	0.894	0.895	0.895
334	0.901	0.901	0.901	0.901	0.901	0.901	0.901	0.901	0.902	0.901
334.5	0.907	0.907	0.907	0.907	0.907	0.907	0.907	0.907	0.907	0.907
335	0.912	0.913	0.913	0.913	0.913	0.913	0.913	0.912	0.913	0.913
335.5	0.917	0.918	0.918	0.918	0.918	0.918	0.918	0.918	0.918	0.918
336	0.922	0.923	0.922	0.922	0.923	0.923	0.922	0.922	0.922	0.923
336.5	0.926	0.927	0.926	0.926	0.926	0.927	0.926	0.926	0.927	0.927
337	0.93	0.93	0.93	0.93	0.93	0.93	0.93	0.93	0.93	0.93
337.5	0.932	0.933	0.933	0.933	0.933	0.933	0.933	0.932	0.933	0.933
338	0.935	0.935	0.935	0.935	0.935	0.935	0.935	0.934	0.935	0.935
338.5	0.936	0.937	0.937	0.937	0.937	0.937	0.937	0.936	0.937	0.937
339	0.938	0.938	0.938	0.938	0.938	0.938	0.938	0.937	0.938	0.938
339.5	0.938	0.939	0.939	0.939	0.939	0.939	0.939	0.938	0.939	0.939
340	0.939	0.939	0.939	0.939	0.94	0.939	0.939	0.939	0.939	0.939
340.5	0.939	0.939	0.939	0.939	0.94	0.939	0.939	0.939	0.939	0.939
341	0.938	0.939	0.939	0.939	0.939	0.939	0.938	0.938	0.938	0.938
341.5	0.938	0.938	0.938	0.938	0.938	0.938	0.937	0.937	0.937	0.937
342	0.936	0.936	0.936	0.936	0.936	0.936	0.936	0.935	0.936	0.936
342.5	0.934	0.935	0.934	0.934	0.934	0.934	0.934	0.934	0.934	0.934
343	0.932	0.932	0.932	0.932	0.932	0.932	0.931	0.931	0.932	0.932
343.5	0.929	0.93	0.93	0.929	0.929	0.929	0.928	0.929	0.929	0.929
344	0.926	0.926	0.926	0.926	0.926	0.926	0.925	0.925	0.926	0.926
344.5	0.923	0.923	0.923	0.923	0.922	0.922	0.922	0.922	0.922	0.922
345	0.918	0.919	0.918	0.919	0.918	0.918	0.918	0.918	0.918	0.918
345.5	0.914	0.914	0.914	0.914	0.914	0.914	0.913	0.913	0.914	0.914
346	0.909	0.909	0.909	0.909	0.909	0.909	0.908	0.908	0.909	0.909
346.5	0.904	0.904	0.904	0.904	0.903	0.903	0.903	0.903	0.903	0.903
347	0.898	0.898	0.898	0.898	0.898	0.897	0.897	0.897	0.898	0.898
347.5	0.892	0.892	0.892	0.892	0.892	0.891	0.891	0.891	0.892	0.892
348	0.885	0.886	0.885	0.885	0.885	0.885	0.885	0.884	0.885	0.885
348.5	0.879	0.879	0.879	0.878	0.878	0.878	0.878	0.877	0.878	0.878
349	0.871	0.872	0.871	0.871	0.871	0.871	0.871	0.87	0.871	0.871
349.5	0.864	0.864	0.864	0.863	0.863	0.863	0.863	0.862	0.863	0.863
350	0.856	0.856	0.856	0.856	0.855	0.855	0.855	0.855	0.856	0.856
350.5	0.848	0.848	0.847	0.847	0.847	0.847	0.847	0.846	0.847	0.847
351	0.839	0.839	0.839	0.839	0.839	0.839	0.838	0.838	0.839	0.839
351.5	0.83	0.831	0.83	0.83	0.83	0.83	0.829	0.829	0.83	0.83
352	0.821	0.821	0.821	0.821	0.821	0.821	0.82	0.82	0.821	0.821
352.5	0.812	0.812	0.811	0.811	0.812	0.811	0.811	0.81	0.811	0.811
353	0.802	0.802	0.801	0.802	0.802	0.802	0.801	0.801	0.801	0.801
353.5	0.792	0.792	0.791	0.791	0.792	0.791	0.791	0.791	0.791	0.791
354	0.781	0.782	0.781	0.781	0.781	0.781	0.78	0.78	0.781	0.781
354.5	0.771	0.771	0.771	0.771	0.771	0.771	0.77	0.77	0.771	0.77
355	0.76	0.761	0.76	0.76	0.76	0.76	0.759	0.759	0.76	0.76
355.5	0.749	0.75	0.75	0.749	0.749	0.749	0.748	0.748	0.749	0.749
356	0.738	0.739	0.738	0.738	0.738	0.738	0.737	0.737	0.738	0.738
356.5	0.727	0.727	0.727	0.727	0.727	0.727	0.726	0.726	0.727	0.727
357	0.716	0.717	0.716	0.716	0.716	0.716	0.715	0.715	0.716	0.716
357.5	0.705	0.705	0.705	0.705	0.705	0.704	0.704	0.704	0.705	0.705
358	0.693	0.694	0.693	0.693	0.693	0.693	0.692	0.692	0.693	0.693
358.5	0.681	0.682	0.681	0.681	0.681	0.681	0.68	0.68	0.681	0.681
359	0.669	0.67	0.669	0.669	0.669	0.669	0.668	0.668	0.669	0.669
359.5	0.658	0.658	0.657	0.657	0.657	0.657	0.656	0.656	0.657	0.657
360	0.646	0.646	0.646	0.645	0.646	0.645	0.645	0.645	0.645	0.645
360.5	0.634	0.634	0.634	0.633	0.634	0.634	0.633	0.633	0.633	0.633
361	0.622	0.622	0.621	0.621	0.622	0.621	0.621	0.621	0.621	0.621
361.5	0.609	0.609	0.609	0.609	0.609	0.609	0.608	0.608	0.609	0.609
362	0.597	0.597	0.596	0.596	0.596	0.596	0.595	0.596	0.596	0.596
362.5	0.584	0.584	0.584	0.584	0.584	0.584	0.583	0.583	0.584	0.584
363	0.572	0.572	0.572	0.572	0.572	0.572	0.571	0.571	0.572	0.571
363.5	0.559	0.56	0.56	0.559	0.559	0.559	0.558	0.559	0.559	0.559
364	0.547	0.547	0.547	0.547	0.547	0.546	0.546	0.546	0.547	0.546
364.5	0.534	0.535	0.534	0.534	0.534	0.533	0.533	0.533	0.534	0.534
365	0.521	0.522	0.522	0.521	0.521	0.521	0.52	0.52	0.521	0.521
365.5	0.508	0.51	0.509	0.509	0.508	0.508	0.508	0.508	0.509	0.509
366	0.496	0.498	0.497	0.496	0.496	0.496	0.496	0.496	0.496	0.497
366.5	0.484	0.485	0.485	0.484	0.484	0.484	0.484	0.484	0.484	0.485
367	0.472	0.473	0.473	0.472	0.472	0.472	0.472	0.471	0.472	0.472
367.5	0.46	0.461	0.46	0.46	0.46	0.46	0.46	0.459	0.46	0.46
368	0.448	0.448	0.447	0.447	0.447	0.447	0.447	0.446	0.447	0.447
368.5	0.435	0.435	0.434	0.434	0.434	0.434	0.434	0.434	0.434	0.434
369	0.422	0.422	0.422	0.422	0.422	0.422	0.421	0.421	0.422	0.422
369.5	0.41	0.41	0.41	0.41	0.41	0.41	0.409	0.409	0.409	0.409
370	0.398	0.398	0.398	0.398	0.398	0.398	0.397	0.397	0.398	0.398
370.5	0.387	0.387	0.387	0.387	0.386	0.386	0.386	0.386	0.386	0.386
371	0.375	0.375	0.375	0.375	0.375	0.375	0.374	0.374	0.374	0.374
371.5	0.362	0.362	0.363	0.362	0.362	0.362	0.361	0.362	0.362	0.362
372	0.35	0.35	0.35	0.35	0.35	0.35	0.349	0.349	0.35	0.349
372.5	0.338	0.338	0.338	0.338	0.338	0.338	0.337	0.337	0.338	0.337
373	0.326	0.326	0.327	0.326	0.326	0.326	0.325	0.326	0.326	0.326
373.5	0.315	0.315	0.315	0.315	0.314	0.314	0.314	0.314	0.315	0.314
374	0.303	0.303	0.304	0.303	0.303	0.303	0.302	0.302	0.303	0.303
374.5	0.291	0.292	0.292	0.292	0.291	0.291	0.291	0.291	0.291	0.292
375	0.28	0.281	0.28	0.28	0.28	0.279	0.279	0.279	0.28	0.28
375.5	0.268	0.269	0.269	0.268	0.268	0.268	0.268	0.268	0.268	0.268
376	0.258	0.258	0.258	0.257	0.257	0.257	0.257	0.257	0.257	0.258
376.5	0.247	0.248	0.247	0.247	0.247	0.247	0.247	0.246	0.247	0.247
377	0.237	0.237	0.237	0.236	0.236	0.237	0.236	0.236	0.236	0.237
377.5	0.227	0.227	0.226	0.226	0.226	0.226	0.226	0.226	0.226	0.226
378	0.217	0.217	0.216	0.216	0.216	0.216	0.216	0.216	0.216	0.216
378.5	0.207	0.207	0.206	0.206	0.206	0.206	0.206	0.206	0.206	0.206
379	0.197	0.197	0.197	0.197	0.197	0.197	0.196	0.196	0.196	0.196
379.5	0.188	0.188	0.188	0.187	0.187	0.187	0.187	0.187	0.187	0.187
380	0.179	0.179	0.178	0.178	0.178	0.178	0.178	0.178	0.178	0.178
380.5	0.17	0.17	0.17	0.17	0.169	0.169	0.169	0.169	0.169	0.169
381	0.161	0.161	0.161	0.161	0.161	0.161	0.16	0.16	0.161	0.161
381.5	0.153	0.153	0.153	0.152	0.152	0.152	0.152	0.152	0.152	0.152
382	0.144	0.145	0.145	0.144	0.144	0.144	0.144	0.144	0.144	0.144
382.5	0.137	0.137	0.137	0.137	0.136	0.136	0.136	0.136	0.136	0.137
383	0.129	0.13	0.129	0.129	0.129	0.129	0.129	0.129	0.129	0.129
383.5	0.122	0.122	0.122	0.122	0.122	0.122	0.122	0.122	0.122	0.122
384	0.115	0.115	0.115	0.115	0.115	0.115	0.115	0.115	0.115	0.115
384.5	0.108	0.109	0.108	0.108	0.108	0.108	0.108	0.108	0.108	0.108
385	0.102	0.102	0.102	0.101	0.101	0.101	0.101	0.101	0.101	0.102
385.5	0.095	0.096	0.095	0.095	0.095	0.095	0.095	0.095	0.095	0.095
386	0.089	0.09	0.089	0.089	0.089	0.089	0.089	0.089	0.089	0.089
386.5	0.084	0.084	0.084	0.083	0.084	0.083	0.083	0.083	0.083	0.083
387	0.078	0.078	0.078	0.078	0.078	0.078	0.078	0.078	0.078	0.078
387.5	0.073	0.073	0.073	0.073	0.073	0.073	0.073	0.073	0.073	0.073
388	0.068	0.068	0.068	0.068	0.068	0.068	0.068	0.068	0.068	0.068
388.5	0.063	0.063	0.064	0.063	0.063	0.063	0.063	0.063	0.063	0.063
389	0.059	0.059	0.059	0.059	0.059	0.059	0.058	0.058	0.059	0.059
389.5	0.055	0.055	0.055	0.054	0.054	0.054	0.054	0.054	0.054	0.054
390	0.05	0.051	0.051	0.05	0.05	0.05	0.05	0.05	0.05	0.05
390.5	0.046	0.047	0.046	0.046	0.046	0.046	0.046	0.046	0.046	0.046
391	0.043	0.043	0.043	0.043	0.043	0.043	0.043	0.043	0.043	0.043
391.5	0.039	0.04	0.039	0.039	0.039	0.039	0.039	0.039	0.039	0.039
392	0.036	0.036	0.036	0.036	0.036	0.036	0.036	0.036	0.036	0.036
392.5	0.032	0.033	0.033	0.032	0.033	0.032	0.032	0.032	0.032	0.033
393	0.029	0.03	0.03	0.029	0.03	0.029	0.029	0.029	0.029	0.029
393.5	0.027	0.027	0.027	0.027	0.027	0.027	0.026	0.027	0.027	0.027
394	0.024	0.024	0.024	0.024	0.024	0.024	0.024	0.024	0.024	0.024
394.5	0.021	0.021	0.022	0.021	0.021	0.021	0.021	0.021	0.021	0.021
395	0.019	0.019	0.019	0.019	0.019	0.019	0.019	0.019	0.019	0.019
395.5	0.016	0.016	0.017	0.016	0.016	0.016	0.016	0.016	0.016	0.016
396	0.014	0.014	0.014	0.014	0.014	0.014	0.014	0.014	0.014	0.014
396.5	0.012	0.012	0.012	0.012	0.012	0.012	0.012	0.012	0.012	0.012
397	0.01	0.01	0.01	0.01	0.01	0.01	0.01	0.01	0.01	0.01
397.5	0.008	0.008	0.008	0.008	0.008	0.008	0.008	0.008	0.008	0.008
398	0.006	0.006	0.006	0.006	0.006	0.006	0.006	0.006	0.006	0.006
398.5	0.004	0.005	0.005	0.005	0.005	0.005	0.005	0.005	0.005	0.005
399	0.003	0.003	0.003	0.003	0.003	0.003	0.003	0.003	0.003	0.003
399.5	0.001	0.002	0.002	0.002	0.002	0.002	0.001	0.002	0.002	0.002
400	0	0.001	0.001	0.001	0.001	0.001	0.001	0.001	0.001	0.001
400.5	0.018	0.017	0.017	0.017	0.017
401	0.016	0.016	0.016	0.016	0.016
401.5	0.015	0.015	0.015	0.015	0.015
402	0.014	0.014	0.014	0.014	0.014
402.5	0.013	0.013	0.013	0.013	0.013
403	0.012	0.012	0.012	0.012	0.012
403.5	0.011	0.011	0.011	0.011	0.011
404	0.01	0.011	0.01	0.01	0.01
404.5	0.01	0.01	0.009	0.009	0.009
405	0.009	0.009	0.009	0.009	0.008
405.5	0.008	0.008	0.008	0.008	0.008
406	0.008	0.008	0.007	0.007	0.008
406.5	0.008	0.008	0.007	0.007	0.008
407	0.007	0.007	0.006	0.006	0.007
407.5	0.007	0.006	0.006	0.006	0.007
408	0.005	0.005	0.005	0.006	0.006
408.5	0.005	0.005	0.005	0.005	0.006
409	0.005	0.005	0.004	0.004	0.005
409.5	0.004	0.005	0.004	0.004	0.004
410	0.004	0.004	0.003	0.004	0.003
410.5	0.004	0.004	0.003	0.003	0.003
411	0.004	0.003	0.003	0.003	0.003
411.5	0.003	0.003	0.002	0.003	0.003
412	0.003	0.002	0.002	0.003	0.003
412.5	0.002	0.002	0.002	0.002	0.003
413	0.002	0.002	0.002	0.002	0.002
413.5	0.002	0.002	0.002	0.002	0.002
414	0.002	0.002	0.002	0.002	0.002
414.5	0.002	0.002	0.002	0.002	0.002
415	0.002	0.002	0.002	0.002	0.002
415.5	0.002	0.002	0.001	0.001	0.002
416	0.002	0.002	0.001	0.001	0.002
416.5	0.002	0.002	0.001	0.002	0.002
417	0.001	0.001	0.001	0.001	0.001
417.5	0.001	0.001	0.001	0.001	0.002
418	0.001	0.001	0.001	0.001	0.002
418.5	0.001	0.001	0.001	0.001	0.001
419	0.001	0	0	0.001	0.001
419.5	0.001	0.001	0	0	0.001
420	0.001	0.001	0	0	0.001
420.5	0.001	0	0.001	0	0.001
421	0.001	0	0	0	0.001
421.5	0.001	0	0	0	0.001
422	0	0	0	0	0.001
422.5	0	0.001	0	0	0.001
423	0.001	0	0	0	0.001
423.5	0.001	0	0	0	0.001
424	0	0	0	0	0.001
424.5	0	0	0	0	0.001
425	0	0	0	0	0
425.5	0	0	0	0	0
426	0	0	0	0	0
426.5	0	0	0	0	0.001
427	0	0	0	0	0.001
427.5	0.001	0	0	0	0.001
428	0	0	0	0	0.001
428.5	0	0	0	0	0
429	0	0	-0.001	-0.001	0
429.5	0	0	-0.001	-0.001	0
430	0	0	-0.001	0	0
430.5	0	0	0	0	0
431	0	0	0	0	0
431.5	0	0	0	0	0
432	0	0	0	0	0
432.5	0	0	0	0	0
433	0	0	0	0	0
433.5	0	0	0	0	0
434	0	0	0	0	0
434.5	0	0	0	0	0
435	0	0	0	0	0
435.5	0	0	0	0	0
436	0	0	0	0	0
436.5	0	0	0	0	0
437	0	0	-0.001	0	0
437.5	0	0	-0.001	0	0
438	0	0	0	0	0
438.5	0.001	0	0	0	0
439	0.001	0	0	0	0
439.5	0.001	0	0	0.001	0
440	0.001	0.001	0	0.001	0.001
440.5	0.001	0.001	0	0	0
441	0.001	0	0	0	0
441.5	0	0	0	0	0
442	0	0	0	0	0
442.5	0	0	0	0	0
443	0	0	0	0	0
443.5	0	0	0	0	0.001
444	0	0	0	0	0
444.5	0	0	-0.001	0	0
445	0	0	-0.001	0	0
445.5	0	0	0	-0.001	0
446	0	0	-0.001	0	0
446.5	0	0	0	0	0
447	0	0	0	0	0
447.5	0	0	0	0	0
448	0	0	0	0	0
448.5	0	0	0	0	0
449	0	0	0	0	0.001
449.5	0	0	0	0	0.001
450	0	0	0	0	0.001
450.5	0.001	0	0	0	0
451	0	0	0	0	0
451.5	0	0	0	0	0
452	0	0	0	0	0
452.5	0	0	0	0	0.001
453	0	0	0	0	0.001
453.5	0	0	0	0	0
454	0	0	0	0	0
454.5	0	0	0	0	0.001
455	0	0	0	0	0
455.5	0	0	0	0	0
456	0	0	0	0	0
456.5	0	0	0	0	0.001
457	0	0	0	0	0
457.5	0	0	0	0	0
458	0	0	0	0	0
458.5	0	0	0	0	0
459	0	0	0	0	0
459.5	0	0	0	0	0
460	0	0	0	0	0
460.5	0	0	0	-0.001	0
461	0	0	-0.001	-0.001	0
461.5	0	0	-0.001	-0.001	0
462	0	0	-0.001	0	0
462.5	0	0	0	0	0
463	0	0	0	0	0
463.5	0	0	0	0	0
464	0	0	0	0	0
464.5	0	0	0	0	0
465	0	0	0	0	0
465.5	0	0	0	0	0
466	0	0	0	0	0
466.5	0	0	0	-0.001	0
467	0	0	0	0	0
467.5	0	0	0	0	0
468	0	0	0	0	0
468.5	0	0	0	0	0
469	0	0	-0.001	0	0
469.5	0	0	-0.001	0	0
470	0	0	-0.001	-0.001	0
470.5	-0.001	-0.001	-0.001	-0.001	0
471	-0.001	0	-0.001	-0.001	0
471.5	0	0	-0.001	-0.001	0
472	0	0	-0.001	-0.001	0
472.5	0	0	-0.001	0	0
473	0	0	-0.001	0	0
473.5	0	0	-0.001	0	0
474	0	0	0	0	0
474.5	0	0	-0.001	0	0
475	0	0	-0.001	0	0
475.5	0	0	0	0	0.001
476	0	0	0	0	0.001
476.5	0	0	0	0	0
477	0	0	0	0	0
477.5	0	0	0	0	0
478	0	0	0	0	0
478.5	0	0	0	0	0
479	0	0	-0.001	-0.001	0
479.5	0	0	-0.001	0	0
480	0	0	0	0	0
480.5	0	0	0	0	0
481	0	0	0	0	0
481.5	0	0	0	0	0
482	0	0	0	0	0
482.5	0	0	0	0	0
483	0	0	-0.001	0	0
483.5	0	0	0	0	0
484	0	0	0	0	0
484.5	0	0	0	0	0
485	0	0	0	0	0
485.5	0	0	0	0	0
486	0	0	0	0	0
486.5	0	0	0	0	0
487	0	0	-0.001	0	0
487.5	0	0	-0.001	-0.001	0
488	0	-0.001	-0.001	-0.001	0
488.5	0	-0.001	-0.001	-0.001	0
489	0	0	-0.001	-0.001	0
489.5	0	0	0	0	0
490	0	0	0	0	0
490.5	0	0	-0.001	0	0
491	0	0	-0.001	0	0
491.5	0	0	0	0	0
492	0	0	0	-0.001	0
492.5	0	0	-0.001	-0.001	0
493	0	0	-0.001	-0.001	0
493.5	0	0	-0.001	-0.001	0
494	0	0	-0.001	0	0
494.5	0	0	-0.001	0	0
495	0	0	-0.001	0	0
495.5	0	0	-0.001	0	0
496	-0.001	0	-0.001	-0.001	0
496.5	0	0	-0.001	0	0
497	0	0	0	0	0
497.5	0	0	0	0	0
498	0	0	0	0	0
498.5	0	0	0	0	0
499	0	0	0	0	0
499.5	0	0	0	0	0
500	0	0	0	0	0
500.5
501
501.5
502
502.5
503
503.5
504
504.5
505
505.5
506
506.5
507
507.5
508
508.5
509
509.5
510
510.5
511
511.5
512
512.5
513
513.5
514
514.5
515
515.5
516
516.5
517
517.5
518
518.5
519
519.5
520
520.5
521
521.5
522
522.5
523
523.5
524
524.5
525
525.5
526
526.5
527
527.5
528
528.5
529
529.5
530
530.5
531
531.5
532
532.5
533
533.5
534
534.5
535
535.5
536
536.5
537
537.5
538
538.5
539
539.5
540
540.5
541
541.5
542
542.5
543
543.5
544
544.5
545
545.5
546
546.5
547
547.5
548
548.5
549
549.5
550
550.5
551
551.5
552
552.5
553
553.5
554
554.5
555
555.5
556
556.5
557
557.5
558
558.5
559
559.5
560
560.5
561
561.5
562
562.5
563
563.5
564
564.5
565
565.5
566
566.5
567
567.5
568
568.5
569
569.5
570
570.5
571
571.5
572
572.5
573
573.5
574
574.5
575
575.5
576
576.5
577
577.5
578
578.5
579
579.5
580
580.5
581
581.5
582
582.5
583
583.5
584
584.5
585
585.5
586
586.5
587
587.5
588
588.5
589
589.5
590
590.5
591
591.5
592
592.5
593
593.5
594
594.5
595
595.5
596
596.5
597
597.5
598
598.5
599
599.5
600
600.5
601
601.5
602
602.5
603
603.5
604
604.5
605
605.5
606
606.5
607
607.5
608
608.5
609
609.5
610
610.5
611
611.5
612
612.5
613
613.5
614
614.5
615
615.5
616
616.5
617
617.5
618
618.5
619
619.5
620
620.5
621
621.5
622
622.5
623
623.5
624
624.5
625
625.5
626
626.5
627
627.5
628
628.5
629
629.5
630
630.5
631
631.5
632
632.5
633
633.5
634
634.5
635
635.5
636
636.5
637
637.5
638
638.5
639
639.5
640
640.5
641
641.5
642
642.5
643
643.5
644
644.5
645
645.5
646
646.5
647
647.5
648
648.5
649
649.5
650
650.5
651
651.5
652
652.5
653
653.5
654
654.5
655
655.5
656
656.5
657
657.5
658
658.5
659
659.5
660
660.5
661
661.5
662
662.5
663
663.5
664
664.5
665
665.5
666
666.5
667
667.5
668
668.5
669
669.5
670
670.5
671
671.5
672
672.5
673
673.5
674
674.5
675
675.5
676
676.5
677
677.5
678
678.5
679
679.5
680
680.5
681
681.5
682
682.5
683
683.5
684
684.5
685
685.5
686
686.5
687
687.5
688
688.5
689
689.5
690
690.5
691
691.5
692
692.5
693
693.5
694
694.5
695
695.5
696
696.5
697
697.5
698
698.5
699
699.5
700
700.5
701
701.5
702
702.5
703
703.5
704
704.5
705
705.5
706
706.5
707
707.5
708
708.5
709
709.5
710
710.5
711
711.5
712
712.5
713
713.5
714
714.5
715
715.5
716
716.5
717
717.5
718
718.5
719
719.5
720
720.5
721
721.5
722
722.5
723
723.5
724
724.5
725
725.5
726
726.5
727
727.5
728
728.5
729
729.5
730
730.5
731
731.5
732
732.5
733
733.5
734
734.5
735
735.5
736
736.5
737
737.5
738
738.5
739
739.5
740
740.5
741
741.5
742
742.5
743
743.5
744
744.5
745
745.5
746
746.5
747
747.5
748
748.5
749
749.5
750
750.5
751
751.5
752
752.5
753
753.5
754
754.5
755
755.5
756
756.5
757
757.5
758
758.5
759
759.5
760
760.5
761
761.5
762
762.5
763
763.5
764
764.5
765
765.5
766
766.5
767
767.5
768
768.5
769
769.5
770
770.5
771
771.5
772
772.5
773
773.5
774
774.5
775
775.5
776
776.5
777
777.5
778
778.5
779
779.5
780
780.5
781
781.5
782
782.5
783
783.5
784
784.5
785
785.5
786
786.5
787
787.5
788
788.5
789
789.5
790
790.5
791
791.5
792
792.5
793
793.5
794
794.5
795
795.5
796
796.5
797
797.5
798
798.5
799
799.5
800
