# Supplementary material for: A highly potent ruthenium(II)-sonosensitizer and sonocatalyst for in vivo sonotherapy
Source: Nat Commun. 2021 Aug 18;12:5001. doi: 10.1038/s41467-021-25303-1 (PMC8373944; doi:10.1038/s41467-021-25303-1)
Supplement: Supplementary file 4 — Source data [file 41467_2021_25303_MOESM4_ESM.zip › Source Data file/SI/S7c.xlsx]

## Sheet: Sheet1
wavelength (nm)	0 min	10 min	20 min	30 min	40 min	50 min	60 min	80 min	100 min	120 min
200	3.96	3.96	4.106	4.803	4.327	4.106	4.803	3.96	4.327	4.327
200.5	3.96	3.96	3.979	4.565	4.217	4.106	4.455	4.381	4.217	5
201	4.381	4.143	4.089	4.327	4.106	4.106	4.217	4.455	4.455	5
201.5	4.565	4.327	4.217	4.327	4.217	4.217	4.217	4.217	4.455	4.217
202	4.217	4.327	4.217	4.327	4.565	4.217	4.217	4.217	4.106	4.565
202.5	4.106	4.217	4.217	4.327	4.455	4.455	4.217	4.217	4.217	4.565
203	4.106	4.106	4.455	4.327	4.217	4.455	4.106	4.327	4.327	4.565
203.5	4.106	4.217	4.565	4.327	4.565	4.106	4.217	4.217	4.217	5
204	4.455	4.217	4.565	4.327	4.455	4.217	4.327	4.217	4.106	5
204.5	4.565	4.455	4.455	4.327	4.217	4.327	4.327	4.565	4.455	4.327
205	4.565	4.565	4.217	4.565	4.327	4.327	4.217	4.803	4.565	4.565
205.5	4.565	4.565	4.565	4.565	4.327	4.327	4.106	4.565	4.327	4.803
206	4.565	4.565	4.565	4.217	4.327	4.327	4.217	4.327	4.217	4.565
206.5	4.803	4.217	4.327	4.217	4.327	4.327	4.217	4.565	4.455	4.327
207	4.565	4.217	4.217	4.217	4.327	4.327	4.106	4.565	4.455	4.565
207.5	4.565	4.327	4.455	4.217	4.217	4.327	4.455	4.217	4.217	4.803
208	4.803	4.327	4.565	4.327	4.106	4.327	4.565	4.217	4.217	4.565
208.5	5	4.327	4.327	4.565	4.455	4.327	4.217	4.327	4.455	4.565
209	5	4.327	4.565	4.565	4.455	4.217	4.455	4.217	4.565	4.803
209.5	4.217	4.565	4.565	4.565	4.217	4.217	4.455	4.106	4.327	4.803
210	4.327	4.565	4.327	4.803	4.327	4.217	4.217	4.217	4.217	4.803
210.5	4.327	4.217	4.217	4.565	4.327	4.106	4.217	4.327	4.217	4.803
211	4.217	4.217	4.217	4.217	4.217	4.217	4.106	4.143	4.217	4.565
211.5	4.217	4.327	4.217	4.106	4.106	4.327	4.106	3.96	4.106	4.327
212	4.143	4.143	4.106	4.106	4.106	4.143	4.033	4.033	4.004	4.327
212.5	3.96	3.931	4.033	4.004	4.004	3.96	3.931	4.033	3.931	4.143
213	3.96	3.902	3.931	3.854	3.854	3.931	3.902	3.883	3.931	3.96
213.5	3.883	3.814	3.814	3.766	3.766	3.781	3.814	3.766	3.814	3.843
214	3.718	3.639	3.678	3.678	3.664	3.606	3.639	3.664	3.616	3.693
214.5	3.579	3.498	3.547	3.568	3.533	3.508	3.508	3.554	3.485	3.562
215	3.46	3.427	3.397	3.441	3.39	3.397	3.39	3.441	3.397	3.42
215.5	3.31	3.324	3.273	3.296	3.25	3.268	3.25	3.275	3.228	3.29
216	3.151	3.153	3.142	3.142	3.126	3.114	3.107	3.113	3.071	3.118
216.5	3.016	2.989	2.989	2.986	2.992	2.959	2.962	2.981	2.95	2.957
217	2.876	2.845	2.845	2.834	2.838	2.819	2.823	2.829	2.81	2.807
217.5	2.723	2.705	2.699	2.694	2.688	2.669	2.674	2.683	2.67	2.659
218	2.577	2.553	2.545	2.55	2.542	2.526	2.523	2.535	2.519	2.52
218.5	2.433	2.408	2.403	2.402	2.402	2.391	2.386	2.389	2.371	2.39
219	2.3	2.277	2.27	2.267	2.268	2.256	2.257	2.256	2.246	2.254
219.5	2.175	2.148	2.144	2.138	2.14	2.127	2.128	2.127	2.119	2.121
220	2.053	2.023	2.023	2.013	2.016	2.006	2.006	2.009	1.993	1.998
220.5	1.941	1.912	1.911	1.904	1.899	1.892	1.892	1.894	1.882	1.885
221	1.844	1.815	1.814	1.805	1.804	1.792	1.791	1.794	1.784	1.787
221.5	1.753	1.725	1.725	1.713	1.716	1.701	1.702	1.705	1.692	1.695
222	1.665	1.642	1.64	1.629	1.629	1.617	1.616	1.621	1.609	1.611
222.5	1.583	1.562	1.56	1.55	1.549	1.537	1.536	1.54	1.53	1.531
223	1.511	1.487	1.485	1.478	1.476	1.465	1.464	1.467	1.459	1.459
223.5	1.447	1.422	1.42	1.414	1.41	1.4	1.4	1.403	1.396	1.398
224	1.391	1.367	1.363	1.357	1.354	1.345	1.344	1.348	1.34	1.341
224.5	1.343	1.319	1.315	1.307	1.306	1.297	1.295	1.301	1.291	1.292
225	1.298	1.274	1.273	1.266	1.263	1.254	1.252	1.258	1.248	1.25
225.5	1.26	1.236	1.236	1.229	1.226	1.216	1.215	1.22	1.212	1.213
226	1.23	1.205	1.204	1.197	1.194	1.183	1.184	1.189	1.182	1.18
226.5	1.201	1.177	1.174	1.17	1.167	1.155	1.156	1.16	1.154	1.153
227	1.176	1.15	1.151	1.144	1.142	1.131	1.133	1.136	1.129	1.129
227.5	1.154	1.129	1.129	1.122	1.119	1.11	1.111	1.115	1.108	1.107
228	1.133	1.11	1.108	1.102	1.099	1.09	1.091	1.095	1.088	1.087
228.5	1.115	1.092	1.09	1.085	1.082	1.073	1.072	1.077	1.07	1.067
229	1.097	1.075	1.074	1.07	1.066	1.058	1.056	1.063	1.055	1.052
229.5	1.083	1.061	1.061	1.055	1.051	1.044	1.043	1.048	1.041	1.039
230	1.071	1.048	1.049	1.042	1.04	1.032	1.031	1.037	1.029	1.029
230.5	1.059	1.038	1.037	1.031	1.029	1.021	1.021	1.026	1.017	1.018
231	1.05	1.028	1.028	1.021	1.019	1.012	1.011	1.016	1.008	1.008
231.5	1.041	1.02	1.02	1.014	1.012	1.004	1.003	1.008	1.002	1.002
232	1.034	1.014	1.013	1.009	1.006	0.999	0.997	1.004	0.997	0.996
232.5	1.029	1.009	1.009	1.005	1.001	0.994	0.993	1	0.993	0.994
233	1.026	1.006	1.006	1.002	0.998	0.993	0.99	0.997	0.99	0.991
233.5	1.024	1.004	1.004	1	0.997	0.992	0.989	0.995	0.989	0.989
234	1.024	1.004	1.003	1	0.997	0.991	0.99	0.997	0.99	0.99
234.5	1.024	1.007	1.005	1.002	0.999	0.992	0.992	0.999	0.993	0.992
235	1.026	1.011	1.01	1.005	1.003	0.995	0.995	1.002	0.996	0.996
235.5	1.031	1.016	1.015	1.011	1.008	1.001	1	1.008	1.001	1.002
236	1.038	1.022	1.022	1.018	1.016	1.009	1.009	1.015	1.01	1.009
236.5	1.046	1.03	1.03	1.026	1.024	1.018	1.019	1.024	1.019	1.018
237	1.056	1.041	1.041	1.036	1.034	1.029	1.028	1.035	1.031	1.029
237.5	1.065	1.052	1.052	1.048	1.046	1.041	1.039	1.046	1.042	1.041
238	1.078	1.064	1.064	1.062	1.06	1.053	1.053	1.059	1.055	1.054
238.5	1.093	1.079	1.079	1.077	1.075	1.068	1.069	1.075	1.072	1.07
239	1.109	1.096	1.096	1.093	1.092	1.086	1.086	1.095	1.09	1.088
239.5	1.128	1.115	1.115	1.113	1.11	1.106	1.104	1.115	1.109	1.107
240	1.149	1.137	1.137	1.133	1.131	1.126	1.126	1.135	1.129	1.128
240.5	1.171	1.16	1.16	1.156	1.153	1.149	1.15	1.157	1.152	1.151
241	1.193	1.183	1.184	1.179	1.178	1.174	1.175	1.181	1.177	1.177
241.5	1.217	1.207	1.209	1.205	1.203	1.199	1.199	1.206	1.203	1.203
242	1.242	1.233	1.235	1.231	1.23	1.226	1.225	1.233	1.23	1.23
242.5	1.27	1.261	1.262	1.259	1.257	1.254	1.253	1.262	1.259	1.259
243	1.301	1.291	1.291	1.291	1.288	1.284	1.283	1.294	1.29	1.289
243.5	1.332	1.323	1.323	1.323	1.319	1.315	1.315	1.326	1.322	1.322
244	1.364	1.355	1.355	1.355	1.352	1.349	1.349	1.358	1.356	1.353
244.5	1.397	1.388	1.39	1.389	1.386	1.383	1.384	1.394	1.391	1.388
245	1.43	1.424	1.424	1.424	1.421	1.417	1.418	1.429	1.426	1.424
245.5	1.465	1.461	1.461	1.46	1.458	1.452	1.454	1.465	1.461	1.461
246	1.501	1.499	1.498	1.496	1.495	1.49	1.493	1.502	1.498	1.5
246.5	1.537	1.532	1.534	1.532	1.531	1.529	1.529	1.539	1.536	1.537
247	1.573	1.569	1.57	1.568	1.567	1.566	1.565	1.576	1.573	1.575
247.5	1.609	1.608	1.608	1.607	1.605	1.603	1.604	1.613	1.611	1.612
248	1.647	1.647	1.648	1.647	1.645	1.643	1.644	1.652	1.653	1.651
248.5	1.689	1.69	1.69	1.687	1.687	1.684	1.686	1.694	1.696	1.695
249	1.732	1.731	1.729	1.728	1.728	1.725	1.728	1.736	1.738	1.738
249.5	1.77	1.769	1.768	1.769	1.768	1.766	1.765	1.776	1.779	1.777
250	1.808	1.807	1.808	1.807	1.809	1.806	1.804	1.815	1.818	1.817
250.5	1.846	1.846	1.847	1.845	1.847	1.842	1.843	1.853	1.857	1.857
251	1.883	1.883	1.884	1.886	1.885	1.879	1.882	1.893	1.895	1.895
251.5	1.919	1.92	1.92	1.922	1.921	1.92	1.921	1.932	1.932	1.935
252	1.956	1.956	1.957	1.958	1.955	1.954	1.957	1.969	1.968	1.97
252.5	1.989	1.991	1.991	1.992	1.991	1.988	1.989	2.002	2.003	2.002
253	2.019	2.024	2.024	2.026	2.026	2.026	2.024	2.039	2.04	2.038
253.5	2.057	2.056	2.06	2.064	2.06	2.062	2.062	2.075	2.074	2.076
254	2.092	2.089	2.093	2.099	2.092	2.097	2.095	2.107	2.105	2.112
254.5	2.121	2.12	2.126	2.127	2.122	2.127	2.127	2.139	2.138	2.144
255	2.146	2.149	2.154	2.153	2.152	2.153	2.157	2.168	2.168	2.176
255.5	2.17	2.176	2.178	2.18	2.18	2.178	2.185	2.197	2.195	2.203
256	2.197	2.203	2.202	2.205	2.207	2.206	2.209	2.224	2.222	2.228
256.5	2.217	2.23	2.23	2.23	2.233	2.233	2.232	2.249	2.249	2.252
257	2.237	2.252	2.254	2.255	2.254	2.255	2.257	2.271	2.273	2.274
257.5	2.26	2.271	2.271	2.273	2.276	2.274	2.276	2.288	2.291	2.293
258	2.276	2.287	2.285	2.287	2.288	2.289	2.29	2.303	2.309	2.309
258.5	2.289	2.297	2.296	2.299	2.297	2.301	2.304	2.314	2.321	2.324
259	2.297	2.307	2.305	2.309	2.307	2.31	2.311	2.323	2.328	2.334
259.5	2.3	2.312	2.312	2.314	2.312	2.318	2.312	2.33	2.335	2.341
260	2.301	2.311	2.314	2.314	2.312	2.318	2.315	2.335	2.336	2.344
260.5	2.3	2.311	2.312	2.313	2.311	2.314	2.316	2.338	2.336	2.342
261	2.298	2.307	2.309	2.309	2.312	2.314	2.312	2.334	2.337	2.339
261.5	2.291	2.297	2.305	2.307	2.307	2.309	2.307	2.325	2.333	2.333
262	2.276	2.289	2.294	2.295	2.295	2.3	2.3	2.314	2.323	2.326
262.5	2.262	2.276	2.279	2.28	2.283	2.285	2.287	2.304	2.31	2.316
263	2.248	2.259	2.26	2.266	2.266	2.268	2.268	2.289	2.293	2.3
263.5	2.225	2.238	2.242	2.248	2.244	2.25	2.25	2.269	2.269	2.281
264	2.2	2.217	2.221	2.225	2.223	2.229	2.228	2.249	2.247	2.256
264.5	2.174	2.193	2.191	2.198	2.197	2.204	2.201	2.222	2.224	2.228
265	2.147	2.165	2.164	2.171	2.17	2.176	2.174	2.192	2.197	2.203
265.5	2.118	2.135	2.137	2.139	2.141	2.142	2.143	2.162	2.167	2.176
266	2.081	2.097	2.099	2.103	2.104	2.104	2.109	2.126	2.134	2.138
266.5	2.042	2.056	2.057	2.063	2.063	2.064	2.07	2.087	2.096	2.098
267	2	2.013	2.017	2.023	2.022	2.026	2.027	2.047	2.053	2.057
267.5	1.953	1.967	1.973	1.979	1.978	1.982	1.981	2.001	2.006	2.01
268	1.903	1.918	1.923	1.931	1.928	1.93	1.932	1.951	1.955	1.961
268.5	1.85	1.865	1.87	1.875	1.874	1.877	1.878	1.897	1.902	1.909
269	1.79	1.806	1.812	1.815	1.815	1.819	1.821	1.84	1.845	1.852
269.5	1.732	1.749	1.754	1.759	1.759	1.761	1.764	1.782	1.788	1.793
270	1.677	1.695	1.698	1.704	1.704	1.706	1.709	1.727	1.733	1.737
270.5	1.619	1.638	1.639	1.646	1.645	1.649	1.65	1.669	1.676	1.68
271	1.557	1.576	1.577	1.586	1.584	1.587	1.588	1.607	1.615	1.619
271.5	1.497	1.515	1.519	1.526	1.525	1.528	1.529	1.549	1.555	1.56
272	1.438	1.456	1.461	1.468	1.466	1.47	1.47	1.491	1.497	1.501
272.5	1.38	1.4	1.403	1.41	1.409	1.412	1.413	1.434	1.442	1.445
273	1.324	1.342	1.346	1.354	1.353	1.355	1.356	1.379	1.385	1.388
273.5	1.264	1.282	1.286	1.294	1.292	1.294	1.295	1.317	1.323	1.329
274	1.205	1.223	1.226	1.234	1.233	1.236	1.237	1.258	1.265	1.269
274.5	1.151	1.171	1.173	1.181	1.18	1.184	1.185	1.205	1.213	1.217
275	1.099	1.119	1.122	1.129	1.129	1.132	1.133	1.153	1.16	1.166
275.5	1.048	1.069	1.072	1.079	1.079	1.081	1.083	1.103	1.11	1.116
276	1.001	1.023	1.024	1.031	1.032	1.034	1.036	1.056	1.064	1.068
276.5	0.955	0.975	0.978	0.984	0.985	0.988	0.989	1.009	1.017	1.021
277	0.908	0.927	0.931	0.938	0.938	0.941	0.941	0.961	0.969	0.974
277.5	0.864	0.882	0.885	0.893	0.893	0.896	0.896	0.914	0.923	0.929
278	0.822	0.84	0.842	0.851	0.851	0.853	0.854	0.873	0.882	0.886
278.5	0.779	0.798	0.8	0.808	0.808	0.811	0.812	0.832	0.839	0.845
279	0.737	0.756	0.758	0.766	0.765	0.769	0.77	0.789	0.797	0.803
279.5	0.697	0.716	0.718	0.727	0.725	0.729	0.729	0.749	0.758	0.762
280	0.658	0.677	0.68	0.688	0.685	0.689	0.689	0.71	0.718	0.723
280.5	0.622	0.64	0.644	0.651	0.649	0.653	0.654	0.673	0.68	0.685
281	0.589	0.607	0.61	0.618	0.616	0.619	0.621	0.64	0.646	0.651
281.5	0.558	0.576	0.578	0.585	0.584	0.587	0.589	0.607	0.614	0.619
282	0.528	0.547	0.549	0.556	0.555	0.557	0.559	0.578	0.585	0.589
282.5	0.5	0.518	0.521	0.528	0.528	0.529	0.53	0.55	0.557	0.561
283	0.475	0.492	0.495	0.502	0.501	0.504	0.505	0.524	0.531	0.535
283.5	0.452	0.47	0.472	0.479	0.479	0.481	0.482	0.501	0.508	0.512
284	0.431	0.448	0.45	0.458	0.458	0.46	0.461	0.479	0.486	0.49
284.5	0.412	0.429	0.431	0.439	0.438	0.44	0.441	0.46	0.467	0.47
285	0.395	0.411	0.414	0.421	0.42	0.422	0.423	0.442	0.449	0.451
285.5	0.378	0.395	0.398	0.405	0.404	0.406	0.406	0.425	0.432	0.434
286	0.365	0.381	0.383	0.391	0.389	0.391	0.391	0.41	0.416	0.419
286.5	0.353	0.368	0.371	0.378	0.376	0.377	0.378	0.397	0.403	0.406
287	0.343	0.358	0.36	0.366	0.365	0.366	0.368	0.385	0.392	0.395
287.5	0.334	0.349	0.351	0.357	0.356	0.357	0.359	0.375	0.382	0.385
288	0.326	0.341	0.342	0.349	0.348	0.349	0.35	0.367	0.373	0.375
288.5	0.32	0.334	0.336	0.341	0.341	0.342	0.343	0.359	0.365	0.367
289	0.315	0.328	0.331	0.335	0.335	0.336	0.337	0.353	0.358	0.361
289.5	0.311	0.322	0.326	0.331	0.329	0.33	0.331	0.347	0.352	0.355
290	0.307	0.318	0.321	0.326	0.325	0.325	0.326	0.341	0.347	0.349
290.5	0.304	0.315	0.317	0.322	0.321	0.321	0.321	0.338	0.342	0.344
291	0.302	0.312	0.314	0.319	0.317	0.318	0.318	0.334	0.338	0.34
291.5	0.3	0.309	0.312	0.316	0.314	0.315	0.316	0.33	0.334	0.336
292	0.299	0.308	0.31	0.314	0.312	0.312	0.314	0.328	0.331	0.334
292.5	0.298	0.307	0.308	0.312	0.311	0.311	0.311	0.326	0.329	0.331
293	0.297	0.306	0.307	0.311	0.309	0.309	0.31	0.324	0.327	0.329
293.5	0.298	0.305	0.307	0.31	0.309	0.308	0.309	0.322	0.325	0.327
294	0.299	0.305	0.307	0.31	0.308	0.308	0.308	0.321	0.324	0.326
294.5	0.299	0.305	0.307	0.31	0.308	0.307	0.308	0.32	0.323	0.325
295	0.301	0.305	0.307	0.31	0.309	0.308	0.308	0.32	0.322	0.324
295.5	0.303	0.306	0.308	0.311	0.309	0.308	0.308	0.32	0.321	0.323
296	0.305	0.308	0.309	0.312	0.31	0.309	0.309	0.32	0.322	0.323
296.5	0.306	0.309	0.311	0.313	0.311	0.31	0.31	0.321	0.322	0.323
297	0.308	0.31	0.312	0.313	0.312	0.31	0.31	0.321	0.321	0.323
297.5	0.31	0.312	0.314	0.314	0.313	0.31	0.312	0.321	0.322	0.323
298	0.313	0.314	0.315	0.317	0.314	0.313	0.313	0.322	0.323	0.324
298.5	0.316	0.317	0.317	0.319	0.317	0.315	0.316	0.325	0.324	0.325
299	0.32	0.319	0.321	0.322	0.319	0.318	0.318	0.327	0.326	0.327
299.5	0.324	0.322	0.325	0.324	0.322	0.321	0.32	0.329	0.328	0.329
300	0.328	0.326	0.327	0.327	0.325	0.323	0.322	0.331	0.33	0.33
300.5	0.332	0.329	0.33	0.33	0.328	0.325	0.325	0.334	0.333	0.332
301	0.337	0.332	0.333	0.334	0.331	0.329	0.329	0.337	0.335	0.335
301.5	0.341	0.337	0.337	0.338	0.335	0.332	0.332	0.34	0.338	0.339
302	0.346	0.341	0.342	0.342	0.339	0.336	0.336	0.343	0.341	0.342
302.5	0.351	0.345	0.346	0.346	0.343	0.339	0.34	0.346	0.345	0.345
303	0.356	0.35	0.351	0.35	0.348	0.344	0.344	0.35	0.348	0.349
303.5	0.362	0.355	0.357	0.355	0.353	0.349	0.349	0.355	0.352	0.353
304	0.367	0.36	0.362	0.361	0.358	0.354	0.354	0.36	0.357	0.356
304.5	0.374	0.366	0.367	0.366	0.364	0.36	0.36	0.365	0.361	0.361
305	0.381	0.372	0.373	0.372	0.369	0.366	0.366	0.37	0.367	0.367
305.5	0.387	0.379	0.38	0.378	0.375	0.372	0.371	0.377	0.373	0.372
306	0.396	0.386	0.387	0.385	0.381	0.378	0.377	0.382	0.378	0.38
306.5	0.404	0.393	0.394	0.393	0.388	0.385	0.384	0.388	0.384	0.387
307	0.411	0.4	0.402	0.4	0.397	0.392	0.392	0.395	0.391	0.392
307.5	0.419	0.408	0.409	0.407	0.404	0.399	0.399	0.402	0.397	0.399
308	0.428	0.416	0.417	0.414	0.411	0.407	0.406	0.409	0.404	0.406
308.5	0.436	0.424	0.425	0.423	0.419	0.415	0.414	0.417	0.411	0.414
309	0.444	0.432	0.434	0.43	0.427	0.422	0.422	0.425	0.419	0.422
309.5	0.453	0.439	0.442	0.438	0.436	0.429	0.43	0.433	0.426	0.429
310	0.462	0.448	0.449	0.447	0.443	0.438	0.438	0.44	0.434	0.437
310.5	0.47	0.457	0.458	0.455	0.451	0.447	0.446	0.448	0.442	0.444
311	0.479	0.466	0.466	0.464	0.46	0.455	0.454	0.457	0.45	0.452
311.5	0.487	0.475	0.476	0.473	0.468	0.463	0.463	0.465	0.458	0.461
312	0.497	0.483	0.484	0.481	0.477	0.472	0.472	0.474	0.468	0.469
312.5	0.507	0.492	0.493	0.49	0.486	0.482	0.481	0.482	0.476	0.478
313	0.516	0.5	0.502	0.499	0.495	0.49	0.489	0.49	0.484	0.486
313.5	0.524	0.509	0.51	0.507	0.503	0.498	0.498	0.499	0.492	0.494
314	0.534	0.518	0.519	0.516	0.512	0.508	0.506	0.508	0.5	0.503
314.5	0.544	0.527	0.528	0.527	0.522	0.517	0.515	0.517	0.509	0.512
315	0.553	0.537	0.538	0.536	0.531	0.525	0.525	0.526	0.518	0.52
315.5	0.562	0.546	0.547	0.545	0.541	0.534	0.535	0.535	0.528	0.53
316	0.571	0.556	0.557	0.554	0.549	0.544	0.544	0.543	0.537	0.54
316.5	0.58	0.564	0.566	0.562	0.557	0.553	0.552	0.551	0.545	0.548
317	0.59	0.573	0.575	0.571	0.566	0.561	0.56	0.56	0.554	0.556
317.5	0.599	0.583	0.584	0.58	0.575	0.57	0.57	0.57	0.562	0.565
318	0.607	0.591	0.593	0.589	0.584	0.58	0.579	0.579	0.571	0.575
318.5	0.616	0.6	0.603	0.598	0.593	0.589	0.589	0.589	0.58	0.582
319	0.625	0.609	0.611	0.607	0.602	0.596	0.598	0.597	0.589	0.592
319.5	0.634	0.618	0.619	0.615	0.61	0.605	0.605	0.604	0.598	0.601
320	0.644	0.627	0.629	0.624	0.62	0.615	0.614	0.614	0.606	0.61
320.5	0.652	0.636	0.637	0.634	0.628	0.624	0.622	0.624	0.614	0.618
321	0.661	0.644	0.645	0.641	0.636	0.632	0.63	0.631	0.622	0.626
321.5	0.67	0.653	0.654	0.65	0.644	0.64	0.639	0.639	0.63	0.635
322	0.678	0.661	0.662	0.658	0.653	0.648	0.648	0.648	0.639	0.642
322.5	0.686	0.669	0.67	0.666	0.66	0.656	0.656	0.656	0.648	0.651
323	0.696	0.678	0.679	0.675	0.67	0.665	0.665	0.663	0.656	0.66
323.5	0.705	0.687	0.688	0.684	0.679	0.673	0.673	0.671	0.663	0.668
324	0.713	0.695	0.696	0.692	0.686	0.68	0.681	0.679	0.67	0.676
324.5	0.72	0.703	0.703	0.7	0.693	0.689	0.689	0.686	0.678	0.683
325	0.728	0.71	0.711	0.709	0.701	0.697	0.696	0.694	0.686	0.692
325.5	0.737	0.718	0.719	0.716	0.709	0.705	0.704	0.703	0.694	0.699
326	0.745	0.727	0.728	0.724	0.717	0.712	0.712	0.71	0.701	0.707
326.5	0.752	0.734	0.735	0.731	0.725	0.719	0.719	0.718	0.708	0.713
327	0.758	0.74	0.741	0.738	0.731	0.727	0.725	0.726	0.715	0.72
327.5	0.766	0.748	0.748	0.744	0.738	0.735	0.733	0.731	0.722	0.727
328	0.773	0.754	0.756	0.751	0.745	0.741	0.74	0.736	0.73	0.734
328.5	0.778	0.76	0.763	0.758	0.752	0.747	0.746	0.743	0.736	0.741
329	0.784	0.766	0.769	0.764	0.759	0.753	0.753	0.749	0.741	0.747
329.5	0.791	0.773	0.774	0.77	0.764	0.76	0.76	0.755	0.747	0.753
330	0.796	0.779	0.779	0.777	0.77	0.765	0.764	0.761	0.751	0.758
330.5	0.801	0.785	0.786	0.782	0.776	0.772	0.769	0.766	0.758	0.763
331	0.807	0.789	0.792	0.787	0.781	0.777	0.775	0.772	0.764	0.769
331.5	0.813	0.794	0.796	0.793	0.785	0.781	0.779	0.777	0.768	0.775
332	0.818	0.799	0.801	0.799	0.789	0.786	0.785	0.781	0.773	0.779
332.5	0.821	0.805	0.805	0.803	0.793	0.79	0.79	0.785	0.777	0.784
333	0.827	0.809	0.81	0.807	0.798	0.796	0.793	0.79	0.781	0.788
333.5	0.831	0.812	0.815	0.812	0.802	0.799	0.796	0.793	0.785	0.792
334	0.833	0.815	0.818	0.814	0.805	0.802	0.8	0.795	0.788	0.795
334.5	0.837	0.818	0.821	0.816	0.809	0.805	0.805	0.8	0.791	0.798
335	0.841	0.822	0.825	0.821	0.813	0.807	0.809	0.804	0.795	0.802
335.5	0.844	0.825	0.828	0.824	0.816	0.81	0.811	0.806	0.798	0.804
336	0.847	0.828	0.83	0.826	0.818	0.814	0.813	0.808	0.8	0.806
336.5	0.849	0.829	0.831	0.827	0.819	0.817	0.816	0.809	0.801	0.809
337	0.85	0.83	0.832	0.828	0.821	0.819	0.817	0.812	0.803	0.812
337.5	0.852	0.83	0.834	0.829	0.822	0.819	0.818	0.813	0.804	0.813
338	0.852	0.831	0.836	0.831	0.823	0.819	0.819	0.814	0.806	0.814
338.5	0.853	0.833	0.837	0.833	0.824	0.821	0.82	0.814	0.807	0.816
339	0.854	0.834	0.837	0.833	0.823	0.822	0.82	0.815	0.808	0.815
339.5	0.853	0.834	0.837	0.832	0.823	0.822	0.821	0.815	0.808	0.814
340	0.853	0.833	0.836	0.833	0.823	0.822	0.821	0.816	0.805	0.814
340.5	0.852	0.832	0.835	0.832	0.822	0.821	0.82	0.815	0.806	0.815
341	0.85	0.831	0.833	0.83	0.822	0.82	0.819	0.812	0.805	0.814
341.5	0.849	0.83	0.83	0.831	0.82	0.817	0.818	0.813	0.804	0.812
342	0.848	0.828	0.831	0.829	0.818	0.816	0.817	0.811	0.803	0.81
342.5	0.846	0.826	0.83	0.826	0.817	0.814	0.814	0.808	0.801	0.809
343	0.844	0.825	0.827	0.824	0.815	0.813	0.811	0.806	0.799	0.806
343.5	0.843	0.822	0.825	0.821	0.813	0.812	0.81	0.805	0.798	0.804
344	0.84	0.82	0.823	0.82	0.812	0.808	0.808	0.803	0.795	0.802
344.5	0.837	0.817	0.819	0.818	0.808	0.805	0.806	0.8	0.791	0.799
345	0.832	0.812	0.815	0.813	0.804	0.802	0.802	0.796	0.788	0.795
345.5	0.828	0.81	0.812	0.809	0.802	0.799	0.796	0.791	0.783	0.79
346	0.824	0.805	0.809	0.805	0.797	0.794	0.792	0.786	0.778	0.787
346.5	0.82	0.801	0.805	0.801	0.791	0.79	0.789	0.782	0.775	0.784
347	0.817	0.798	0.8	0.796	0.787	0.786	0.785	0.779	0.772	0.78
347.5	0.812	0.793	0.795	0.792	0.782	0.781	0.78	0.775	0.768	0.775
348	0.806	0.787	0.789	0.787	0.776	0.775	0.774	0.769	0.761	0.77
348.5	0.8	0.782	0.783	0.781	0.769	0.77	0.768	0.762	0.754	0.763
349	0.793	0.775	0.777	0.774	0.764	0.763	0.762	0.756	0.749	0.757
349.5	0.787	0.768	0.769	0.768	0.76	0.757	0.755	0.751	0.745	0.75
350	0.782	0.763	0.764	0.763	0.754	0.752	0.749	0.746	0.739	0.745
350.5	0.775	0.756	0.758	0.755	0.747	0.745	0.743	0.739	0.731	0.739
351	0.768	0.748	0.751	0.748	0.74	0.738	0.736	0.732	0.723	0.732
351.5	0.761	0.741	0.743	0.742	0.733	0.731	0.731	0.725	0.717	0.725
352	0.754	0.735	0.736	0.735	0.725	0.724	0.724	0.718	0.709	0.719
352.5	0.745	0.726	0.728	0.726	0.717	0.716	0.715	0.711	0.701	0.711
353	0.736	0.718	0.719	0.718	0.709	0.707	0.706	0.703	0.695	0.702
353.5	0.728	0.71	0.711	0.71	0.701	0.7	0.696	0.693	0.687	0.695
354	0.719	0.702	0.703	0.701	0.692	0.69	0.689	0.683	0.678	0.687
354.5	0.709	0.692	0.694	0.692	0.683	0.681	0.681	0.675	0.669	0.677
355	0.698	0.681	0.683	0.682	0.673	0.673	0.67	0.665	0.659	0.667
355.5	0.688	0.672	0.673	0.673	0.663	0.663	0.66	0.656	0.65	0.658
356	0.68	0.661	0.663	0.662	0.653	0.653	0.652	0.647	0.642	0.648
356.5	0.67	0.652	0.653	0.654	0.644	0.643	0.642	0.637	0.632	0.639
357	0.66	0.644	0.645	0.644	0.637	0.633	0.633	0.628	0.622	0.63
357.5	0.652	0.635	0.636	0.634	0.627	0.624	0.625	0.618	0.614	0.621
358	0.642	0.624	0.625	0.624	0.616	0.615	0.614	0.609	0.603	0.611
358.5	0.632	0.615	0.615	0.614	0.606	0.606	0.603	0.6	0.592	0.6
359	0.62	0.604	0.604	0.604	0.596	0.595	0.594	0.589	0.584	0.591
359.5	0.609	0.593	0.594	0.593	0.587	0.585	0.585	0.58	0.574	0.582
360	0.599	0.582	0.585	0.583	0.577	0.575	0.574	0.571	0.564	0.571
360.5	0.59	0.573	0.576	0.573	0.566	0.565	0.563	0.56	0.554	0.561
361	0.578	0.563	0.565	0.563	0.555	0.554	0.552	0.549	0.543	0.551
361.5	0.567	0.551	0.553	0.552	0.544	0.543	0.541	0.538	0.531	0.539
362	0.556	0.54	0.542	0.54	0.533	0.531	0.53	0.527	0.521	0.529
362.5	0.546	0.529	0.531	0.529	0.523	0.521	0.52	0.516	0.512	0.52
363	0.536	0.52	0.521	0.52	0.514	0.511	0.51	0.508	0.503	0.51
363.5	0.526	0.511	0.512	0.512	0.505	0.503	0.501	0.499	0.494	0.501
364	0.517	0.502	0.503	0.502	0.495	0.493	0.492	0.488	0.484	0.491
364.5	0.506	0.491	0.492	0.493	0.485	0.483	0.481	0.479	0.474	0.481
365	0.494	0.478	0.48	0.479	0.474	0.472	0.47	0.467	0.463	0.469
365.5	0.48	0.466	0.469	0.465	0.462	0.46	0.458	0.454	0.451	0.455
366	0.469	0.455	0.457	0.454	0.451	0.448	0.447	0.445	0.441	0.445
366.5	0.457	0.445	0.446	0.443	0.441	0.438	0.436	0.435	0.431	0.434
367	0.445	0.433	0.434	0.432	0.429	0.427	0.424	0.423	0.42	0.422
367.5	0.435	0.421	0.423	0.421	0.416	0.416	0.413	0.411	0.409	0.411
368	0.424	0.41	0.412	0.41	0.405	0.405	0.402	0.401	0.397	0.4
368.5	0.412	0.399	0.401	0.399	0.395	0.394	0.391	0.39	0.387	0.39
369	0.401	0.389	0.39	0.389	0.386	0.384	0.381	0.379	0.377	0.379
369.5	0.391	0.379	0.381	0.379	0.375	0.374	0.371	0.369	0.368	0.369
370	0.381	0.369	0.37	0.368	0.364	0.363	0.362	0.36	0.358	0.36
370.5	0.37	0.359	0.36	0.358	0.355	0.354	0.351	0.35	0.348	0.35
371	0.359	0.349	0.35	0.348	0.345	0.344	0.341	0.341	0.338	0.34
371.5	0.348	0.338	0.339	0.337	0.335	0.333	0.33	0.33	0.327	0.329
372	0.337	0.327	0.328	0.327	0.324	0.322	0.32	0.32	0.317	0.319
372.5	0.327	0.317	0.318	0.317	0.314	0.312	0.31	0.31	0.307	0.309
373	0.318	0.307	0.308	0.307	0.304	0.302	0.301	0.3	0.297	0.3
373.5	0.308	0.297	0.298	0.296	0.294	0.292	0.291	0.29	0.288	0.29
374	0.297	0.286	0.287	0.286	0.284	0.282	0.28	0.28	0.277	0.279
374.5	0.286	0.276	0.277	0.276	0.274	0.272	0.27	0.27	0.267	0.27
375	0.276	0.267	0.268	0.266	0.264	0.262	0.26	0.26	0.258	0.26
375.5	0.267	0.257	0.258	0.257	0.255	0.253	0.251	0.251	0.249	0.251
376	0.257	0.248	0.249	0.248	0.245	0.244	0.242	0.242	0.239	0.243
376.5	0.248	0.239	0.24	0.239	0.236	0.235	0.233	0.233	0.23	0.233
377	0.239	0.23	0.231	0.23	0.227	0.226	0.225	0.224	0.221	0.224
377.5	0.23	0.221	0.223	0.221	0.218	0.218	0.215	0.215	0.213	0.215
378	0.221	0.212	0.214	0.212	0.21	0.209	0.206	0.206	0.205	0.207
378.5	0.213	0.204	0.206	0.204	0.202	0.201	0.198	0.198	0.197	0.199
379	0.205	0.196	0.198	0.196	0.194	0.193	0.191	0.191	0.189	0.191
379.5	0.196	0.188	0.19	0.189	0.186	0.185	0.183	0.183	0.181	0.183
380	0.187	0.18	0.182	0.18	0.178	0.176	0.175	0.174	0.174	0.175
380.5	0.179	0.172	0.174	0.172	0.17	0.168	0.166	0.167	0.165	0.167
381	0.172	0.164	0.166	0.165	0.162	0.161	0.159	0.16	0.158	0.16
381.5	0.164	0.157	0.158	0.157	0.155	0.153	0.152	0.153	0.151	0.153
382	0.157	0.15	0.151	0.15	0.148	0.146	0.145	0.146	0.144	0.145
382.5	0.15	0.143	0.145	0.143	0.141	0.14	0.139	0.139	0.137	0.138
383	0.143	0.136	0.138	0.136	0.135	0.133	0.132	0.133	0.13	0.132
383.5	0.136	0.13	0.131	0.131	0.128	0.127	0.125	0.127	0.124	0.125
384	0.13	0.124	0.125	0.124	0.122	0.12	0.119	0.121	0.118	0.119
384.5	0.124	0.117	0.119	0.117	0.116	0.114	0.113	0.114	0.112	0.113
385	0.118	0.111	0.112	0.111	0.11	0.109	0.107	0.108	0.106	0.108
385.5	0.111	0.105	0.106	0.106	0.104	0.102	0.101	0.102	0.1	0.102
386	0.106	0.1	0.101	0.1	0.098	0.097	0.096	0.097	0.095	0.097
386.5	0.101	0.094	0.096	0.094	0.093	0.092	0.09	0.092	0.089	0.091
387	0.095	0.089	0.091	0.089	0.088	0.087	0.085	0.086	0.084	0.086
387.5	0.091	0.084	0.086	0.085	0.083	0.082	0.081	0.081	0.08	0.081
388	0.086	0.08	0.082	0.08	0.078	0.077	0.076	0.077	0.075	0.076
388.5	0.081	0.076	0.077	0.075	0.074	0.073	0.072	0.073	0.071	0.072
389	0.077	0.071	0.072	0.071	0.07	0.069	0.067	0.069	0.067	0.068
389.5	0.072	0.067	0.068	0.067	0.066	0.065	0.063	0.065	0.063	0.064
390	0.068	0.063	0.065	0.063	0.062	0.06	0.059	0.061	0.059	0.06
390.5	0.064	0.059	0.061	0.059	0.058	0.057	0.056	0.057	0.055	0.057
391	0.061	0.055	0.057	0.056	0.055	0.054	0.052	0.054	0.052	0.053
391.5	0.057	0.052	0.053	0.052	0.051	0.049	0.048	0.049	0.048	0.049
392	0.053	0.049	0.05	0.049	0.047	0.046	0.045	0.046	0.044	0.046
392.5	0.05	0.045	0.047	0.046	0.044	0.043	0.041	0.044	0.041	0.043
393	0.047	0.042	0.044	0.043	0.041	0.04	0.039	0.041	0.039	0.04
393.5	0.044	0.04	0.041	0.04	0.038	0.038	0.036	0.038	0.036	0.037
394	0.041	0.037	0.038	0.037	0.035	0.035	0.033	0.035	0.034	0.035
394.5	0.039	0.034	0.035	0.035	0.033	0.032	0.031	0.032	0.031	0.032
395	0.036	0.032	0.033	0.032	0.03	0.03	0.028	0.03	0.029	0.03
395.5	0.034	0.029	0.031	0.03	0.028	0.027	0.026	0.028	0.026	0.028
396	0.031	0.027	0.029	0.028	0.026	0.025	0.024	0.026	0.024	0.025
396.5	0.029	0.025	0.027	0.026	0.024	0.023	0.022	0.024	0.022	0.023
397	0.028	0.024	0.025	0.024	0.022	0.022	0.021	0.022	0.021	0.022
397.5	0.026	0.022	0.023	0.022	0.021	0.02	0.019	0.021	0.019	0.02
398	0.025	0.021	0.022	0.021	0.019	0.019	0.017	0.019	0.018	0.019
398.5	0.023	0.019	0.021	0.02	0.018	0.017	0.016	0.018	0.016	0.017
399	0.022	0.018	0.019	0.018	0.017	0.015	0.014	0.016	0.015	0.016
399.5	0.021	0.017	0.018	0.016	0.015	0.014	0.013	0.015	0.014	0.015
400	0.019	0.015	0.017	0.015	0.014	0.013	0.012	0.013	0.012	0.013
400.5	0.018	0.014	0.015	0.014	0.013	0.011	0.011	0.012	0.01	0.012
401	0.016	0.012	0.014	0.013	0.012	0.01	0.01	0.011	0.009	0.011
401.5	0.015	0.011	0.013	0.011	0.01	0.009	0.008	0.01	0.008	0.009
402	0.014	0.01	0.011	0.01	0.009	0.008	0.007	0.009	0.007	0.009
402.5	0.013	0.009	0.011	0.01	0.008	0.008	0.006	0.009	0.007	0.008
403	0.012	0.008	0.01	0.009	0.007	0.007	0.005	0.008	0.006	0.007
403.5	0.011	0.007	0.009	0.008	0.006	0.006	0.005	0.007	0.005	0.006
404	0.01	0.006	0.008	0.008	0.006	0.005	0.004	0.005	0.004	0.005
404.5	0.01	0.006	0.007	0.007	0.005	0.004	0.003	0.004	0.003	0.004
405	0.009	0.005	0.006	0.005	0.004	0.003	0.003	0.004	0.002	0.004
405.5	0.008	0.005	0.006	0.005	0.003	0.003	0.002	0.004	0.002	0.003
406	0.008	0.004	0.006	0.004	0.003	0.003	0.001	0.003	0.002	0.003
406.5	0.008	0.004	0.005	0.004	0.003	0.002	0.001	0.003	0.002	0.002
407	0.007	0.004	0.005	0.004	0.003	0.002	0.001	0.003	0.001	0.002
407.5	0.007	0.003	0.004	0.004	0.002	0.001	0.001	0.002	0	0.001
408	0.005	0.002	0.003	0.003	0.001	0.001	0	0.001	0	0.001
408.5	0.005	0.002	0.003	0.002	0.001	0	0	0.001	0	0.001
409	0.005	0.001	0.003	0.001	0.001	0	-0.001	0.001	-0.001	0
409.5	0.004	0.001	0.003	0.001	0	-0.001	-0.001	0	-0.002	0
410	0.004	0.001	0.002	0.001	0	-0.001	-0.002	0	-0.002	0
410.5	0.004	0	0.002	0.001	-0.001	-0.001	-0.002	-0.001	-0.002	-0.001
411	0.004	0	0.001	0	-0.001	-0.002	-0.002	-0.001	-0.002	-0.001
411.5	0.003	-0.001	0.001	0	-0.001	-0.002	-0.003	-0.002	-0.003	-0.002
412	0.003	-0.001	0.001	0	-0.001	-0.002	-0.003	-0.002	-0.003	-0.002
412.5	0.002	-0.001	0.001	-0.001	-0.001	-0.002	-0.004	-0.002	-0.003	-0.002
413	0.002	-0.001	0	-0.001	-0.002	-0.003	-0.004	-0.002	-0.003	-0.002
413.5	0.002	-0.001	0	-0.001	-0.002	-0.003	-0.003	-0.002	-0.004	-0.002
414	0.002	-0.001	0	0	-0.002	-0.003	-0.003	-0.002	-0.003	-0.002
414.5	0.002	-0.001	0	0	-0.002	-0.002	-0.003	-0.002	-0.003	-0.002
415	0.002	-0.001	0	-0.001	-0.002	-0.002	-0.003	-0.002	-0.003	-0.002
415.5	0.002	-0.001	0	-0.001	-0.002	-0.003	-0.004	-0.002	-0.003	-0.003
416	0.002	-0.001	0	-0.001	-0.002	-0.003	-0.004	-0.002	-0.004	-0.002
416.5	0.002	-0.002	0	-0.001	-0.002	-0.003	-0.004	-0.002	-0.004	-0.002
417	0.001	-0.002	0	-0.001	-0.002	-0.003	-0.004	-0.002	-0.004	-0.002
417.5	0.001	-0.002	0	-0.001	-0.002	-0.003	-0.004	-0.002	-0.004	-0.002
418	0.001	-0.002	-0.001	-0.001	-0.002	-0.003	-0.004	-0.002	-0.004	-0.003
418.5	0.001	-0.002	-0.001	-0.001	-0.002	-0.003	-0.005	-0.002	-0.004	-0.003
419	0.001	-0.002	0	-0.002	-0.003	-0.003	-0.005	-0.003	-0.004	-0.003
419.5	0.001	-0.002	-0.001	-0.002	-0.003	-0.004	-0.005	-0.003	-0.005	-0.003
420	0.001	-0.002	-0.001	-0.002	-0.003	-0.003	-0.005	-0.003	-0.005	-0.003
420.5	0.001	-0.002	-0.001	-0.002	-0.003	-0.004	-0.005	-0.003	-0.005	-0.003
421	0.001	-0.002	-0.001	-0.002	-0.003	-0.004	-0.004	-0.003	-0.004	-0.003
421.5	0.001	-0.002	-0.001	-0.002	-0.003	-0.004	-0.004	-0.003	-0.004	-0.003
422	0	-0.002	-0.001	-0.002	-0.003	-0.004	-0.005	-0.003	-0.004	-0.003
422.5	0	-0.003	-0.001	-0.002	-0.003	-0.004	-0.005	-0.003	-0.004	-0.003
423	0.001	-0.003	-0.001	-0.002	-0.003	-0.004	-0.005	-0.003	-0.004	-0.003
423.5	0.001	-0.002	-0.001	-0.002	-0.003	-0.004	-0.005	-0.003	-0.004	-0.003
424	0	-0.002	-0.001	-0.002	-0.003	-0.004	-0.005	-0.003	-0.004	-0.003
424.5	0	-0.003	-0.001	-0.002	-0.003	-0.004	-0.005	-0.003	-0.005	-0.003
425	0	-0.003	-0.001	-0.002	-0.003	-0.003	-0.004	-0.003	-0.004	-0.003
425.5	0	-0.002	-0.001	-0.002	-0.003	-0.003	-0.005	-0.003	-0.004	-0.003
426	0	-0.002	-0.001	-0.002	-0.003	-0.003	-0.005	-0.003	-0.004	-0.003
426.5	0	-0.002	-0.001	-0.002	-0.003	-0.003	-0.004	-0.003	-0.004	-0.003
427	0	-0.002	-0.001	-0.001	-0.003	-0.003	-0.004	-0.003	-0.004	-0.003
427.5	0.001	-0.002	-0.001	-0.001	-0.003	-0.003	-0.004	-0.003	-0.004	-0.003
428	0	-0.002	-0.001	-0.001	-0.003	-0.003	-0.005	-0.003	-0.004	-0.003
428.5	0	-0.003	-0.001	-0.002	-0.003	-0.003	-0.005	-0.003	-0.004	-0.003
429	0	-0.003	-0.002	-0.002	-0.003	-0.004	-0.005	-0.003	-0.004	-0.003
429.5	0	-0.003	-0.001	-0.002	-0.003	-0.004	-0.005	-0.003	-0.004	-0.003
430	0	-0.003	-0.001	-0.002	-0.003	-0.004	-0.005	-0.003	-0.004	-0.003
430.5	0	-0.003	-0.001	-0.002	-0.003	-0.004	-0.005	-0.003	-0.004	-0.003
431	0	-0.002	-0.001	-0.002	-0.003	-0.004	-0.005	-0.003	-0.004	-0.003
431.5	0	-0.003	-0.001	-0.002	-0.003	-0.004	-0.005	-0.003	-0.004	-0.003
432	0	-0.003	-0.001	-0.002	-0.003	-0.003	-0.005	-0.003	-0.004	-0.003
432.5	0	-0.003	-0.001	-0.002	-0.003	-0.003	-0.004	-0.003	-0.004	-0.003
433	0	-0.002	-0.001	-0.002	-0.003	-0.003	-0.004	-0.002	-0.004	-0.003
433.5	0	-0.002	-0.001	-0.002	-0.003	-0.003	-0.004	-0.003	-0.004	-0.003
434	0	-0.002	-0.001	-0.002	-0.002	-0.003	-0.004	-0.003	-0.004	-0.003
434.5	0	-0.002	-0.001	-0.002	-0.002	-0.003	-0.004	-0.002	-0.004	-0.003
435	0	-0.002	-0.001	-0.002	-0.003	-0.003	-0.004	-0.002	-0.004	-0.003
435.5	0	-0.002	-0.001	-0.001	-0.003	-0.003	-0.004	-0.002	-0.004	-0.003
436	0	-0.002	-0.001	-0.002	-0.003	-0.003	-0.004	-0.003	-0.004	-0.003
436.5	0	-0.002	-0.001	-0.002	-0.003	-0.004	-0.004	-0.003	-0.004	-0.003
437	0	-0.002	-0.001	-0.002	-0.003	-0.003	-0.004	-0.002	-0.004	-0.003
437.5	0	-0.002	-0.001	-0.001	-0.003	-0.003	-0.004	-0.003	-0.004	-0.003
438	0	-0.002	-0.001	-0.001	-0.003	-0.003	-0.004	-0.003	-0.004	-0.002
438.5	0.001	-0.002	0	-0.001	-0.002	-0.003	-0.004	-0.002	-0.003	-0.002
439	0.001	-0.002	0	-0.001	-0.002	-0.003	-0.004	-0.002	-0.003	-0.002
439.5	0.001	-0.002	0	-0.001	-0.002	-0.003	-0.004	-0.002	-0.003	-0.002
440	0.001	-0.002	0	-0.001	-0.002	-0.003	-0.004	-0.002	-0.004	-0.002
440.5	0.001	-0.002	0	-0.001	-0.002	-0.002	-0.004	-0.002	-0.003	-0.002
441	0.001	-0.002	0	-0.001	-0.002	-0.003	-0.004	-0.002	-0.003	-0.002
441.5	0	-0.002	0	-0.001	-0.002	-0.003	-0.004	-0.002	-0.003	-0.002
442	0	-0.002	0	-0.001	-0.002	-0.003	-0.004	-0.002	-0.003	-0.002
442.5	0	-0.002	0	-0.001	-0.003	-0.003	-0.004	-0.002	-0.004	-0.002
443	0	-0.002	0	-0.001	-0.002	-0.003	-0.004	-0.002	-0.003	-0.002
443.5	0	-0.002	0	-0.001	-0.002	-0.003	-0.004	-0.002	-0.003	-0.002
444	0	-0.002	0	-0.001	-0.002	-0.003	-0.004	-0.002	-0.003	-0.002
444.5	0	-0.002	-0.001	-0.002	-0.002	-0.003	-0.004	-0.002	-0.004	-0.002
445	0	-0.002	-0.001	-0.001	-0.002	-0.003	-0.004	-0.002	-0.004	-0.002
445.5	0	-0.002	-0.001	-0.001	-0.002	-0.003	-0.004	-0.002	-0.004	-0.002
446	0	-0.002	0	-0.001	-0.002	-0.003	-0.004	-0.002	-0.004	-0.002
446.5	0	-0.002	0	-0.001	-0.002	-0.003	-0.004	-0.002	-0.003	-0.002
447	0	-0.002	0	-0.001	-0.002	-0.002	-0.004	-0.002	-0.003	-0.002
447.5	0	-0.002	0	-0.001	-0.002	-0.002	-0.004	-0.002	-0.003	-0.002
448	0	-0.002	0	-0.001	-0.002	-0.003	-0.004	-0.002	-0.003	-0.002
448.5	0	-0.002	0	-0.001	-0.003	-0.002	-0.004	-0.002	-0.003	-0.002
449	0	-0.002	0	-0.001	-0.002	-0.002	-0.004	-0.002	-0.003	-0.002
449.5	0	-0.002	0	-0.001	-0.002	-0.002	-0.003	-0.002	-0.003	-0.002
450	0	-0.002	0	-0.001	-0.002	-0.002	-0.003	-0.002	-0.003	-0.002
450.5	0.001	-0.002	0	-0.001	-0.002	-0.002	-0.003	-0.002	-0.003	-0.002
451	0	-0.001	0	-0.001	-0.002	-0.002	-0.004	-0.002	-0.003	-0.002
451.5	0	-0.002	0	-0.001	-0.002	-0.002	-0.004	-0.002	-0.003	-0.002
452	0	-0.001	0	-0.001	-0.002	-0.002	-0.003	-0.002	-0.003	-0.002
452.5	0	-0.001	0	-0.001	-0.002	-0.002	-0.003	-0.002	-0.003	-0.002
453	0	-0.002	0	-0.001	-0.002	-0.002	-0.003	-0.002	-0.003	-0.001
453.5	0	-0.001	0	-0.001	-0.002	-0.002	-0.003	-0.002	-0.003	-0.001
454	0	-0.002	0	-0.001	-0.002	-0.002	-0.003	-0.002	-0.003	-0.001
454.5	0	-0.001	0	-0.001	-0.001	-0.002	-0.003	-0.002	-0.003	-0.002
455	0	-0.001	0	-0.001	-0.002	-0.002	-0.003	-0.002	-0.003	-0.001
455.5	0	-0.001	0	-0.001	-0.002	-0.002	-0.003	-0.002	-0.003	-0.001
456	0	-0.001	0	0	-0.002	-0.002	-0.003	-0.001	-0.003	-0.001
456.5	0	-0.001	0	-0.001	-0.001	-0.002	-0.003	-0.001	-0.003	-0.001
457	0	-0.001	0	-0.001	-0.001	-0.002	-0.003	-0.001	-0.003	-0.001
457.5	0	-0.001	0	-0.001	-0.002	-0.002	-0.003	-0.001	-0.003	-0.002
458	0	-0.001	0	-0.001	-0.002	-0.002	-0.003	-0.002	-0.003	-0.002
458.5	0	-0.002	0	-0.001	-0.002	-0.002	-0.003	-0.002	-0.003	-0.002
459	0	-0.001	0	-0.001	-0.002	-0.002	-0.003	-0.002	-0.002	-0.001
459.5	0	-0.001	0	0	-0.002	-0.002	-0.003	-0.002	-0.002	-0.001
460	0	-0.002	0	-0.001	-0.002	-0.002	-0.003	-0.002	-0.003	-0.001
460.5	0	-0.002	0	-0.001	-0.002	-0.002	-0.003	-0.002	-0.003	-0.002
461	0	-0.002	-0.001	-0.001	-0.002	-0.002	-0.003	-0.002	-0.003	-0.002
461.5	0	-0.002	-0.001	-0.001	-0.002	-0.002	-0.003	-0.002	-0.003	-0.002
462	0	-0.001	0	-0.001	-0.002	-0.002	-0.003	-0.002	-0.003	-0.001
462.5	0	-0.001	0	-0.001	-0.001	-0.002	-0.003	-0.002	-0.002	-0.001
463	0	-0.001	0	0	-0.001	-0.002	-0.002	-0.001	-0.002	-0.001
463.5	0	-0.001	0	-0.001	-0.001	-0.002	-0.002	-0.001	-0.002	-0.001
464	0	-0.001	0	0	-0.001	-0.002	-0.003	-0.001	-0.002	-0.001
464.5	0	-0.001	0	0	-0.001	-0.002	-0.003	-0.001	-0.002	-0.001
465	0	-0.002	0	0	-0.001	-0.002	-0.003	-0.001	-0.003	-0.001
465.5	0	-0.001	0	0	-0.001	-0.002	-0.002	-0.001	-0.002	-0.001
466	0	-0.001	0	0	-0.002	-0.001	-0.002	-0.001	-0.002	-0.001
466.5	0	-0.001	0	0	-0.002	-0.002	-0.003	-0.001	-0.002	-0.001
467	0	-0.002	0	-0.001	-0.002	-0.002	-0.003	-0.001	-0.002	-0.001
467.5	0	-0.001	0	-0.001	-0.002	-0.002	-0.003	-0.001	-0.002	-0.001
468	0	-0.001	0	-0.001	-0.002	-0.002	-0.003	-0.001	-0.002	-0.001
468.5	0	-0.001	0	0	-0.001	-0.001	-0.002	-0.001	-0.002	-0.001
469	0	-0.001	0	0	-0.001	-0.001	-0.002	-0.001	-0.002	-0.002
469.5	0	-0.001	0	0	-0.001	-0.002	-0.003	-0.001	-0.002	-0.001
470	0	-0.001	0	0	-0.001	-0.002	-0.003	-0.001	-0.002	-0.001
470.5	-0.001	-0.002	0	-0.001	-0.002	-0.002	-0.003	-0.002	-0.003	-0.001
471	-0.001	-0.001	0	-0.001	-0.002	-0.002	-0.003	-0.002	-0.002	-0.001
471.5	0	-0.001	0	-0.001	-0.001	-0.002	-0.003	-0.001	-0.002	-0.001
472	0	-0.001	0	-0.001	-0.001	-0.001	-0.002	-0.001	-0.002	-0.001
472.5	0	-0.001	0	0	-0.001	-0.001	-0.003	-0.001	-0.002	-0.001
473	0	-0.001	0	0	-0.001	-0.001	-0.002	-0.001	-0.002	-0.001
473.5	0	-0.001	0	0	-0.001	-0.001	-0.002	-0.001	-0.002	-0.001
474	0	-0.001	0.001	0	-0.001	-0.001	-0.002	-0.001	-0.002	-0.001
474.5	0	-0.001	0.001	0	-0.001	-0.001	-0.002	-0.001	-0.002	-0.001
475	0	-0.001	0.001	0	-0.001	-0.001	-0.002	-0.001	-0.002	-0.001
475.5	0	-0.001	0.001	0	-0.001	-0.001	-0.002	-0.001	-0.002	-0.001
476	0	-0.001	0	0	-0.001	-0.001	-0.002	-0.001	-0.002	-0.001
476.5	0	-0.001	0.001	0	-0.001	-0.001	-0.002	-0.001	-0.002	-0.001
477	0	-0.001	0.001	0	-0.001	-0.001	-0.002	-0.001	-0.002	-0.001
477.5	0	-0.001	0.001	0	-0.001	-0.001	-0.002	-0.001	-0.002	-0.001
478	0	-0.001	0.001	0	-0.001	-0.001	-0.002	-0.001	-0.002	-0.001
478.5	0	-0.001	0	0	-0.001	-0.001	-0.002	-0.001	-0.002	-0.001
479	0	-0.001	0	0	-0.001	-0.001	-0.002	-0.001	-0.002	-0.001
479.5	0	-0.001	0.001	0	-0.001	-0.001	-0.002	-0.001	-0.002	-0.001
480	0	-0.001	0.001	0	-0.001	-0.001	-0.002	-0.001	-0.002	-0.001
480.5	0	0	0.001	0	-0.001	-0.001	-0.002	0	-0.002	-0.001
481	0	-0.001	0.001	0	-0.001	-0.001	-0.002	0	-0.002	-0.001
481.5	0	-0.001	0.001	0	-0.001	-0.001	-0.002	0	-0.002	-0.001
482	0	-0.001	0.001	0	-0.001	-0.001	-0.002	0	-0.002	-0.001
482.5	0	-0.001	0.001	0	-0.001	-0.001	-0.002	0	-0.002	-0.001
483	0	-0.001	0.001	0	-0.001	-0.001	-0.002	-0.001	-0.002	-0.001
483.5	0	-0.001	0.001	0	-0.001	-0.001	-0.002	-0.001	-0.001	-0.001
484	0	0	0.001	0	-0.001	-0.001	-0.002	0	-0.001	-0.001
484.5	0	0	0.001	0	-0.001	-0.001	-0.002	0	-0.002	-0.001
485	0	0	0.001	0	0	-0.001	-0.001	0	-0.001	-0.001
485.5	0	0	0.001	0.001	0	0	-0.001	0	-0.001	0
486	0	0	0.001	0	0	0	-0.001	0	-0.001	0
486.5	0	0	0.001	0	-0.001	-0.001	-0.001	-0.001	-0.002	0
487	0	0	0.001	0	-0.001	-0.001	-0.002	-0.001	-0.002	-0.001
487.5	0	-0.001	0.001	0	-0.001	-0.001	-0.002	-0.001	-0.002	-0.001
488	0	-0.001	0	-0.001	-0.001	-0.001	-0.002	-0.001	-0.002	-0.001
488.5	0	-0.001	0.001	0	-0.001	-0.001	-0.002	-0.001	-0.002	-0.001
489	0	-0.001	0.001	0	-0.001	-0.001	-0.001	-0.001	-0.001	0
489.5	0	0	0.001	0	0	-0.001	-0.001	0	-0.001	0
490	0	0	0.001	0.001	0	0	-0.001	0	-0.001	0
490.5	0	0	0.001	0.001	0	-0.001	-0.001	-0.001	-0.001	0
491	0	0	0.001	0	-0.001	0	-0.001	0	-0.001	0
491.5	0	0	0.001	0	-0.001	-0.001	-0.001	0	-0.001	0
492	0	0	0.001	0	-0.001	-0.001	-0.001	0	-0.001	-0.001
492.5	0	0	0.001	0	-0.001	0	-0.001	0	-0.001	0
493	0	-0.001	0.001	0	-0.001	-0.001	-0.001	0	-0.001	-0.001
493.5	0	-0.001	0	0	0	-0.001	-0.002	0	-0.001	0
494	0	0	0.001	0	0	-0.001	-0.002	0	-0.001	0
494.5	0	0	0.001	0	0	0	-0.001	0	-0.001	0
495	0	0	0.001	0	0	0	-0.001	0	-0.001	0
495.5	0	0	0.001	0	0	0	-0.001	0	-0.001	0
496	-0.001	-0.001	0.001	0	0	0	-0.001	0	-0.001	0
496.5	0	0	0.001	0	0	0	-0.001	0	-0.001	0
497	0	0	0.001	0	0	0	-0.001	0	-0.001	0
497.5	0	0	0.001	0	0	0	-0.001	0	-0.001	0
498	0	0	0.001	0	0	0	-0.001	0	-0.001	0
498.5	0	0	0.001	0	0	0	-0.001	0	-0.001	0
499	0	0	0.001	0	0	0	-0.001	0	-0.001	0
499.5	0	0	0.001	0	0	0	-0.001	0	-0.001	0
500	0	0	0.001	0	0	0	0	0	-0.001	0
500.5
501
501.5
502
502.5
503
503.5
504
504.5
505
505.5
506
506.5
507
507.5
508
508.5
509
509.5
510
510.5
511
511.5
512
512.5
513
513.5
514
514.5
515
515.5
516
516.5
517
517.5
518
518.5
519
519.5
520
520.5
521
521.5
522
522.5
523
523.5
524
524.5
525
525.5
526
526.5
527
527.5
528
528.5
529
529.5
530
530.5
531
531.5
532
532.5
533
533.5
534
534.5
535
535.5
536
536.5
537
537.5
538
538.5
539
539.5
540
540.5
541
541.5
542
542.5
543
543.5
544
544.5
545
545.5
546
546.5
547
547.5
548
548.5
549
549.5
550
550.5
551
551.5
552
552.5
553
553.5
554
554.5
555
555.5
556
556.5
557
557.5
558
558.5
559
559.5
560
560.5
561
561.5
562
562.5
563
563.5
564
564.5
565
565.5
566
566.5
567
567.5
568
568.5
569
569.5
570
570.5
571
571.5
572
572.5
573
573.5
574
574.5
575
575.5
576
576.5
577
577.5
578
578.5
579
579.5
580
580.5
581
581.5
582
582.5
583
583.5
584
584.5
585
585.5
586
586.5
587
587.5
588
588.5
589
589.5
590
590.5
591
591.5
592
592.5
593
593.5
594
594.5
595
595.5
596
596.5
597
597.5
598
598.5
599
599.5
600
600.5
601
601.5
602
602.5
603
603.5
604
604.5
605
605.5
606
606.5
607
607.5
608
608.5
609
609.5
610
610.5
611
611.5
612
612.5
613
613.5
614
614.5
615
615.5
616
616.5
617
617.5
618
618.5
619
619.5
620
620.5
621
621.5
622
622.5
623
623.5
624
624.5
625
625.5
626
626.5
627
627.5
628
628.5
629
629.5
630
630.5
631
631.5
632
632.5
633
633.5
634
634.5
635
635.5
636
636.5
637
637.5
638
638.5
639
639.5
640
640.5
641
641.5
642
642.5
643
643.5
644
644.5
645
645.5
646
646.5
647
647.5
648
648.5
649
649.5
650
650.5
651
651.5
652
652.5
653
653.5
654
654.5
655
655.5
656
656.5
657
657.5
658
658.5
659
659.5
660
660.5
661
661.5
662
662.5
663
663.5
664
664.5
665
665.5
666
666.5
667
667.5
668
668.5
669
669.5
670
670.5
671
671.5
672
672.5
673
673.5
674
674.5
675
675.5
676
676.5
677
677.5
678
678.5
679
679.5
680
680.5
681
681.5
682
682.5
683
683.5
684
684.5
685
685.5
686
686.5
687
687.5
688
688.5
689
689.5
690
690.5
691
691.5
692
692.5
693
693.5
694
694.5
695
695.5
696
696.5
697
697.5
698
698.5
699
699.5
700
700.5
701
701.5
702
702.5
703
703.5
704
704.5
705
705.5
706
706.5
707
707.5
708
708.5
709
709.5
710
710.5
711
711.5
712
712.5
713
713.5
714
714.5
715
715.5
716
716.5
717
717.5
718
718.5
719
719.5
720
720.5
721
721.5
722
722.5
723
723.5
724
724.5
725
725.5
726
726.5
727
727.5
728
728.5
729
729.5
730
730.5
731
731.5
732
732.5
733
733.5
734
734.5
735
735.5
736
736.5
737
737.5
738
738.5
739
739.5
740
740.5
741
741.5
742
742.5
743
743.5
744
744.5
745
745.5
746
746.5
747
747.5
748
748.5
749
749.5
750
750.5
751
751.5
752
752.5
753
753.5
754
754.5
755
755.5
756
756.5
757
757.5
758
758.5
759
759.5
760
760.5
761
761.5
762
762.5
763
763.5
764
764.5
765
765.5
766
766.5
767
767.5
768
768.5
769
769.5
770
770.5
771
771.5
772
772.5
773
773.5
774
774.5
775
775.5
776
776.5
777
777.5
778
778.5
779
779.5
780
780.5
781
781.5
782
782.5
783
783.5
784
784.5
785
785.5
786
786.5
787
787.5
788
788.5
789
789.5
790
790.5
791
791.5
792
792.5
793
793.5
794
794.5
795
795.5
796
796.5
797
797.5
798
798.5
799
799.5
800
