# Supplementary material for: A highly potent ruthenium(II)-sonosensitizer and sonocatalyst for in vivo sonotherapy
Source: Nat Commun. 2021 Aug 18;12:5001. doi: 10.1038/s41467-021-25303-1 (PMC8373944; doi:10.1038/s41467-021-25303-1)
Supplement: Supplementary file 4 — Source data [file 41467_2021_25303_MOESM4_ESM.zip › Source Data file/SI/S8.xlsx]

## Sheet: Sheet1
wavelength (nm)	0 min	30 min	60 min	120 min
200	5	5	5	5
200.5	5	5	5	5
201	5	0.3375	-0.051	-0.252
201.5	5	0.2825	0.255	-0.078
202	-0.158	-0.0295	0.107	0.131
202.5	5	-0.129	0.134	5
203	5	-1.984	0.396	5
203.5	0.109	-1.6485	0.772	-0.011
204	5	0.699	1.04	-0.047
204.5	5	5	5	0.304
205	5	5	5	0.332
205.5	5	5	5	0.434
206	0.257	2.703	0.138	0.229
206.5	-0.022	2.468	-0.05	-0.059
207	-0.192	-0.3555	0.055	0.265
207.5	-0.211	2.371	0.237	0.419
208	0.154	2.69	0.352	-0.192
208.5	0.535	0.7885	0.187	-0.139
209	0.267	0.32	0.221	0.265
209.5	0.227	2.572	0.453	0.062
210	5	5	5	5
210.5	5	5	5	5
211	5	5	5	-0.073
211.5	5	5	5	0.089
212	5	5	5	0.088
212.5	0.199	5	5	0.022
213	0.64	0.723	1.003	0.092
213.5	0.655	0.432	0.451	0.428
214	0.653	0.2395	0.584	0.601
214.5	0.873	0.447	1.061	0.354
215	0.825	0.431	1.264	0.536
215.5	0.409	0.2455	0.839	0.728
216	0.622	0.2005	0.304	0.511
216.5	0.548	0.1335	0.176	0.436
217	0.555	0.316	0.375	0.508
217.5	0.473	0.535	0.437	0.594
218	0.47	0.644	0.59	0.595
218.5	0.703	0.6255	0.739	0.664
219	0.745	0.7045	0.806	0.696
219.5	0.611	0.6775	0.782	0.816
220	0.798	0.7295	0.754	0.894
220.5	0.996	0.8545	0.9	0.861
221	1.023	0.9155	1.03	0.937
221.5	1.047	0.9575	1	1.013
222	1.051	0.956	0.973	1.037
222.5	1.034	0.9535	0.992	1.043
223	1.038	0.997	1.015	1.073
223.5	1.056	1.0165	1.038	1.083
224	1.059	1.0195	1.027	1.071
224.5	1.064	1.018	1.012	1.062
225	1.05	1.013	1.015	1.058
225.5	1.034	1.0025	1.012	1.049
226	1.03	0.9825	0.992	1.03
226.5	1.013	0.9745	0.98	1.014
227	0.999	0.9665	0.972	1.005
227.5	0.988	0.958	0.96	0.996
228	0.972	0.947	0.953	0.985
228.5	0.957	0.936	0.944	0.975
229	0.947	0.9265	0.938	0.967
229.5	0.94	0.9205	0.934	0.958
230	0.932	0.917	0.929	0.956
230.5	0.926	0.9145	0.926	0.952
231	0.92	0.91	0.924	0.948
231.5	0.917	0.9075	0.922	0.949
232	0.913	0.9065	0.921	0.949
232.5	0.911	0.906	0.92	0.951
233	0.91	0.9075	0.922	0.953
233.5	0.909	0.9085	0.926	0.955
234	0.909	0.911	0.93	0.96
234.5	0.911	0.915	0.935	0.967
235	0.916	0.92	0.94	0.976
235.5	0.921	0.927	0.947	0.985
236	0.927	0.935	0.957	0.993
236.5	0.935	0.943	0.967	1.006
237	0.944	0.954	0.979	1.021
237.5	0.955	0.966	0.992	1.036
238	0.968	0.979	1.007	1.052
238.5	0.982	0.9945	1.023	1.069
239	0.997	1.0105	1.041	1.089
239.5	1.014	1.029	1.059	1.113
240	1.031	1.049	1.079	1.134
240.5	1.052	1.071	1.102	1.159
241	1.075	1.0945	1.126	1.186
241.5	1.098	1.1185	1.152	1.212
242	1.123	1.144	1.18	1.239
242.5	1.148	1.171	1.207	1.269
243	1.176	1.199	1.236	1.303
243.5	1.207	1.2295	1.269	1.335
244	1.236	1.261	1.299	1.367
244.5	1.264	1.2915	1.331	1.402
245	1.295	1.3235	1.366	1.437
245.5	1.33	1.3585	1.4	1.473
246	1.366	1.393	1.437	1.513
246.5	1.398	1.4275	1.471	1.55
247	1.429	1.4635	1.505	1.585
247.5	1.464	1.498	1.542	1.624
248	1.499	1.533	1.58	1.663
248.5	1.535	1.5725	1.621	1.705
249	1.574	1.612	1.662	1.748
249.5	1.609	1.6495	1.7	1.787
250	1.644	1.6855	1.736	1.825
250.5	1.681	1.7225	1.772	1.862
251	1.719	1.7595	1.808	1.901
251.5	1.754	1.792	1.844	1.941
252	1.783	1.8245	1.877	1.979
252.5	1.81	1.858	1.911	2.013
253	1.844	1.8905	1.948	2.049
253.5	1.878	1.924	1.984	2.086
254	1.907	1.957	2.014	2.122
254.5	1.935	1.9875	2.042	2.151
255	1.961	2.0155	2.075	2.182
255.5	1.984	2.041	2.103	2.212
256	2.01	2.066	2.13	2.243
256.5	2.033	2.0885	2.157	2.274
257	2.052	2.1105	2.179	2.296
257.5	2.074	2.132	2.199	2.314
258	2.086	2.146	2.217	2.331
258.5	2.095	2.1585	2.234	2.347
259	2.104	2.1685	2.24	2.362
259.5	2.108	2.176	2.243	2.369
260	2.11	2.1805	2.253	2.373
260.5	2.112	2.178	2.256	2.379
261	2.108	2.1765	2.251	2.376
261.5	2.101	2.175	2.246	2.372
262	2.095	2.1665	2.24	2.368
262.5	2.085	2.156	2.228	2.357
263	2.068	2.1435	2.216	2.341
263.5	2.051	2.128	2.2	2.328
264	2.033	2.109	2.185	2.312
264.5	2.009	2.0865	2.166	2.289
265	1.983	2.063	2.136	2.266
265.5	1.957	2.036	2.109	2.238
266	1.925	2.0015	2.081	2.202
266.5	1.887	1.964	2.043	2.165
267	1.849	1.928	2.006	2.124
267.5	1.809	1.885	1.964	2.081
268	1.765	1.84	1.913	2.038
268.5	1.72	1.794	1.863	1.989
269	1.669	1.7415	1.812	1.935
269.5	1.614	1.688	1.759	1.878
270	1.564	1.6375	1.707	1.823
270.5	1.513	1.5835	1.653	1.768
271	1.457	1.527	1.594	1.709
271.5	1.403	1.4715	1.536	1.649
272	1.351	1.4145	1.481	1.592
272.5	1.298	1.3605	1.429	1.536
273	1.246	1.308	1.374	1.481
273.5	1.195	1.2505	1.315	1.422
274	1.142	1.195	1.256	1.361
274.5	1.09	1.144	1.201	1.306
275	1.041	1.0915	1.151	1.255
275.5	0.994	1.042	1.102	1.202
276	0.952	0.9955	1.052	1.151
276.5	0.91	0.9495	1.004	1.101
277	0.865	0.9035	0.957	1.048
277.5	0.823	0.8595	0.91	0.997
278	0.783	0.815	0.867	0.948
278.5	0.741	0.772	0.823	0.902
279	0.701	0.73	0.777	0.858
279.5	0.665	0.689	0.734	0.813
280	0.627	0.649	0.692	0.768
280.5	0.594	0.6105	0.653	0.724
281	0.562	0.576	0.617	0.685
281.5	0.53	0.5445	0.583	0.65
282	0.502	0.5145	0.552	0.616
282.5	0.473	0.485	0.521	0.585
283	0.449	0.4575	0.493	0.554
283.5	0.428	0.4325	0.468	0.527
284	0.409	0.4105	0.444	0.5
284.5	0.392	0.391	0.421	0.475
285	0.375	0.3715	0.4	0.454
285.5	0.357	0.3545	0.383	0.434
286	0.343	0.339	0.367	0.415
286.5	0.332	0.326	0.351	0.399
287	0.322	0.315	0.337	0.385
287.5	0.314	0.307	0.327	0.372
288	0.308	0.2995	0.319	0.361
288.5	0.301	0.2915	0.311	0.35
289	0.294	0.284	0.302	0.342
289.5	0.291	0.2785	0.296	0.336
290	0.287	0.274	0.292	0.328
290.5	0.285	0.272	0.29	0.321
291	0.285	0.2715	0.286	0.315
291.5	0.284	0.2695	0.283	0.31
292	0.281	0.2675	0.279	0.305
292.5	0.277	0.265	0.277	0.301
293	0.274	0.2635	0.274	0.298
293.5	0.276	0.2645	0.273	0.294
294	0.279	0.2665	0.275	0.29
294.5	0.282	0.269	0.275	0.286
295	0.283	0.2695	0.275	0.284
295.5	0.283	0.269	0.273	0.282
296	0.282	0.2695	0.272	0.28
296.5	0.283	0.2705	0.272	0.277
297	0.285	0.2715	0.271	0.274
297.5	0.288	0.2725	0.271	0.272
298	0.29	0.274	0.272	0.269
298.5	0.291	0.276	0.273	0.267
299	0.294	0.2775	0.274	0.265
299.5	0.297	0.2795	0.275	0.263
300	0.299	0.282	0.276	0.261
300.5	0.303	0.284	0.276	0.26
301	0.306	0.287	0.278	0.259
301.5	0.309	0.2905	0.28	0.258
302	0.313	0.293	0.281	0.258
302.5	0.317	0.2965	0.284	0.258
303	0.322	0.3	0.286	0.257
303.5	0.326	0.303	0.288	0.257
304	0.331	0.3075	0.29	0.258
304.5	0.336	0.312	0.293	0.259
305	0.342	0.3155	0.297	0.26
305.5	0.347	0.3195	0.3	0.261
306	0.353	0.325	0.305	0.261
306.5	0.359	0.331	0.31	0.262
307	0.366	0.336	0.313	0.264
307.5	0.371	0.341	0.316	0.266
308	0.376	0.347	0.321	0.268
308.5	0.384	0.353	0.326	0.271
309	0.391	0.3595	0.331	0.274
309.5	0.398	0.3655	0.336	0.278
310	0.406	0.371	0.342	0.283
310.5	0.414	0.3775	0.347	0.286
311	0.421	0.385	0.354	0.29
311.5	0.428	0.3915	0.36	0.294
312	0.436	0.399	0.365	0.298
312.5	0.444	0.406	0.371	0.304
313	0.452	0.413	0.378	0.309
313.5	0.46	0.42	0.384	0.313
314	0.469	0.4275	0.39	0.317
314.5	0.477	0.4345	0.396	0.322
315	0.485	0.4415	0.401	0.327
315.5	0.493	0.45	0.408	0.332
316	0.502	0.457	0.416	0.337
316.5	0.511	0.4645	0.423	0.343
317	0.52	0.4735	0.431	0.348
317.5	0.529	0.482	0.439	0.354
318	0.536	0.4895	0.446	0.359
318.5	0.544	0.496	0.452	0.366
319	0.553	0.503	0.458	0.372
319.5	0.56	0.5105	0.465	0.376
320	0.568	0.5175	0.472	0.381
320.5	0.576	0.526	0.478	0.387
321	0.584	0.533	0.484	0.392
321.5	0.592	0.54	0.491	0.398
322	0.6	0.547	0.498	0.404
322.5	0.606	0.554	0.504	0.409
323	0.613	0.5605	0.51	0.414
323.5	0.62	0.5675	0.516	0.42
324	0.626	0.5735	0.523	0.425
324.5	0.634	0.58	0.53	0.43
325	0.642	0.587	0.537	0.435
325.5	0.649	0.593	0.542	0.44
326	0.655	0.599	0.547	0.445
326.5	0.661	0.605	0.553	0.449
327	0.667	0.6115	0.557	0.453
327.5	0.674	0.617	0.563	0.459
328	0.681	0.6215	0.569	0.464
328.5	0.686	0.6275	0.573	0.468
329	0.692	0.633	0.579	0.472
329.5	0.699	0.6395	0.584	0.476
330	0.703	0.645	0.587	0.48
330.5	0.708	0.65	0.592	0.484
331	0.715	0.655	0.598	0.487
331.5	0.72	0.6585	0.601	0.49
332	0.723	0.6625	0.605	0.494
332.5	0.727	0.667	0.608	0.497
333	0.731	0.67	0.612	0.5
333.5	0.733	0.672	0.614	0.503
334	0.736	0.675	0.616	0.506
334.5	0.739	0.6765	0.617	0.508
335	0.741	0.679	0.62	0.51
335.5	0.744	0.6835	0.623	0.511
336	0.747	0.6855	0.624	0.513
336.5	0.748	0.6865	0.627	0.515
337	0.751	0.6885	0.629	0.516
337.5	0.753	0.69	0.63	0.517
338	0.752	0.6915	0.631	0.518
338.5	0.752	0.6925	0.632	0.519
339	0.754	0.692	0.633	0.519
339.5	0.754	0.6915	0.632	0.519
340	0.754	0.6925	0.633	0.52
340.5	0.754	0.693	0.635	0.52
341	0.753	0.693	0.634	0.52
341.5	0.752	0.6915	0.632	0.519
342	0.75	0.69	0.631	0.518
342.5	0.749	0.6885	0.629	0.518
343	0.749	0.6865	0.627	0.516
343.5	0.746	0.6855	0.625	0.515
344	0.743	0.684	0.623	0.514
344.5	0.74	0.681	0.621	0.511
345	0.737	0.678	0.621	0.509
345.5	0.735	0.6745	0.618	0.506
346	0.731	0.671	0.614	0.505
346.5	0.727	0.667	0.609	0.502
347	0.722	0.663	0.606	0.498
347.5	0.717	0.659	0.604	0.494
348	0.712	0.656	0.6	0.492
348.5	0.707	0.6515	0.595	0.489
349	0.702	0.647	0.591	0.485
349.5	0.696	0.6415	0.588	0.481
350	0.692	0.636	0.582	0.478
350.5	0.685	0.632	0.577	0.475
351	0.679	0.6265	0.573	0.47
351.5	0.674	0.6205	0.568	0.465
352	0.666	0.6145	0.562	0.46
352.5	0.658	0.608	0.556	0.455
353	0.652	0.601	0.55	0.451
353.5	0.644	0.594	0.543	0.445
354	0.636	0.587	0.536	0.439
354.5	0.628	0.5805	0.531	0.433
355	0.619	0.5725	0.524	0.428
355.5	0.612	0.566	0.518	0.421
356	0.604	0.558	0.509	0.416
356.5	0.594	0.5495	0.503	0.41
357	0.585	0.541	0.494	0.404
357.5	0.576	0.532	0.485	0.397
358	0.568	0.5235	0.478	0.391
358.5	0.56	0.5165	0.471	0.385
359	0.551	0.5085	0.463	0.378
359.5	0.541	0.499	0.454	0.373
360	0.53	0.49	0.445	0.367
360.5	0.52	0.482	0.439	0.36
361	0.512	0.472	0.432	0.354
361.5	0.502	0.4635	0.424	0.346
362	0.492	0.455	0.415	0.339
362.5	0.483	0.446	0.407	0.332
363	0.475	0.4375	0.401	0.326
363.5	0.466	0.4305	0.394	0.32
364	0.459	0.4225	0.386	0.313
364.5	0.45	0.4145	0.378	0.308
365	0.439	0.4035	0.368	0.301
365.5	0.427	0.3925	0.358	0.293
366	0.416	0.383	0.35	0.286
366.5	0.406	0.374	0.342	0.28
367	0.396	0.3645	0.333	0.273
367.5	0.386	0.3545	0.324	0.265
368	0.376	0.345	0.315	0.258
368.5	0.366	0.3365	0.307	0.251
369	0.356	0.3275	0.299	0.244
369.5	0.347	0.319	0.292	0.239
370	0.338	0.3105	0.285	0.232
370.5	0.328	0.3025	0.276	0.226
371	0.319	0.294	0.269	0.218
371.5	0.308	0.2845	0.26	0.211
372	0.298	0.276	0.251	0.204
372.5	0.29	0.2675	0.243	0.198
373	0.281	0.2585	0.236	0.191
373.5	0.272	0.2505	0.228	0.185
374	0.264	0.2425	0.22	0.178
374.5	0.255	0.2335	0.212	0.171
375	0.246	0.2255	0.204	0.165
375.5	0.237	0.218	0.198	0.159
376	0.229	0.2105	0.191	0.154
376.5	0.221	0.2025	0.184	0.147
377	0.212	0.195	0.177	0.141
377.5	0.204	0.1875	0.17	0.136
378	0.196	0.1795	0.163	0.13
378.5	0.188	0.172	0.156	0.124
379	0.18	0.165	0.15	0.118
379.5	0.172	0.1585	0.143	0.113
380	0.165	0.1515	0.137	0.107
380.5	0.158	0.1445	0.131	0.102
381	0.151	0.1385	0.125	0.098
381.5	0.145	0.1325	0.119	0.093
382	0.138	0.126	0.114	0.089
382.5	0.132	0.1205	0.108	0.086
383	0.126	0.115	0.103	0.081
383.5	0.12	0.109	0.098	0.076
384	0.114	0.1035	0.093	0.072
384.5	0.108	0.0975	0.088	0.067
385	0.103	0.093	0.083	0.064
385.5	0.097	0.088	0.079	0.06
386	0.092	0.0835	0.075	0.057
386.5	0.088	0.079	0.071	0.053
387	0.083	0.0745	0.066	0.05
387.5	0.078	0.0705	0.062	0.047
388	0.075	0.0665	0.059	0.044
388.5	0.071	0.0625	0.056	0.04
389	0.066	0.0595	0.052	0.037
389.5	0.063	0.0555	0.048	0.035
390	0.059	0.052	0.045	0.032
390.5	0.055	0.0485	0.042	0.03
391	0.052	0.0455	0.04	0.028
391.5	0.049	0.0425	0.037	0.026
392	0.046	0.0395	0.034	0.023
392.5	0.043	0.037	0.032	0.021
393	0.04	0.035	0.03	0.019
393.5	0.038	0.0325	0.027	0.017
394	0.035	0.03	0.025	0.016
394.5	0.033	0.028	0.023	0.014
395	0.031	0.026	0.022	0.012
395.5	0.029	0.024	0.02	0.01
396	0.027	0.022	0.018	0.009
396.5	0.025	0.0205	0.017	0.008
397	0.023	0.019	0.016	0.007
397.5	0.022	0.0175	0.014	0.005
398	0.021	0.0155	0.012	0.004
398.5	0.019	0.0145	0.011	0.003
399	0.017	0.0125	0.009	0.002
399.5	0.016	0.0115	0.008	0.001
400	0.014	0.0105	0.007	0
400.5	0.013	0.0095	0.006	0
401	0.013	0.0085	0.005	-0.001
401.5	0.012	0.0075	0.005	-0.002
402	0.01	0.0065	0.004	-0.002
402.5	0.009	0.0055	0.003	-0.003
403	0.009	0.0045	0.002	-0.003
403.5	0.008	0.0045	0.002	-0.004
404	0.008	0.0035	0.001	-0.005
404.5	0.007	0.0025	0	-0.005
405	0.006	0.0015	0	-0.006
405.5	0.005	0	-0.002	-0.006
406	0.005	0	-0.002	-0.006
406.5	0.004	-0.0005	-0.003	-0.007
407	0.004	-0.001	-0.003	-0.007
407.5	0.003	-0.001	-0.004	-0.007
408	0.003	-0.002	-0.004	-0.008
408.5	0.002	-0.0025	-0.004	-0.008
409	0.002	-0.003	-0.005	-0.009
409.5	0.002	-0.003	-0.006	-0.009
410	0.001	-0.003	-0.006	-0.009
410.5	0.001	-0.004	-0.006	-0.009
411	0.001	-0.0045	-0.007	-0.009
411.5	0	-0.005	-0.007	-0.01
412	0	-0.005	-0.007	-0.01
412.5	0	-0.005	-0.007	-0.01
413	0	-0.005	-0.007	-0.01
413.5	0	-0.0055	-0.008	-0.011
414	0	-0.0055	-0.008	-0.011
414.5	0	-0.006	-0.008	-0.012
415	-0.001	-0.0065	-0.008	-0.012
415.5	-0.001	-0.0065	-0.008	-0.012
416	-0.001	-0.0065	-0.008	-0.011
416.5	-0.001	-0.007	-0.009	-0.012
417	-0.002	-0.007	-0.01	-0.012
417.5	-0.002	-0.0075	-0.009	-0.012
418	-0.002	-0.0075	-0.01	-0.012
418.5	-0.001	-0.0075	-0.01	-0.013
419	-0.002	-0.008	-0.01	-0.013
419.5	-0.002	-0.008	-0.01	-0.013
420	-0.002	-0.008	-0.01	-0.013
420.5	-0.002	-0.008	-0.01	-0.013
421	-0.002	-0.0085	-0.01	-0.012
421.5	-0.002	-0.0085	-0.01	-0.013
422	-0.002	-0.0085	-0.01	-0.013
422.5	-0.002	-0.0085	-0.01	-0.013
423	-0.002	-0.0085	-0.01	-0.013
423.5	-0.002	-0.0085	-0.01	-0.013
424	-0.002	-0.0085	-0.01	-0.013
424.5	-0.002	-0.0085	-0.01	-0.013
425	-0.002	-0.0085	-0.01	-0.013
425.5	-0.002	-0.009	-0.01	-0.013
426	-0.002	-0.009	-0.01	-0.013
426.5	-0.002	-0.009	-0.011	-0.013
427	-0.002	-0.009	-0.011	-0.013
427.5	-0.002	-0.009	-0.01	-0.013
428	-0.002	-0.009	-0.011	-0.013
428.5	-0.003	-0.009	-0.011	-0.014
429	-0.003	-0.009	-0.01	-0.014
429.5	-0.002	-0.009	-0.01	-0.014
430	-0.002	-0.009	-0.01	-0.013
430.5	-0.002	-0.009	-0.01	-0.013
431	-0.002	-0.009	-0.01	-0.013
431.5	-0.002	-0.0095	-0.011	-0.013
432	-0.002	-0.0095	-0.011	-0.013
432.5	-0.003	-0.0095	-0.011	-0.014
433	-0.003	-0.0095	-0.011	-0.013
433.5	-0.003	-0.0095	-0.011	-0.013
434	-0.003	-0.0095	-0.011	-0.013
434.5	-0.003	-0.0095	-0.011	-0.013
435	-0.003	-0.01	-0.011	-0.013
435.5	-0.003	-0.01	-0.011	-0.013
436	-0.003	-0.0095	-0.011	-0.013
436.5	-0.003	-0.0095	-0.011	-0.013
437	-0.003	-0.0095	-0.011	-0.013
437.5	-0.003	-0.0095	-0.011	-0.013
438	-0.003	-0.0095	-0.011	-0.013
438.5	-0.003	-0.0095	-0.011	-0.013
439	-0.003	-0.01	-0.011	-0.013
439.5	-0.003	-0.01	-0.011	-0.013
440	-0.003	-0.01	-0.011	-0.013
440.5	-0.003	-0.0095	-0.011	-0.013
441	-0.003	-0.01	-0.011	-0.013
441.5	-0.003	-0.01	-0.011	-0.013
442	-0.003	-0.01	-0.011	-0.013
442.5	-0.003	-0.01	-0.011	-0.013
443	-0.003	-0.01	-0.011	-0.013
443.5	-0.003	-0.0095	-0.011	-0.013
444	-0.003	-0.0095	-0.011	-0.014
444.5	-0.003	-0.0095	-0.011	-0.014
445	-0.003	-0.01	-0.011	-0.013
445.5	-0.003	-0.0105	-0.011	-0.014
446	-0.003	-0.01	-0.011	-0.014
446.5	-0.003	-0.01	-0.012	-0.014
447	-0.003	-0.01	-0.011	-0.014
447.5	-0.003	-0.01	-0.011	-0.014
448	-0.003	-0.01	-0.011	-0.014
448.5	-0.003	-0.01	-0.011	-0.014
449	-0.003	-0.0095	-0.011	-0.013
449.5	-0.002	-0.0095	-0.011	-0.013
450	-0.003	-0.0095	-0.011	-0.013
450.5	-0.003	-0.01	-0.011	-0.013
451	-0.003	-0.01	-0.011	-0.013
451.5	-0.003	-0.01	-0.011	-0.013
452	-0.003	-0.01	-0.012	-0.013
452.5	-0.003	-0.01	-0.012	-0.013
453	-0.003	-0.01	-0.011	-0.013
453.5	-0.003	-0.01	-0.011	-0.013
454	-0.003	-0.01	-0.011	-0.013
454.5	-0.003	-0.01	-0.011	-0.014
455	-0.003	-0.01	-0.011	-0.014
455.5	-0.003	-0.01	-0.011	-0.013
456	-0.003	-0.01	-0.011	-0.013
456.5	-0.003	-0.01	-0.011	-0.013
457	-0.003	-0.0095	-0.011	-0.013
457.5	-0.003	-0.0095	-0.01	-0.013
458	-0.003	-0.009	-0.01	-0.013
458.5	-0.003	-0.009	-0.01	-0.013
459	-0.002	-0.009	-0.01	-0.013
459.5	-0.002	-0.009	-0.01	-0.013
460	-0.003	-0.009	-0.01	-0.013
460.5	-0.002	-0.009	-0.009	-0.012
461	-0.002	-0.009	-0.009	-0.012
461.5	-0.002	-0.009	-0.009	-0.012
462	-0.002	-0.009	-0.009	-0.012
462.5	-0.003	-0.009	-0.009	-0.012
463	-0.002	-0.0085	-0.009	-0.012
463.5	-0.002	-0.008	-0.009	-0.012
464	-0.002	-0.008	-0.008	-0.011
464.5	-0.002	-0.008	-0.008	-0.011
465	-0.002	-0.008	-0.008	-0.011
465.5	-0.002	-0.008	-0.008	-0.011
466	-0.002	-0.0075	-0.008	-0.01
466.5	-0.002	-0.007	-0.008	-0.01
467	-0.002	-0.007	-0.008	-0.01
467.5	-0.002	-0.007	-0.007	-0.01
468	-0.002	-0.007	-0.007	-0.01
468.5	-0.002	-0.007	-0.007	-0.009
469	-0.002	-0.006	-0.007	-0.009
469.5	-0.001	-0.006	-0.006	-0.009
470	-0.001	-0.006	-0.006	-0.009
470.5	-0.001	-0.006	-0.006	-0.009
471	-0.002	-0.006	-0.006	-0.009
471.5	-0.002	-0.006	-0.006	-0.008
472	-0.002	-0.006	-0.006	-0.008
472.5	-0.001	-0.0055	-0.005	-0.008
473	-0.001	-0.005	-0.005	-0.007
473.5	-0.001	-0.005	-0.005	-0.007
474	-0.001	-0.005	-0.005	-0.007
474.5	-0.001	-0.005	-0.004	-0.007
475	-0.001	-0.005	-0.004	-0.007
475.5	-0.001	-0.004	-0.004	-0.006
476	-0.001	-0.004	-0.004	-0.006
476.5	-0.001	-0.004	-0.003	-0.006
477	-0.001	-0.004	-0.003	-0.006
477.5	-0.001	-0.004	-0.003	-0.006
478	-0.001	-0.004	-0.003	-0.005
478.5	-0.001	-0.0035	-0.003	-0.005
479	-0.001	-0.004	-0.002	-0.005
479.5	-0.001	-0.0035	-0.002	-0.005
480	-0.001	-0.003	-0.002	-0.005
480.5	-0.001	-0.003	-0.002	-0.005
481	-0.001	-0.003	-0.002	-0.004
481.5	-0.001	-0.003	-0.002	-0.004
482	-0.001	-0.003	-0.002	-0.004
482.5	-0.001	-0.002	-0.002	-0.004
483	-0.001	-0.002	-0.001	-0.004
483.5	-0.001	-0.002	-0.001	-0.003
484	-0.001	-0.002	-0.001	-0.003
484.5	-0.001	-0.002	-0.001	-0.003
485	0	-0.0015	0	-0.003
485.5	-0.001	-0.0015	0	-0.003
486	-0.001	-0.0015	0	-0.003
486.5	-0.001	-0.0015	0	-0.003
487	-0.001	-0.001	0	-0.002
487.5	-0.001	-0.001	0	-0.002
488	0	-0.001	0	-0.002
488.5	0	-0.001	0	-0.002
489	0	-0.001	0	-0.002
489.5	0	-0.001	0	-0.002
490	0	-0.001	0	-0.002
490.5	0	-0.001	0	-0.002
491	0	-0.001	0	-0.001
491.5	0	-0.001	0	-0.001
492	0	-0.001	0	-0.002
492.5	0	-0.001	0.001	-0.001
493	-0.001	-0.001	0.001	-0.001
493.5	0	-0.0005	0.001	-0.001
494	0	-0.0005	0.001	-0.001
494.5	0	-0.0005	0.001	-0.001
495	0	0	0.001	-0.001
495.5	0	-0.0005	0.001	-0.001
496	0	0	0.001	-0.001
496.5	0	0	0.002	-0.001
497	0	0	0.001	0
497.5	0	0	0.001	0
498	0	0	0.001	0
498.5	0	0	0.001	0
499	0	0	0.002	0
499.5	0	0	0.002	0
500	0	0	0.001	0
