# Supplementary material for: A highly potent ruthenium(II)-sonosensitizer and sonocatalyst for in vivo sonotherapy
Source: Nat Commun. 2021 Aug 18;12:5001. doi: 10.1038/s41467-021-25303-1 (PMC8373944; doi:10.1038/s41467-021-25303-1)
Supplement: Supplementary file 4 — Source data [file 41467_2021_25303_MOESM4_ESM.zip › Source Data file/SI/S9.xlsx]

## Sheet: Sheet1
	Control	Ru	US	Ru + US		再转化成浓度
	73089	68064	61453	37628
	72811	67989	62326	36893
	70602	79473	75142	38317
	76018	76803	67101	32037
Ave	73130	73082.2	66505.5	36218.8
error bar	2223.72	5938.85	6270.03	2847.82
